# Supplementary material for: Novel prognostic signature for hepatocellular carcinoma using a comprehensive machine learning framework to predict prognosis and guide treatment
Source: Front Immunol. 2024 Sep 24;15:1454977. doi: 10.3389/fimmu.2024.1454977 (PMC11458406; doi:10.3389/fimmu.2024.1454977)
Supplement: Supplementary file 2 [file Table1.xlsx]

## Sheet: TCGA-LIHC
The differentially expressed genes in TCGA-LIHC cohort
gene	conMean	treatMean	logFC	pValue	fdr
ZFPM2	0.55575	0.208019	-1.41772	7.06194e-22	2.20703e-20
COL9A1	0.0109067	0.0909739	3.06024	2.74171e-17	3.54911e-16
SNAP47-AS1	0.00482736	0.0119389	1.30637	0.00072583	0.0012632
AC103810.1	0.0213349	0.0513637	1.26753	1.04822e-05	2.39752e-05
ACLY	8.40241	18.958	1.17393	1.86231e-20	4.20088e-19
DNASE1L2	0.0785917	0.446984	2.50778	6.45368e-11	3.05621e-10
CLEC4G	37.8693	1.04851	-5.17462	9.56363e-30	1.03756e-26
SLC2A6	1.34527	2.86609	1.09119	0.00182439	0.00299007
DCUN1D3	3.0571	1.38143	-1.146	1.33165e-26	2.10688e-24
AC079340.2	0.0430294	0.0193804	-1.15072	0.000463104	0.000831106
AC005614.1	0.0033175	0.00675816	1.02653	8.69098e-05	0.000174624
PRDM12	0.0283029	0.0815442	1.52663	8.351e-07	2.23547e-06
AC105910.1	0.0577982	0.0131464	-2.13636	1.36726e-07	4.08635e-07
GPAT2	0.145546	0.424015	1.54264	0.00254539	0.0040796
PZP	17.6763	1.03041	-4.10053	2.25475e-23	1.01521e-21
JPH2	0.0642331	0.184346	1.52102	0.002743	0.00437325
CELA1	0.0330303	0.0103278	-1.67725	0.000141115	0.000274348
AC145207.9	0.204651	1.1583	2.50077	2.639e-21	7.03207e-20
GCNT1P3	0.162143	0.0312899	-2.3735	4.16303e-14	3.22497e-13
AC091390.1	0.0130612	0.0780586	2.57927	2.22124e-08	7.40077e-08
AL136295.3	0.294202	0.107132	-1.45741	6.35487e-16	6.3781e-15
AL451074.6	0.0337327	0.260846	2.95098	0.00490112	0.00748315
EPHX2	57.0009	24.2005	-1.23595	2.01916e-21	5.58282e-20
LINC01389	0.255514	0.896147	1.81034	4.87189e-10	2.0415e-09
LAMA4	0.775243	2.21385	1.51384	4.41249e-21	1.13082e-19
C1QTNF3	0.485777	7.15822	3.88124	1.72135e-06	4.40945e-06
AC040934.1	0.0301115	0.0754674	1.32554	8.69193e-07	2.31802e-06
PYCR1	1.3024	7.45832	2.51767	0.00165003	0.00272174
KLHL15	4.25184	1.73313	-1.29471	1.57446e-23	7.44208e-22
AC093627.6	0.071608	0.018734	-1.93446	4.1797e-05	8.79119e-05
AC078993.1	0.0451501	0.803648	4.15376	8.79279e-06	2.03274e-05
HYDIN	0.0437738	0.020252	-1.11201	2.36066e-12	1.38759e-11
XDH	21.2337	9.7387	-1.12455	4.51831e-15	4.00392e-14
AC244090.3	0.0157497	0.0568706	1.85236	9.35406e-05	0.000186975
AC012676.1	0.124506	0.305569	1.29528	1.55969e-08	5.30603e-08
KRT16P3	0.0696124	0.00675233	-3.36589	1.43083e-10	6.4475e-10
NKX3-2	0.0048272	0.0824373	4.09404	6.43486e-09	2.30911e-08
AC015802.5	0.147154	0.295036	1.00357	0.00308918	0.00487536
CES5A	1.81148	0.673951	-1.42645	1.78732e-14	1.46109e-13
AC005534.1	0.0944231	0.210325	1.15541	3.71611e-05	7.8684e-05
IDUA	1.80646	4.20226	1.218	9.25642e-17	1.07323e-15
KCTD17	1.43923	4.56368	1.6649	1.71647e-05	3.80376e-05
SIGLEC8	0.499946	0.205744	-1.28092	3.03373e-08	9.88523e-08
CLIC6	1.30652	0.538443	-1.27887	2.42053e-19	4.46896e-18
AC138305.3	0.113294	0.24021	1.08422	0.0309289	0.0408803
AL157396.1	0.01065	0.00294899	-1.85256	8.06117e-08	2.48119e-07
IGLV2-34	0.205601	0.0961219	-1.09691	1.76166e-09	6.82701e-09
AC074183.2	0.0232563	0.0755707	1.7002	0.000202026	0.000383787
PPP2R2C	0.0228851	0.417354	4.18879	0.00503481	0.00766765
CYP1A2	173.933	25.06	-2.79507	1.1973e-24	8.34193e-23
CD248	2.32802	5.32257	1.19302	4.36374e-08	1.39223e-07
ZNF530	0.199922	0.41314	1.04719	2.73604e-09	1.03136e-08
SLC12A5-AS1	0.0384168	0.190226	2.30791	2.4994e-06	6.24658e-06
FOXF2	0.0579574	0.296815	2.3565	2.00262e-06	5.0825e-06
AC024361.1	0.128847	0.573101	2.15313	7.29889e-20	1.47552e-18
NT5M	0.660395	1.53882	1.22042	5.21164e-07	1.43523e-06
CCDC183	0.203222	0.537587	1.40344	3.43453e-06	8.40935e-06
SRD5A2	15.8607	4.38462	-1.85493	7.68135e-21	1.87974e-19
AL157823.2	0.0441833	0.119765	1.43863	4.04215e-05	8.51996e-05
CENPW	1.29991	7.82346	2.58939	5.76244e-25	4.45036e-23
SFTPD-AS1	0.0125314	0.00619528	-1.01631	1.51747e-05	3.39146e-05
TERB2	0.651728	0.25918	-1.33031	7.84868e-15	6.75799e-14
BEND3	0.26748	0.551917	1.04502	7.11177e-10	2.91473e-09
MAPT-IT1	0.00756956	0.0398318	2.39564	8.95983e-08	2.74113e-07
MMADHC-DT	0.878937	0.376576	-1.22282	2.19631e-17	2.89743e-16
DAGLA	0.322945	0.832386	1.36596	3.79699e-05	8.02625e-05
C5orf67	0.0155331	0.0467428	1.5894	0.000539707	0.000958764
PXDNL	0.0233375	0.13147	2.49401	1.26118e-15	1.21238e-14
HTR1D	0.0583249	1.06518	4.19084	4.3647e-05	9.15747e-05
AC106822.1	0.998191	0.277365	-1.84753	3.28578e-18	4.99904e-17
H2AZ1	17.0282	44.2117	1.3765	8.44435e-22	2.57547e-20
AL355073.2	0.0861915	0.0270623	-1.67126	6.93002e-09	2.47627e-08
GHRHR	0.0507451	0.578298	3.51047	0.00428272	0.00660708
MPZ	0.94365	7.16135	2.92391	0.00020953	0.000396885
CAP2	1.73871	8.42534	2.27672	2.01198e-22	7.08485e-21
AC046158.1	0.215428	0.0849498	-1.34252	2.95584e-07	8.45062e-07
RNU6-703P	0.0411128	0.178878	2.12131	5.04627e-06	1.20589e-05
AC010894.3	0.0110386	0.19327	4.12999	0.000333758	0.000613326
AL356317.1	0.235865	0.103592	-1.18705	1.88629e-14	1.53593e-13
RPS12	377.251	989.895	1.39175	7.08563e-13	4.53079e-12
AC092296.2	0.0113458	0.0495029	2.12535	1.14275e-07	3.44929e-07
PIAS3	1.19103	2.38569	1.00219	6.13085e-19	1.0455e-17
LINC02043	0.0105496	0.0429329	2.02489	4.25836e-07	1.18895e-06
GDF6	0.202378	0.0864325	-1.22741	9.42867e-15	7.99752e-14
RAMP1	31.3571	76.6243	1.28901	4.82371e-06	1.15528e-05
AL391244.1	0.0618272	0.233833	1.91916	5.07044e-08	1.60466e-07
OTUB2	0.210504	0.590204	1.48737	2.20965e-16	2.39956e-15
OLFML2B	0.344791	3.44657	3.32136	2.89933e-26	3.88561e-24
PRR19	0.169528	0.621148	1.87342	8.6604e-05	0.000174056
C1orf194	0.00864261	0.0302171	1.80583	9.4474e-07	2.50746e-06
AC244517.1	0.01687	0.0555322	1.71887	0.029726	0.0394348
LINC00578	0.0203262	0.0680954	1.74421	7.63444e-05	0.000154541
PTPN14	0.265584	0.580492	1.12811	2.63976e-06	6.57071e-06
ANKRD13B	0.195849	0.601883	1.61974	3.47912e-16	3.66288e-15
PRR18	2.94428	1.10636	-1.41209	1.99696e-17	2.64978e-16
ATF3	26.3718	8.97954	-1.55428	4.48948e-17	5.55589e-16
IGHV3-35	0.299498	0.147382	-1.02298	3.01534e-11	1.49833e-10
NCAPD2	1.65972	4.59069	1.46777	6.56376e-21	1.62546e-19
AC107375.1	0.257603	0.698944	1.44003	1.08192e-20	2.55966e-19
HSBP1P2	0.972219	0.332414	-1.5483	4.73831e-14	3.63478e-13
CCDC78	0.046146	0.205864	2.15741	1.55303e-13	1.10022e-12
KRT8P52	0.0199409	0.0418244	1.06861	0.00016917	0.00032514
OLFML2A	0.314936	1.60835	2.35245	1.33461e-21	3.85379e-20
AC025580.1	0.0291828	0.149129	2.35337	0.00457674	0.00701979
MROH3P	0.00652509	0.08052	3.62528	2.76245e-05	5.95317e-05
MMP10	0.0630638	0.804405	3.67304	0.0018052	0.00296181
BPIFB4	0.0079075	0.101375	3.68033	2.27429e-07	6.58556e-07
TDRKH	0.971398	2.21514	1.18926	5.34393e-14	4.06649e-13
RPL12P35	0.0715607	0.311071	2.12001	2.47844e-07	7.1422e-07
AL355802.3	0.198528	0.594145	1.58148	4.07083e-12	2.31228e-11
NUDT1	1.45298	4.78997	1.721	8.85738e-22	2.67282e-20
CD300A	4.3474	1.86818	-1.21852	4.28415e-16	4.43462e-15
IGF2BP2-AS1	0.00701268	0.0662859	3.24067	2.71845e-06	6.74887e-06
AC253536.6	0.641126	1.68937	1.39781	0.000122118	0.000240053
AC098591.3	0.0543549	0.116153	1.09554	0.00100774	0.00171441
MTX1P1	0.705736	2.6685	1.91883	2.82591e-18	4.35018e-17
SARDH	43.6382	18.5176	-1.23669	2.57707e-22	8.89597e-21
AC108463.1	0.189254	0.698415	1.88376	1.84181e-16	2.02911e-15
DRP2	0.00289784	0.0178451	2.62248	1.09598e-09	4.37681e-09
C17orf102	0.0119751	0.00233807	-2.35665	1.5309e-07	4.54384e-07
AL358075.2	0.0380871	0.283443	2.89568	8.62465e-13	5.43406e-12
AC099518.1	0.0354377	0.0849548	1.26141	0.000562586	0.000995681
GPSM1	0.700779	2.77143	1.9836	6.53379e-11	3.09095e-10
AC025176.1	0.0203379	0.186969	3.20056	3.49353e-12	2.00486e-11
C19orf81	0.0128869	0.384574	4.89928	6.96339e-07	1.88417e-06
TMEM132E	0.3861	0.129549	-1.57548	7.50114e-19	1.26031e-17
MCM6	2.19604	7.66052	1.80254	5.99529e-23	2.41326e-21
AL158063.1	0.059992	0.194826	1.69934	2.15701e-10	9.4688e-10
IRX5	0.0698152	0.177383	1.34525	1.11637e-07	3.37279e-07
DCST1	0.0390859	0.146899	1.9101	4.90818e-14	3.75875e-13
ERICH3	0.0783641	0.0316102	-1.3098	9.7651e-17	1.12363e-15
SOCS7	0.386377	1.052	1.44505	2.31258e-21	6.31745e-20
KLHDC7B	0.323859	0.909912	1.49036	0.00671419	0.0100236
AC024560.1	0.0450147	0.129559	1.52514	0.000358789	0.000655937
CYP4A11	246.581	73.036	-1.75538	4.20864e-25	3.49946e-23
MS4A7	8.1815	3.12559	-1.38824	4.88127e-17	6.00486e-16
IDO2	1.31392	0.368704	-1.83334	6.66379e-18	9.57957e-17
HOXA3	0.104483	0.673039	2.68742	6.76705e-05	0.000137926
TSPAN11	0.273104	0.116711	-1.22651	2.48303e-16	2.6697e-15
PPIAP54	0.0378697	0.0974299	1.36332	8.37658e-07	2.24205e-06
C6	145.147	49.2055	-1.56062	1.03205e-22	3.88007e-21
LAMA3	0.459657	2.14635	2.22326	1.12482e-06	2.95512e-06
AL133215.1	0.0582348	0.172079	1.56312	2.94373e-05	6.31574e-05
CD160	0.418119	0.124282	-1.7503	6.6404e-21	1.63909e-19
DCN	23.5922	5.56179	-2.08469	1.28281e-23	6.21837e-22
TAGLN2	69.2071	177.403	1.35804	5.14072e-17	6.28933e-16
AC063977.6	0.079039	0.0311605	-1.34285	1.95146e-14	1.58673e-13
CDKL2	0.0304422	0.0103005	-1.56337	5.6165e-21	1.4155e-19
AC016737.1	0.0431852	0.182189	2.07683	2.0552e-15	1.91625e-14
AC003973.2	0.0612283	0.3797	2.63259	0.0262525	0.0351933
AC006077.2	0.293216	0.851299	1.5377	1.0545e-11	5.61719e-11
C2CD4B	1.50433	0.547192	-1.459	1.37468e-15	1.31594e-14
AF064860.2	0.0224981	0.00894291	-1.33099	2.60223e-13	1.78306e-12
STRA6	0.0123696	0.115155	3.2187	7.81548e-07	2.10051e-06
LINC02038	0.0744615	0.17859	1.26208	0.0108797	0.0156179
AL137009.2	0.0582675	0.12825	1.13819	0.0278661	0.0371489
SLC7A6	0.154484	0.520876	1.75348	4.1055e-18	6.10546e-17
SNORA47	0.117422	0.236428	1.0097	0.00272725	0.00434966
AL355488.1	0.243959	0.895444	1.87596	1.3325e-22	4.86514e-21
MS4A6A	11.1224	3.43473	-1.69519	1.17129e-21	3.43886e-20
LINC01863	0.727882	0.141076	-2.36723	1.44893e-18	2.31655e-17
AC011468.1	0.466662	1.14242	1.29164	1.41515e-10	6.38064e-10
OVOL3	0.0217541	0.0485586	1.15844	0.000339389	0.000622971
RPL36A-HNRNPH2	0.0218048	0.0491591	1.17281	0.000190192	0.000362819
GLIS2	1.27563	2.65163	1.05567	0.00900721	0.0131192
AC073195.2	0.15921	0.367564	1.20707	1.65064e-12	9.97522e-12
HES6	1.49606	3.87593	1.37338	1.36535e-14	1.13158e-13
FER1L5	0.0108611	0.0304002	1.48491	0.0016477	0.00271809
LINC02809	0.00244672	0.0134308	2.45662	4.09006e-08	1.31023e-07
TMEM26-AS1	0.134044	0.0304953	-2.13605	5.42884e-14	4.12697e-13
SMIM25	1.31418	0.576596	-1.18853	5.70882e-17	6.92198e-16
AC010300.1	0.0387471	0.103568	1.41841	8.84244e-11	4.11557e-10
LINC02806	0.00254019	0.656834	8.01445	5.40045e-15	4.74319e-14
KRT18P22	0.0218273	0.00838223	-1.38073	0.000691168	0.00120647
OLFML3	10.5518	4.13998	-1.34979	2.41003e-21	6.56792e-20
PFN1P3	0.265673	0.108248	-1.2953	8.78117e-05	0.000176374
CAVIN3	2.20161	5.44114	1.30535	1.18211e-06	3.09635e-06
CAPN9	0.0393789	0.224887	2.5137	2.06314e-06	5.22273e-06
CASC9	0.236673	2.23224	3.23752	0.0338006	0.0443517
WFS1	4.36292	9.04539	1.05189	3.52883e-18	5.32786e-17
LINC01615	0.0195672	0.140518	2.84425	7.10988e-08	2.20477e-07
DACH2	0.00178352	0.0299122	4.06794	1.21553e-09	4.82554e-09
PCAT6	0.686099	1.99614	1.54072	2.52885e-11	1.27157e-10
CCN5	1.17127	0.415686	-1.49451	1.21278e-10	5.51622e-10
AL353150.1	0.16731	0.497755	1.57291	0.000741723	0.0012885
SLC46A3	25.6143	11.0794	-1.20907	3.38272e-17	4.30072e-16
PKN3	1.17036	3.09695	1.40389	2.50607e-17	3.27197e-16
CACNB3	0.205035	0.416162	1.02128	3.05975e-07	8.7225e-07
AC092042.3	0.171477	0.0628027	-1.44911	5.40218e-13	3.52356e-12
RUFY4	0.0454885	0.0914928	1.00816	0.00834471	0.0122357
CCL26	0.0669343	0.546039	3.02819	2.40132e-06	6.01928e-06
PCA3	0.0277071	0.0108238	-1.35605	6.62388e-23	2.63832e-21
RETREG1	14.0204	3.17043	-2.14478	2.35424e-22	8.18881e-21
TECTA	0.221624	0.100839	-1.13606	1.06998e-16	1.21948e-15
PLGLB2	4.58653	1.27674	-1.84494	1.68553e-25	1.60064e-23
DQX1	0.0150695	0.766306	5.66822	2.85202e-05	6.13575e-05
CAPN11	0.0489489	0.18028	1.88089	1.08739e-18	1.78359e-17
RPL8P2	0.0165105	0.0625204	1.92094	2.57832e-05	5.58435e-05
AC093850.1	0.0400537	0.42522	3.4082	1.55706e-07	4.61794e-07
FANCD2	0.205201	0.894797	2.12452	2.78136e-23	1.22568e-21
AL662899.2	0.317433	0.865458	1.44701	6.44723e-10	2.661e-09
SOX2	0.0341621	0.358172	3.39018	0.0321995	0.0424072
AL121929.3	0.0263055	0.06903	1.39186	0.0212887	0.0290362
CAMK2N2	0.372365	1.77931	2.25653	1.49489e-06	3.85535e-06
HERC2P4	0.0124925	0.027219	1.12356	0.00825951	0.0121185
RNASE3	0.045927	0.0158267	-1.53699	2.44032e-06	6.10697e-06
C8B	226.132	105.307	-1.10256	5.60397e-21	1.4139e-19
AC092506.1	0.0217556	0.115586	2.4095	1.27289e-05	2.87673e-05
AL590729.1	0.031766	0.068004	1.09814	0.000586665	0.00103524
SLC22A4	0.258685	0.886908	1.77759	1.21044e-05	2.7432e-05
HOXB9	0.0181485	0.208457	3.52183	2.79569e-09	1.05227e-08
DNM3	0.0579013	0.149595	1.36939	3.05127e-15	2.77624e-14
RHBDL3	0.030339	0.423225	3.80218	0.0188588	0.0259676
AL138688.2	0.00436374	0.0151961	1.80007	0.000134275	0.000262344
HEY1	0.758945	1.86966	1.30071	1.36454e-13	9.73642e-13
AC110285.2	0.340099	1.45383	2.09583	1.68643e-14	1.38258e-13
PANK1	15.2691	5.62497	-1.44069	4.46715e-23	1.85988e-21
CSDC2	0.35244	0.155127	-1.18393	7.49957e-13	4.7744e-12
SCRIB	6.04657	15.5658	1.36419	1.64763e-22	5.91148e-21
MYO19	0.958956	2.16394	1.17413	3.99957e-23	1.67504e-21
PTPRR	0.0237691	0.0767454	1.69099	0.00479882	0.00733818
TTC39A	0.159391	1.29597	3.0234	4.19212e-13	2.78128e-12
AL132655.2	0.0161897	0.105189	2.69983	0.000136529	0.000266359
PGF	0.670643	1.46955	1.13176	2.35521e-05	5.12205e-05
AL031665.1	0.017613	0.0902728	2.35765	3.95099e-06	9.5863e-06
CCDC154	0.0978204	0.343194	1.81082	1.73224e-11	8.93293e-11
AC018638.7	0.174202	0.371259	1.09167	5.66519e-06	1.3435e-05
PLEKHG4	0.0946094	0.415868	2.13607	0.0038512	0.00598513
SRPK3	0.0536206	0.126434	1.23752	0.0100264	0.0144788
LINC00205	0.445297	1.27198	1.51424	1.07854e-17	1.50014e-16
CTF1	1.07712	0.535186	-1.00907	4.28296e-17	5.31764e-16
AC000067.1	0.00661337	0.130812	4.30596	5.50143e-14	4.17936e-13
AC011498.7	0.0969283	0.269192	1.47365	4.39649e-17	5.44377e-16
FITM1	5.6067	1.41352	-1.98786	6.18187e-23	2.4796e-21
CSTL1	0.0179197	0.0766422	2.09659	0.00476912	0.00729569
ZIC5	0.00610971	0.454746	6.21781	5.41464e-19	9.31735e-18
SLC38A1	1.86078	3.97155	1.0938	0.0174502	0.0241653
TM4SF1-AS1	0.108609	0.298343	1.45783	1.349e-05	3.03549e-05
HIGD1B	0.164903	1.33769	3.02006	4.81863e-27	9.80205e-25
ACYP1	0.680912	1.44395	1.08448	4.45082e-20	9.36315e-19
WDR76	0.354026	1.59811	2.17444	2.06744e-21	5.69557e-20
HKDC1	2.90534	10.0245	1.78675	4.99472e-08	1.58202e-07
AL355102.4	0.523881	2.26104	2.10968	0.00499889	0.00761601
AP002800.1	0.00762303	0.0380755	2.32043	1.66877e-08	5.65438e-08
AC091675.1	0.0607408	0.0146836	-2.04846	2.75759e-10	1.1917e-09
AJ003147.3	0.0258651	0.0754632	1.54476	1.8395e-12	1.10027e-11
MSH5-SAPCD1	0.0698276	0.216866	1.63493	6.0143e-17	7.26531e-16
ATAD3C	1.81843	0.775953	-1.22865	8.40766e-12	4.55425e-11
PLCG1-AS1	0.0335185	0.0688864	1.03926	8.1631e-06	1.89524e-05
RNF183	0.0132889	0.0918778	2.7895	0.00014404	0.000279576
DNAJC5G	0.0106775	0.0369664	1.79164	0.00830147	0.012177
UGT1A1	35.1832	16.897	-1.05812	9.46948e-13	5.9319e-12
RBM3	15.3669	33.1259	1.10813	5.23209e-18	7.62653e-17
PRKAA2	0.424419	1.49793	1.81941	3.46208e-07	9.78496e-07
PLVAP	5.77258	44.7908	2.95591	5.03277e-29	3.58318e-26
AC008736.2	0.0347002	0.0697689	1.00764	0.00037283	0.000679915
AC013244.1	0.0380641	0.276451	2.86052	1.44683e-08	4.94274e-08
AC004000.1	0.0319244	0.0974317	1.60973	6.74057e-05	0.000137485
KMO	11.6425	3.5348	-1.71971	4.96252e-22	1.6037e-20
AC004980.2	0.0279175	0.0653016	1.22595	0.002527	0.0040547
AFAP1-AS1	0.0160563	1.19195	6.21404	2.58647e-05	5.60095e-05
NAT2	33.1745	5.05035	-2.71562	2.61481e-27	6.20554e-25
HERC5	4.79576	1.89043	-1.34304	4.22255e-14	3.26441e-13
AC244197.2	0.0939471	0.265192	1.49712	9.61756e-07	2.55143e-06
SLC8A1	0.348949	0.130423	-1.41982	4.0715e-22	1.34635e-20
PTTG1	0.659673	8.3217	3.65705	4.64882e-26	5.63373e-24
AC008549.1	30.6488	11.3181	-1.43721	2.54343e-17	3.31315e-16
DPF3	0.838591	0.23866	-1.81301	1.3346e-21	3.85379e-20
AC132938.2	0.163564	0.44705	1.45058	0.0241162	0.0325709
FSIP2-AS2	0.0244408	0.0717269	1.55322	0.0130811	0.0185087
PIM1	26.443	12.3156	-1.1024	3.01208e-06	7.43007e-06
ACTN2	0.0885786	1.96074	4.4683	0.000274294	0.000510684
AL445307.1	0.110298	0.0521728	-1.08003	3.9112e-06	9.49887e-06
TRIM11	1.1636	2.48672	1.09565	2.71115e-21	7.20749e-20
MARCHF4	0.00710074	0.0472802	2.7352	2.21734e-16	2.40675e-15
NETO2	0.0958252	0.423729	2.14467	1.28578e-17	1.76257e-16
MICE	0.213436	0.554319	1.37691	6.58003e-10	2.71188e-09
VSIG4	12.649	3.85878	-1.71281	2.01386e-19	3.75158e-18
RPSAP7	0.0877313	0.282188	1.68549	1.94531e-09	7.49787e-09
AC234582.1	0.0761781	0.16316	1.09884	6.16694e-09	2.21646e-08
CSMD1	0.0071373	0.142508	4.31952	2.85116e-07	8.16467e-07
AL358473.1	0.00311476	0.0135154	2.11741	2.00226e-07	5.84315e-07
AL110115.2	0.0524497	0.170417	1.70007	1.05947e-07	3.20812e-07
KLKB1	69.6768	27.3989	-1.34656	8.09993e-22	2.48372e-20
MTND6P4	3.29943	1.18194	-1.48107	1.3044e-11	6.84908e-11
IL11	0.0296347	0.448793	3.92069	7.48527e-05	0.00015171
LINC01431	0.231027	0.508712	1.13879	5.13463e-08	1.6234e-07
GPR83	0.106547	0.0269456	-1.98337	5.68129e-21	1.42866e-19
SEPTIN14P12	0.0104714	0.077744	2.89228	2.37221e-10	1.03477e-09
AC092667.1	0.0259488	0.101116	1.96227	1.37642e-07	4.11105e-07
CASC16	0.01013	0.0295836	1.54617	0.00991857	0.0143349
AC233280.1	0.0184335	0.0867259	2.23413	2.73935e-13	1.87194e-12
KIF5A	0.00859694	0.0375288	2.1261	3.61927e-05	7.6768e-05
AC048344.4	0.0310244	0.0799865	1.36635	0.000665168	0.00116439
TREM2	1.61377	4.94537	1.61564	2.69529e-09	1.01667e-08
SHC1	16.9575	35.3985	1.06177	3.1047e-20	6.73097e-19
NKAIN4	0.00969289	0.0656799	2.76045	0.00170083	0.00280006
AC005253.1	0.12533	0.252413	1.01005	4.65903e-12	2.62328e-11
ACSM5	61.5668	20.4102	-1.59286	2.49651e-21	6.75509e-20
AC010422.4	0.0659589	0.145443	1.14082	6.33192e-06	1.49137e-05
LINC00941	0.0322672	0.164028	2.34581	0.0368963	0.0481255
CLRN1-AS1	0.166085	0.0410434	-2.0167	5.30374e-10	2.21307e-09
HOXB8	0.00512133	0.0801597	3.96829	9.54427e-10	3.83843e-09
RPS6KA6	0.164244	0.0619588	-1.40646	4.44267e-19	7.78309e-18
AL121890.4	0.0183952	0.0405676	1.141	2.27129e-05	4.94806e-05
GDPD1	0.395696	0.840418	1.08671	1.01486e-09	4.06569e-09
AC010997.5	0.0279388	0.167014	2.57963	8.53387e-10	3.45464e-09
LINC02826	0.023387	0.879395	5.23273	0.000306979	0.000567364
E2F1	0.671155	8.48262	3.65979	3.34997e-26	4.36128e-24
C9orf57	0.0164725	0.210091	3.67288	0.00097001	0.00165405
PDE11A	1.03528	0.500242	-1.04932	4.57896e-12	2.58288e-11
FAM222A	1.19796	3.92681	1.71278	6.19618e-16	6.23532e-15
MSTO1	0.982234	3.05913	1.63898	4.98234e-27	1.00454e-24
THBS4	0.092614	4.60895	5.63707	5.38823e-24	2.9724e-22
SPINK5	0.0533041	0.413192	2.95449	9.47617e-11	4.3908e-10
HAVCR1	0.0238555	0.768898	5.0104	1.52255e-05	3.40181e-05
AC004816.1	0.240005	0.934443	1.96104	2.3138e-16	2.50073e-15
HGH1	7.98373	16.7621	1.07007	6.63132e-14	4.96337e-13
ANKRD65	0.542152	2.95766	2.44769	0.000251075	0.000470029
ELF3-AS1	0.701044	2.13706	1.60805	1.18804e-11	6.2743e-11
SPATC1	0.0662722	0.183228	1.46717	4.54662e-11	2.19974e-10
OR2I1P	14.1569	79.803	2.49494	4.38096e-11	2.12643e-10
AC119424.1	2.19906	0.7052	-1.64078	5.84178e-13	3.78859e-12
AL033527.3	0.00780853	0.0690896	3.14534	8.56641e-09	3.02025e-08
AC008655.2	0.0618763	0.147187	1.2502	1.65236e-06	4.2389e-06
MIR600HG	0.151287	0.379364	1.3263	1.52597e-11	7.94293e-11
AC097065.2	0.0214205	0.0737055	1.78278	0.000488122	0.00087346
AC027281.2	0.0264731	0.0670769	1.34129	0.00132775	0.00222214
MELK	0.169124	2.25586	3.73752	2.87965e-27	6.6946e-25
ARMH2	0.0199651	0.0601111	1.59015	9.53548e-05	0.000190334
ASS1P8	0.0641557	0.0200015	-1.68147	9.14706e-07	2.43313e-06
AC087222.1	0.066605	0.153339	1.20303	8.0674e-05	0.000162871
ZMIZ1-AS1	0.0711504	0.222068	1.64206	1.63077e-09	6.35108e-09
TM6SF2	13.4887	6.52193	-1.04838	3.68178e-14	2.87765e-13
LINC02156	0.619315	0.179653	-1.78546	3.28591e-13	2.21685e-12
AC116407.4	0.0785369	0.214402	1.44888	4.1532e-13	2.75771e-12
AL391069.3	0.0257677	0.0652215	1.33979	0.000193387	0.000368419
RNF224	0.0116615	0.0600086	2.36341	5.69321e-09	2.05625e-08
AC016773.2	0.0908787	0.535787	2.55964	2.81348e-23	1.23744e-21
DYNC1I1	0.104447	1.29462	3.63168	0.000160516	0.00030963
UPK3A	0.184359	9.1816	5.63815	0.000638964	0.00112171
AL512770.1	0.0733079	0.157485	1.10318	2.29631e-11	1.16285e-10
LINC02848	0.0257313	0.052602	1.0316	0.00343803	0.00538823
AL590365.1	0.0246308	0.123288	2.32349	3.06888e-07	8.74635e-07
PCK1	311.406	98.7879	-1.65639	3.34418e-20	7.18778e-19
AC090409.1	0.0513818	0.12832	1.32041	1.95801e-07	5.72061e-07
RPS5	62.0957	130.885	1.07573	1.17407e-17	1.62374e-16
PYY2	0.11118	0.265914	1.25807	2.59774e-05	5.62172e-05
MEPE	0.00964811	0.0301176	1.64229	0.0115796	0.0165601
ANKUB1	0.0100691	0.00488916	-1.04228	0.00439453	0.00676297
AL356488.1	0.0171845	0.0402091	1.22641	0.000365054	0.000666856
AL359715.3	2.00859	0.702597	-1.51541	1.65455e-23	7.77231e-22
SLC22A11	0.216345	3.69629	4.09467	0.00339372	0.00532501
TFPI2	3.18163	0.870796	-1.86936	2.38178e-21	6.49868e-20
NUDT10	0.476547	0.0571321	-3.06024	4.23611e-28	1.48479e-25
PRC1-AS1	0.0159236	0.0528368	1.73038	4.06164e-11	1.98151e-10
SOX11	0.00588759	0.0267514	2.18387	9.32e-05	0.000186359
SCIMP	1.65003	0.521498	-1.66176	5.73992e-21	1.44181e-19
LILRA4	0.241515	0.117726	-1.03668	1.99506e-08	6.69813e-08
PNRC1	61.0982	29.3769	-1.05645	3.05193e-11	1.51431e-10
AL135744.1	0.0342433	0.0855638	1.32118	3.98699e-06	9.6644e-06
TMEM74B	0.790737	2.0192	1.35252	2.91884e-05	6.26647e-05
CYP3A43	3.92312	1.4892	-1.39747	1.03187e-16	1.18076e-15
AL031123.2	0.124859	0.296241	1.24647	2.09425e-09	8.0393e-09
LINC02246	0.0729879	0.0346137	-1.07632	5.73379e-12	3.18696e-11
MFSD2B	0.0547511	0.16896	1.62572	0.00875155	0.0127763
AC091817.1	0.0213136	0.829125	5.28174	5.62413e-08	1.76981e-07
AC131097.3	0.110389	0.0548346	-1.00943	0.00193637	0.0031611
DSCR8	0.00397821	1.04463	8.03666	2.16802e-08	7.23192e-08
AC004839.2	0.029338	0.0769308	1.39079	5.69721e-05	0.000117444
AC087741.2	0.569509	1.28706	1.17628	1.5839e-06	4.07428e-06
KC877373.1	0.0699607	0.359111	2.35981	0.000143954	0.000279468
HBA1	0.654662	0.239336	-1.45171	1.07252e-15	1.04069e-14
DLX1	0.0055414	0.152745	4.78473	2.42426e-07	6.99757e-07
RDM1	0.0447077	0.449868	3.33091	4.82894e-21	1.22788e-19
RGS18	0.738587	0.30384	-1.28145	6.02623e-15	5.26059e-14
C3orf22	0.00900107	0.0218177	1.27733	5.08471e-06	1.21427e-05
ZNF71	0.331391	0.67528	1.02695	3.03941e-11	1.50865e-10
NDRG3	3.64715	7.54831	1.04939	1.79909e-20	4.07442e-19
AC104446.2	0.0255854	0.0612839	1.26019	2.63296e-06	6.55594e-06
FAM183A	0.0830478	0.341213	2.03866	0.00196285	0.00320089
CBX2	0.154149	0.936352	2.60273	6.01423e-21	1.50574e-19
AC092119.2	0.0652997	0.328462	2.33058	1.09089e-23	5.39128e-22
MIR17HG	0.123229	0.250088	1.02109	0.00918684	0.0133621
H4C5	0.113669	0.659489	2.53652	4.09622e-14	3.17862e-13
FAM71F2	0.0589579	0.132289	1.16594	4.10161e-05	8.6389e-05
PMP2	0.0478078	0.0137307	-1.79984	5.9154e-24	3.19527e-22
AP001992.1	0.213074	0.531094	1.31761	8.72697e-09	3.0721e-08
COBLL1	8.57608	4.25052	-1.01268	1.47321e-16	1.65667e-15
AC092809.5	0.0544795	0.128527	1.23829	8.33766e-08	2.56214e-07
AC008250.2	1.08535	0.460335	-1.2374	4.7861e-11	2.30647e-10
AP001160.2	0.0938392	0.203812	1.11898	9.16279e-07	2.43703e-06
AC093155.3	0.0923876	0.0324882	-1.50778	2.3815e-14	1.91251e-13
AC007298.2	1.72355	0.553707	-1.63819	2.1774e-18	3.39546e-17
AC244669.2	0.091736	0.0412787	-1.15209	3.25557e-08	1.05589e-07
CDK6-AS1	0.0404955	0.128215	1.66273	0.00438393	0.00674813
NSUN6	12.3528	6.032	-1.03413	3.18447e-19	5.72626e-18
RGPD1	0.0279121	0.0131771	-1.08286	1.08287e-08	3.76199e-08
ITGAD	0.728491	0.34815	-1.0652	6.24537e-11	2.96251e-10
AC073370.1	0.0247751	0.0838381	1.75872	0.00105649	0.00179293
UGT2B7	290.515	112.71	-1.366	8.82113e-19	1.46802e-17
GINS3	0.280188	0.705749	1.33276	3.58664e-18	5.4044e-17
AC018742.1	0.198285	0.0864074	-1.19835	3.93917e-13	2.62569e-12
ANLN	0.166834	1.98847	3.57517	6.92484e-26	7.73375e-24
SAMD12	0.524849	0.220582	-1.25058	5.25468e-15	4.6223e-14
PRAMEF4	0.0156431	0.557132	5.15442	0.00267999	0.00427878
LINC01507	0.313716	0.0509922	-2.62111	5.45903e-14	4.14854e-13
PPP1R14D	0.0612921	1.06779	4.12279	4.24638e-10	1.79457e-09
TMSB15B-AS1	0.00802763	0.0188047	1.22805	0.000495898	0.00088626
NFIA-AS2	0.014421	0.0336157	1.22097	0.0083472	0.0122385
LINC01914	0.06353	0.190141	1.58156	0.0357871	0.0467859
CD4	31.47	9.94365	-1.66213	8.14143e-24	4.2252e-22
RIIAD1	0.0079524	0.0280721	1.81968	3.05649e-05	6.5435e-05
AC079380.1	0.00862673	0.0615923	2.83586	5.55214e-06	1.3193e-05
KIR3DL2	0.0396255	0.0155191	-1.35239	6.73498e-05	0.000137383
ASB9P1	0.0419598	0.4287	3.35289	4.48463e-10	1.8893e-09
MMAA	4.69556	2.15239	-1.12536	2.61451e-24	1.58421e-22
AC010931.1	0.00520365	0.0266514	2.35662	3.15469e-06	7.75835e-06
LILRA6	0.42566	0.207695	-1.03523	4.84429e-12	2.72109e-11
AC009063.3	0.0579415	0.00759096	-2.93224	9.75875e-16	9.55041e-15
AL109976.1	0.0163931	0.0502388	1.61571	0.00148969	0.00247427
VSIG1	0.0670232	1.18468	4.1437	0.000115229	0.000227393
OSR2	0.0363824	0.555011	3.9312	8.52315e-09	3.00732e-08
AP006222.1	0.0221069	0.0623724	1.49641	5.4103e-07	1.48581e-06
PDLIM7	1.98957	4.83419	1.28082	9.4035e-16	9.21859e-15
ZSCAN16	1.29429	2.79298	1.10964	1.78685e-17	2.39048e-16
ADCY10P1	0.193389	0.433488	1.16449	1.01095e-09	4.05074e-09
SQSTM1	38.0855	102.613	1.4299	2.08872e-10	9.18675e-10
TMEM198	0.970326	2.54877	1.39326	3.05214e-11	1.51431e-10
AP000593.3	0.0367381	1.44194	5.29459	2.96566e-07	8.47762e-07
S100A1	0.583964	3.41569	2.54823	0.00136377	0.00227792
PLK5	0.0185314	0.0690838	1.89837	4.15248e-06	1.00399e-05
ASLP1	0.113965	0.263481	1.20911	1.87361e-06	4.77585e-06
LINC00634	0.00539506	0.0755665	3.80804	3.18142e-15	2.882e-14
CLN3	3.61148	7.58279	1.07014	5.49228e-18	7.97518e-17
SORT1	2.50596	6.00649	1.26116	3.88232e-12	2.21238e-11
CENPJ	0.390703	0.88906	1.18621	1.41465e-18	2.26494e-17
AC008622.2	0.0439581	0.113406	1.3673	0.00081355	0.00140417
LRGUK	0.0449854	0.098645	1.13279	3.24038e-05	6.9138e-05
RHPN1-AS1	0.173903	0.447084	1.36226	5.70957e-09	2.06118e-08
NCAM2	0.320834	0.153243	-1.06601	2.52579e-15	2.32412e-14
HP	2646.52	1208.27	-1.13116	3.02168e-16	3.21546e-15
NR6A1	0.425239	0.969914	1.18958	1.51078e-12	9.18113e-12
LRRC55	0.402179	0.0567483	-2.82519	1.88132e-24	1.21422e-22
CLEC12A-AS1	0.0109142	0.00525741	-1.05378	0.00690723	0.0102875
AC004080.2	0.000966756	0.518277	9.06636	1.47848e-15	1.40761e-14
DBH	14.8607	1.77217	-3.06791	8.20848e-27	1.40493e-24
AC005829.1	0.111531	0.447365	2.004	2.80978e-12	1.63138e-11
SLCO1B3-SLCO1B7	0.13345	0.0652997	-1.03115	2.61022e-13	1.78749e-12
RPS21P1	0.0675171	0.138335	1.03485	0.00015245	0.00029502
DLG5-AS1	0.297301	1.39473	2.22999	7.84137e-17	9.26127e-16
TAZ	2.56218	5.31882	1.05373	1.14466e-22	4.26821e-21
UCKL1-AS1	0.0376075	0.0795379	1.08062	5.76875e-07	1.57835e-06
ADH1B	514.299	225.361	-1.19037	6.60173e-17	7.89549e-16
MEX3A	0.312656	1.0766	1.78383	2.97547e-12	1.72275e-11
AC020765.2	0.428634	0.942313	1.13646	9.802e-09	3.42514e-08
AL008582.1	0.0715251	0.243428	1.76697	1.00264e-10	4.62692e-10
RNF2P1	0.0933057	0.216775	1.21616	1.39521e-07	4.16389e-07
ZNF43	0.196158	0.454157	1.21118	0.0107998	0.0155178
AC011330.2	0.0535863	0.119273	1.15433	6.64916e-06	1.56221e-05
ASIC3	0.15496	0.580062	1.90431	2.44407e-15	2.25347e-14
CHEK1	0.403149	1.20403	1.57849	4.47082e-19	7.81725e-18
MANF	20.4436	43.9125	1.10298	2.56242e-16	2.75025e-15
AC015468.3	0.19108	0.0214805	-3.15307	1.04454e-27	3.051e-25
UGT2A1	1.5454	0.702277	-1.13787	1.56431e-06	4.02662e-06
MEGF10	0.101022	0.0249446	-2.01787	1.25275e-20	2.92433e-19
TIGD3	0.115084	0.478826	2.05682	1.67975e-13	1.18593e-12
AC005841.1	0.0305798	0.10134	1.72856	0.000218219	0.000412211
LINC00595	0.0029385	0.0199099	2.76033	8.48835e-05	0.000170794
DNAH6	0.557429	0.256022	-1.12252	8.14517e-15	7.00006e-14
AC004687.1	0.284061	0.626	1.13996	0.0199806	0.0273674
KRBA1	0.403158	0.808615	1.00411	0.00092164	0.00157771
SLC10A1	142.265	63.9795	-1.1529	2.14175e-14	1.73095e-13
AC090510.2	0.0499019	0.12886	1.36864	5.69008e-10	2.36435e-09
FIGNL2-DT	0.0796665	0.357786	2.16705	5.00941e-13	3.29188e-12
CLK2	3.95676	8.56443	1.11404	3.62774e-24	2.14131e-22
LINGO1	0.291775	1.60877	2.46303	6.05758e-08	1.89783e-07
GLI4	1.68517	4.7701	1.50113	1.12358e-21	3.31159e-20
U62317.1	0.390068	0.797108	1.03105	0.00280428	0.00446333
LOXHD1	0.00843964	0.0223456	1.40474	1.94523e-06	4.94733e-06
IGHV3-19	0.255983	0.126247	-1.0198	3.32047e-10	1.42387e-09
AC006378.1	0.0266011	0.0573398	1.10805	0.000478214	0.000856403
IGDCC4	0.0268837	0.174568	2.69899	0.00044766	0.000805484
AC017002.1	0.0155387	0.0578716	1.89699	3.55748e-05	7.555e-05
KBTBD11	3.76036	0.765011	-2.29732	1.62192e-25	1.57915e-23
AC245060.6	0.0274433	0.0704618	1.36039	9.59013e-13	6.00252e-12
PTX4	0.00752684	0.0163655	1.12055	0.0295401	0.0392217
ZNF382	0.0670566	0.148991	1.15177	0.000133961	0.000261753
EHMT2	2.8451	7.17179	1.33385	3.25575e-25	2.76782e-23
CA8	0.0262553	0.100922	1.94257	5.17198e-05	0.000107365
NAT9	2.85648	6.61409	1.2113	3.69699e-24	2.17084e-22
THUMPD3-AS1	0.665129	1.37518	1.04792	3.83167e-16	4.00628e-15
ELL3	0.0689	0.139438	1.01705	1.71767e-11	8.8638e-11
STIP1	11.907	24.4616	1.03871	2.29775e-22	8.02968e-21
PDE4C	0.0623822	0.207108	1.73118	1.46934e-13	1.04514e-12
FRZB	1.26268	2.82229	1.16037	0.000385296	0.000700742
TSPAN8	9.68685	36.8931	1.92925	1.92245e-05	4.22936e-05
AC011933.3	0.0118191	0.0903424	2.93428	4.13326e-11	2.01386e-10
AC073389.3	0.106449	0.218799	1.03945	9.6088e-05	0.000191713
CUEDC1	1.63626	3.40632	1.05781	2.48051e-15	2.2843e-14
PROCA1	0.11606	0.30833	1.40961	2.84793e-15	2.60162e-14
CCT6A	17.7943	35.9288	1.01372	1.08431e-23	5.37039e-22
LGI1	0.119667	0.0192534	-2.63584	1.81557e-19	3.41007e-18
AC110285.1	0.0297836	0.104644	1.8129	1.34518e-08	4.61346e-08
IGFALS	71.8918	11.1205	-2.6926	6.70803e-24	3.54592e-22
AC233296.1	0.0394562	0.253453	2.68339	0.00337993	0.00530543
FEN1	3.66767	11.9747	1.70706	2.54912e-25	2.25103e-23
CPNE7	0.163843	1.07048	2.70786	1.24994e-06	3.2624e-06
SNHG6	16.1552	41.7465	1.36965	5.14663e-12	2.87968e-11
TEX22	0.0435022	0.163905	1.9137	6.42002e-15	5.58288e-14
STOX1	0.117292	0.387463	1.72395	0.00538234	0.00816297
LRRN3	0.435361	0.0687142	-2.66353	1.88039e-26	2.81848e-24
FAM83F	0.334693	0.0943825	-1.82625	9.74922e-21	2.32583e-19
FOXI2	0.00699279	0.0200826	1.522	0.000138469	0.000269705
GPC2	0.0265355	0.0969363	1.86911	1.00343e-13	7.32494e-13
AC080080.1	0.0311944	0.0997881	1.67758	2.38957e-16	2.57651e-15
AL121672.1	0.0354488	0.0916816	1.3709	8.74019e-06	2.0214e-05
AL136528.1	0.059047	0.288116	2.28672	0.000787922	0.00136325
AC092117.1	0.0691151	0.179506	1.37696	3.17738e-08	1.03223e-07
AC009275.1	0.138566	0.695155	2.32676	8.36172e-05	0.000168425
SGCA	1.32853	0.595266	-1.15822	2.00518e-15	1.8746e-14
CACNA1C	0.0789921	0.163235	1.04717	0.000432791	0.000780951
LINC01929	0.0111526	0.105729	3.24493	3.73006e-06	9.08704e-06
ZNF730	0.00914427	0.0410933	2.16796	0.00135801	0.00226896
HOXA10	0.0200344	0.719276	5.16599	1.58281e-11	8.21066e-11
AC007792.1	0.0213177	0.0819623	1.94291	4.11945e-05	8.67407e-05
PLK4	0.149586	0.607312	2.02146	1.01903e-23	5.10253e-22
ADGRL1	0.385171	1.32108	1.77815	0.00139909	0.00233281
HOXA13	0.0144388	1.29635	6.48836	2.48084e-19	4.56182e-18
SLX1A	0.00558248	0.0172396	1.62675	2.46072e-06	6.15549e-06
BX842568.2	2.45776	0.775535	-1.66408	1.57073e-23	7.44208e-22
DPPA4	0.127094	0.0314474	-2.01488	4.84358e-19	8.42377e-18
AL049650.2	0.0282053	0.0589328	1.06311	0.000187317	0.000357885
EFHD1	14.1074	6.37386	-1.14621	6.52911e-10	2.69333e-09
LINC01550	0.0925388	0.0382349	-1.27517	6.66481e-12	3.6704e-11
H2BC17	0.148579	0.547394	1.88135	8.54965e-09	3.01481e-08
AC006305.2	0.0136308	0.0987402	2.85677	0.00513376	0.00780686
MCTP1	0.228583	0.624801	1.45068	0.00163621	0.00270032
AL355796.1	0.0112379	0.150211	3.74054	2.47452e-07	7.13273e-07
DCAF13	1.92407	3.92725	1.02936	1.24964e-13	8.98125e-13
IGHV3OR15-7	0.229223	0.110989	-1.04633	1.68562e-09	6.5546e-09
PCAT18	0.0973283	0.0315742	-1.62411	7.54236e-15	6.50408e-14
TFAP2A	0.071015	0.242978	1.77463	0.0168479	0.0233968
AC093249.2	0.045595	0.139901	1.61746	5.52274e-08	1.74055e-07
RPL36AP26	0.0508204	0.102616	1.01378	0.00693595	0.0103262
ASS1P11	0.897208	0.1347	-2.73569	1.51069e-13	1.07322e-12
H1-12P	0.107595	0.655224	2.60638	6.46949e-09	2.31971e-08
RNU6-529P	2.90129	1.37642	-1.07578	1.10739e-12	6.88585e-12
CLIC5	0.151166	0.376288	1.31571	0.00895878	0.0130529
AL450992.2	0.00372245	0.00827311	1.15218	0.00121074	0.00203785
CDKN2B	0.799575	1.96907	1.30021	3.91618e-13	2.61189e-12
PLOD3	10.5623	22.5517	1.09432	3.90354e-22	1.30212e-20
GLUD1P3	0.284734	0.605107	1.08758	5.89135e-16	5.94706e-15
LINC02319	0.109603	0.0136918	-3.0009	8.0003e-16	7.95595e-15
AC242426.2	0.436046	0.886351	1.0234	3.01255e-10	1.29647e-09
SLC45A4	0.319478	1.22904	1.94374	2.53087e-06	6.31623e-06
HASPIN	0.0497773	0.285919	2.52205	7.72247e-22	2.37501e-20
DUSP5	18.2881	7.05835	-1.3735	4.80531e-17	5.9178e-16
MCM3	6.29288	20.0703	1.67327	6.42007e-24	3.40952e-22
AL589182.2	0.00386189	0.0747451	4.2746	9.5199e-12	5.10935e-11
LINC01818	1.03449	0.174156	-2.57046	8.20101e-24	4.23682e-22
SIRPB1	0.292263	0.126926	-1.20328	9.01723e-15	7.6886e-14
AMPD1	0.120013	0.0225552	-2.41166	7.98821e-18	1.13181e-16
TMEM155	0.00833309	0.0708451	3.08774	9.51834e-05	0.000190008
AC010132.4	0.025863	0.0620226	1.2619	1.22569e-08	4.22847e-08
DUTP6	0.38753	0.783287	1.01523	3.16895e-06	7.79028e-06
CCDC196	1.68208	0.425398	-1.98336	6.47284e-20	1.3167e-18
RAD51AP1	0.328328	1.54611	2.23543	4.11308e-21	1.06005e-19
CTNNA3	0.758909	0.162059	-2.22741	6.90375e-21	1.69858e-19
IGSF10	0.111286	0.0553412	-1.00785	2.52743e-16	2.71487e-15
INMT-MINDY4	0.025682	0.00493542	-2.37951	1.09715e-13	7.96982e-13
AC126696.3	0.0120111	0.0492886	2.03689	4.98434e-06	1.19209e-05
AIFM3	0.178758	0.39958	1.16048	8.35602e-05	0.000168325
FBLN1	2.33833	7.17706	1.61792	0.0262246	0.035158
SNORD3B-1	0.019865	0.0492789	1.31074	0.0138651	0.0195402
SLC26A2	0.479802	1.06318	1.14788	3.12635e-17	3.99706e-16
NOS2	0.156826	0.409884	1.38606	2.22266e-06	5.59731e-06
AP001767.3	0.118257	0.333352	1.49512	3.96452e-07	1.11195e-06
PLEK2	12.268	5.98364	-1.0358	1.97881e-09	7.61926e-09
RBMS3	0.963894	0.330318	-1.54502	1.97999e-24	1.25752e-22
AC112694.1	0.0156659	0.0325913	1.05686	9.18833e-06	2.1188e-05
AKAP3	0.404318	0.157487	-1.36026	8.67843e-16	8.58162e-15
C3orf67-AS1	0.00596783	0.0307385	2.36477	3.88255e-06	9.43433e-06
CABP7	0.0541482	0.11645	1.10472	1.42838e-05	3.20337e-05
SMC1B	0.0266937	0.262347	3.29691	3.36262e-08	1.08822e-07
MAGEA3	0.038606	5.4818	7.14968	0.000247546	0.000463841
EXTL1	0.017985	0.0682727	1.92452	8.00269e-06	1.86027e-05
AQP3	44.2482	18.9986	-1.21973	4.20583e-19	7.41079e-18
TRIM46	0.0461273	0.123832	1.4247	1.74254e-06	4.46071e-06
ASS1	564.027	245.523	-1.1999	6.12647e-19	1.0455e-17
LINC01374	0.0238065	0.0825548	1.79399	6.67218e-05	0.0001362
ZNF492	0.0114718	0.0523698	2.19064	0.0204411	0.0279587
Z98257.1	0.278	0.797107	1.51969	0.00138427	0.00230911
DIPK2B	0.337214	1.50164	2.1548	6.00455e-27	1.10324e-24
ADGRA1	0.102504	0.0271323	-1.91759	1.22985e-26	1.97321e-24
CLDN15	4.48532	15.8589	1.82201	1.87761e-08	6.33276e-08
AC092745.2	0.117788	0.0464689	-1.34185	5.28678e-08	1.66988e-07
WDR17	0.0499344	0.0137177	-1.86399	1.75047e-23	8.15559e-22
XG	0.701575	0.287915	-1.28495	1.50936e-13	1.0726e-12
IHH	1.35322	3.15726	1.22228	0.00622124	0.00933534
SHBG	42.7178	14.2052	-1.58842	7.9963e-18	1.13225e-16
STEAP3	58.8662	22.1277	-1.41159	2.35414e-22	8.18881e-21
CD180	0.74191	0.359729	-1.04433	2.16023e-12	1.27835e-11
AC022809.1	0.108387	0.330103	1.60673	6.38494e-05	0.00013064
GEMIN7-AS1	0.101183	0.212343	1.06944	1.35526e-11	7.09324e-11
PPIAP36	0.019155	0.0493235	1.36455	0.000168104	0.000323364
BRINP1	0.218748	0.103896	-1.07413	1.55037e-20	3.53928e-19
PROK2	0.227721	0.0267915	-3.08742	9.14057e-17	1.06142e-15
ACBD6	1.91959	4.04889	1.07673	3.14407e-22	1.07393e-20
FAM85B	0.170549	0.0607454	-1.48934	1.64505e-09	6.40562e-09
LYPD2	1.09124	0.306703	-1.83105	1.49167e-22	5.38587e-21
STMN1	2.79809	12.5578	2.16607	2.53275e-25	2.24528e-23
PPP1R16A	8.18272	17.2911	1.07938	3.83188e-12	2.18589e-11
MTND4P19	0.442892	0.221118	-1.00214	5.60342e-06	1.33024e-05
AC062028.1	0.0199955	0.00961077	-1.05695	1.02513e-05	2.34918e-05
AL121832.3	0.0267649	0.0897193	1.74508	1.82229e-13	1.28061e-12
H2AC13	0.038374	0.475663	3.63174	9.30924e-15	7.908e-14
AC120498.4	1.66226	4.14214	1.31723	8.43814e-08	2.59197e-07
MPC1	102.196	45.1668	-1.178	5.29979e-22	1.69348e-20
PSMC1P10	0.0066324	0.0588755	3.15006	5.47011e-06	1.30116e-05
SEMA6D	0.623756	0.270131	-1.20732	4.24065e-18	6.28196e-17
PROZ	32.627	12.3237	-1.40463	2.06185e-18	3.22409e-17
ASS1P9	0.310487	0.0909326	-1.77166	9.05718e-16	8.9059e-15
MMP11	0.27081	3.73225	3.78469	8.54659e-22	2.59969e-20
AC025165.4	0.123917	0.260172	1.0701	5.54758e-07	1.52186e-06
USP21	1.82758	4.11908	1.17239	4.66453e-25	3.7554e-23
FAM72D	0.015248	0.168418	3.46535	6.78571e-22	2.12653e-20
AC024937.2	0.00448248	0.0299513	2.74025	5.30464e-10	2.21307e-09
C9orf163	0.055958	0.125032	1.15989	1.38938e-09	5.47185e-09
GUCY1B2	0.0477722	0.145169	1.60349	0.0117545	0.0167901
RPLP0	142.477	302.863	1.08794	9.27425e-18	1.3051e-16
SLC5A11	0.168757	0.805762	2.2554	0.0221372	0.0300854
ZNF233	0.0973317	0.259947	1.41724	1.67882e-05	3.72648e-05
RGS7	0.0895853	0.0316057	-1.50308	0.00491383	0.00749946
CDKN2C	1.12455	5.50429	2.2912	3.76744e-24	2.20652e-22
ALG1L	0.812388	7.70366	3.2453	1.98249e-13	1.38634e-12
P4HA2	1.5298	4.0884	1.41819	4.03115e-16	4.19568e-15
C1QTNF6	1.17413	2.62714	1.16189	2.41113e-12	1.41396e-11
USP32P3	0.0097628	0.0444692	2.18744	3.97522e-06	9.63895e-06
TAS2R6P	0.0128081	0.0398573	1.63778	8.66379e-06	2.00413e-05
TCAM1P	0.00744005	0.14409	4.27552	1.68036e-05	3.72953e-05
PHF19	0.681385	1.79501	1.39745	5.10715e-19	8.82854e-18
PBLD	45.8677	16.8387	-1.4457	4.48168e-22	1.46704e-20
AC064836.1	0.0204671	0.0572274	1.4834	0.000325904	0.000599617
IGLV1-36	2.1418	0.940957	-1.18662	9.60876e-17	1.10844e-15
AC012613.1	0.0571999	0.0149561	-1.93528	1.77829e-07	5.22568e-07
ZNF83	0.64268	1.68695	1.39225	0.0173922	0.0240908
ALKBH6	0.301768	0.665786	1.14162	5.14881e-18	7.51475e-17
PDZD7	0.0329194	0.0674006	1.03383	4.52387e-05	9.46894e-05
AL590822.1	0.1602	0.365131	1.18854	0.00466308	0.00714404
AL354760.1	0.0943091	0.20976	1.15327	3.5441e-07	9.99817e-07
AC026740.1	0.222296	1.2899	2.53671	2.06621e-13	1.43916e-12
AL645939.5	0.0553815	0.294869	2.4126	1.64941e-07	4.86706e-07
AC090227.3	0.712542	0.115127	-2.62975	2.43839e-25	2.19335e-23
GAS1	1.19575	0.539987	-1.14692	1.88269e-14	1.53355e-13
LILRA5	2.77563	0.651583	-2.09079	4.07162e-22	1.34635e-20
PTPN13	0.484041	0.234339	-1.04653	2.15388e-19	3.99608e-18
GATA3	1.0182	0.407464	-1.32128	1.91786e-15	1.79739e-14
LINC02878	0.059705	0.140986	1.23962	3.40541e-10	1.4563e-09
TMEM81	1.26737	2.5361	1.00077	2.60604e-15	2.39313e-14
AC090164.2	0.123213	0.721903	2.55065	2.13159e-08	7.11875e-08
H4C14	0.0587795	0.21402	1.86436	2.26094e-10	9.89834e-10
PRRX1	0.0822567	0.406209	2.30402	3.43243e-13	2.30954e-12
AL121658.1	0.0669548	0.2245	1.74545	1.1955e-13	8.61663e-13
PI15	0.0240095	0.313191	3.70537	5.75888e-09	2.07799e-08
AC073655.2	0.112356	0.252992	1.17101	3.41831e-10	1.46115e-09
MAP2K3	28.7565	13.7453	-1.06495	1.72148e-21	4.85402e-20
TSPEAR-AS1	0.210344	0.883726	2.07085	7.49883e-06	1.74957e-05
CXCR2	0.469908	0.0930657	-2.33606	1.84388e-20	4.16756e-19
AC126283.1	0.046304	0.11804	1.35007	6.33629e-06	1.49224e-05
EPHB1	0.487504	0.112821	-2.11138	2.40879e-19	4.45088e-18
AC129507.1	0.413174	0.115428	-1.83976	2.05906e-21	5.67937e-20
GAPDH	287.765	782.681	1.44354	1.53058e-19	2.89869e-18
RD3L	0.22447	0.0104077	-4.43079	7.03944e-46	1.6038e-41
BOLA2B	0.135369	0.404358	1.57874	1.3902e-11	7.26276e-11
AL662844.3	0.0674055	0.196008	1.53997	8.31977e-10	3.37396e-09
TPM3P8	0.0133349	0.0369282	1.46952	2.62562e-05	5.67677e-05
AC010542.6	0.352808	0.840785	1.25285	1.3949e-12	8.5064e-12
PDE2A	3.16646	1.16115	-1.44731	1.76276e-21	4.95204e-20
OSBP2	0.217995	0.672794	1.62587	7.11506e-09	2.5392e-08
CYP7A1	7.2452	28.6077	1.98131	0.0138212	0.0194801
GNAQP1	0.0968993	0.0480303	-1.01254	3.66114e-07	1.03105e-06
ABI3BP	0.756322	0.372577	-1.02146	8.03314e-14	5.94218e-13
CKS1B	4.2794	10.1937	1.2522	7.27568e-22	2.26141e-20
H4C8	0.519287	3.08588	2.57108	4.95601e-13	3.25918e-12
EIF4HP2	0.141294	0.410982	1.54038	1.45727e-10	6.55887e-10
TTYH3	5.75124	12.969	1.17312	3.46204e-07	9.78496e-07
LTO1	0.66379	2.71316	2.03117	2.1599e-15	2.00607e-14
AC126118.1	0.0498422	0.212427	2.09153	3.51581e-15	3.16854e-14
AKR1B10	23.3641	377.621	4.01458	5.80736e-10	2.40912e-09
KCNF1	0.137449	0.679607	2.3058	0.000100403	0.000199972
AL359313.1	0.00171924	0.120358	6.12942	3.38162e-10	1.44655e-09
PHLDA1	35.9812	7.78446	-2.20857	9.19747e-21	2.20807e-19
RRAGD	3.05507	6.17896	1.01616	1.31308e-08	4.50948e-08
LKAAEAR1	0.00519487	0.104719	4.3333	9.49871e-08	2.89472e-07
SSUH2	0.0710537	0.920709	3.69576	5.11683e-08	1.61867e-07
AL096803.2	0.0263775	0.0979693	1.89302	5.76353e-06	1.36591e-05
RPL39P36	0.283271	0.628445	1.1496	3.42576e-08	1.10771e-07
RPLP2	135.938	308.19	1.18087	4.05556e-18	6.04699e-17
ARHGAP11A	0.228664	1.26363	2.46627	5.55962e-24	3.03026e-22
HRCT1	1.33789	8.7304	2.70609	9.97611e-12	5.33284e-11
KIR3DL1	0.0606786	0.0200166	-1.59999	2.76665e-08	9.07598e-08
AL139125.1	0.0280045	0.134257	2.26127	7.02326e-06	1.64536e-05
TRPV3	0.174244	0.0867536	-1.00612	4.05499e-08	1.3001e-07
AC024580.2	0.159135	0.3952	1.31233	3.3693e-07	9.54285e-07
LINC02153	0.0976311	0.0147736	-2.72432	4.95971e-24	2.76644e-22
ZNF57	0.693096	1.53471	1.14684	5.94652e-10	2.46282e-09
AC007192.1	0.00484981	0.0131089	1.43455	2.87661e-05	6.18281e-05
FEZ1	1.85214	0.688474	-1.42772	1.10094e-20	2.60193e-19
LINC02204	0.00576305	0.0162342	1.49413	0.00116341	0.00196243
LCAT	81.6189	16.9145	-2.27064	8.17027e-28	2.58532e-25
ESCO2	0.101508	0.284584	1.48727	2.47648e-11	1.24689e-10
PTK7	0.360138	1.62312	2.17214	0.0010716	0.00181707
SLC38A8	0.00695657	0.23214	5.06047	2.18574e-05	4.76989e-05
PAFAH1B3	3.20548	12.6333	1.97862	2.86385e-14	2.26552e-13
TNN	0.552018	0.267822	-1.04344	3.17596e-17	4.05821e-16
AC021443.1	0.293977	0.61122	1.05599	0.00272431	0.00434528
SPRY2	9.73121	3.63645	-1.42009	3.44982e-24	2.05215e-22
AC067930.2	0.0617821	0.160395	1.37637	1.74621e-05	3.8644e-05
SOWAHC	15.5558	7.67852	-1.01855	4.59899e-16	4.72828e-15
AOX3P	0.0313305	0.130777	2.06147	0.000221873	0.000418767
MYO1A	0.103536	0.763109	2.88176	1.15646e-09	4.60222e-09
TSPEAR-AS2	0.147671	0.890523	2.59226	1.18547e-06	3.10479e-06
NR4A1AS	0.351094	0.165079	-1.0887	4.51065e-10	1.89921e-09
AL158166.1	0.0611251	0.129232	1.08013	0.0110426	0.0158328
CDK5R1	0.210906	0.477654	1.17937	4.89828e-11	2.35786e-10
AL355581.1	0.029171	0.0135014	-1.11142	5.5726e-07	1.52831e-06
TRAF5	0.282531	0.758621	1.42497	7.76028e-17	9.17501e-16
LINC01424	0.0196144	0.0812728	2.05086	1.54991e-11	8.05834e-11
CCN1	62.7054	20.5895	-1.60668	8.35103e-19	1.39488e-17
ST3GAL6	9.33182	3.73856	-1.31968	1.69126e-21	4.78658e-20
OTX1	0.0194987	0.273085	3.8079	4.21509e-18	6.25619e-17
AL121583.1	0.0918029	0.229053	1.31907	1.71651e-08	5.81004e-08
NANOS1	0.0708234	0.396394	2.48464	1.22862e-10	5.58379e-10
AC118754.1	0.840166	0.383958	-1.12973	1.76204e-13	1.23979e-12
AC005540.1	0.019154	0.0445216	1.21686	0.00103714	0.00176126
DDN	0.0145808	0.0389411	1.41722	0.0345891	0.0453106
SNORD12B	0.132554	0.430587	1.69973	1.49779e-05	3.35017e-05
AC004988.1	0.0180113	0.0461805	1.35838	3.11986e-06	7.68016e-06
AC011446.1	0.0410743	0.0972261	1.24311	0.000191577	0.000365308
RBL1	0.404395	0.92907	1.20002	4.56267e-15	4.03538e-14
ATP1B1	53.3767	125.934	1.23839	3.39366e-06	8.31345e-06
PRIMA1	0.184069	0.0630075	-1.54665	2.16223e-23	9.79364e-22
KNTC1	0.301664	1.09253	1.85666	2.54116e-21	6.84342e-20
FXYD1	28.9455	8.87048	-1.70625	1.64059e-20	3.73031e-19
DUXAP8	0.0236373	0.145686	2.62372	6.15863e-11	2.925e-10
ABCC5	0.655875	1.36512	1.05753	1.93744e-21	5.36992e-20
LGI2	0.102287	0.249661	1.28735	0.00201554	0.00328258
SNHG28	0.0537305	0.112861	1.07073	0.00619667	0.00930399
AC011815.1	0.0654304	0.134113	1.03542	1.2769e-05	2.88493e-05
AC027279.2	0.0582964	0.153562	1.39734	0.000230702	0.000434351
BACE1-AS	0.868152	2.03475	1.22883	4.99528e-19	8.65457e-18
AC024230.1	0.00163565	0.23124	7.14339	9.07603e-12	4.88493e-11
AC092155.1	0.280791	0.0360223	-2.96253	1.06603e-29	1.069e-26
KRTAP5-6	0.359092	1.08255	1.59201	2.05549e-06	5.20567e-06
EME1	0.0849765	0.721328	3.08552	2.28799e-26	3.25795e-24
AZGP1P1	13.0044	5.85757	-1.15062	1.32901e-16	1.50267e-15
CENPK	0.106309	0.613505	2.52881	1.80439e-22	6.41332e-21
LINC00893	0.104322	0.263197	1.3351	2.50505e-13	1.72113e-12
B4GALNT2	0.00495282	0.510625	6.68787	2.81751e-08	9.23219e-08
LIPG	6.07671	2.93277	-1.05103	1.37649e-12	8.40091e-12
HEXD-IT1	0.0241146	0.050024	1.05271	6.21242e-06	1.46489e-05
PLK1	0.216572	2.41914	3.48158	2.19934e-26	3.17137e-24
AC068987.3	0.43753	1.5067	1.78394	1.05382e-08	3.66776e-08
AC080112.4	0.132888	0.266949	1.00636	5.35166e-08	1.68828e-07
H3C8	0.0134459	0.098542	2.87358	5.06659e-06	1.21023e-05
AFP	1.63568	243.466	7.21769	0.0087043	0.0127122
SOWAHCP2	0.0462091	0.16258	1.8149	5.05232e-07	1.39541e-06
FAM163B	2.6748	0.546322	-2.29161	6.46945e-22	2.03864e-20
H2BC16P	0.0177929	0.126215	2.82651	1.99353e-06	5.06169e-06
PHBP11	0.162749	0.57809	1.82865	4.40654e-09	1.61535e-08
EPS8L3	0.179085	5.30496	4.88863	2.0029e-17	2.65611e-16
INHA	0.0557075	1.27961	4.52169	0.000812478	0.00140243
ARHGEF26	9.21413	4.10841	-1.16527	2.72654e-17	3.53148e-16
AC090192.2	0.00561639	0.353745	5.97692	8.85736e-10	3.57987e-09
ZNF572	0.2434	0.610803	1.32738	1.79994e-13	1.26529e-12
AC136469.1	0.0188652	0.0419436	1.15273	0.000817521	0.00141049
AL592211.1	0.0371537	0.153711	2.04864	1.07669e-10	4.94163e-10
AL035427.1	0.0170607	0.0710182	2.05751	8.29038e-07	2.22055e-06
HROB	0.287849	1.02871	1.83746	1.28186e-18	2.06978e-17
AC087392.1	3.80771	0.721682	-2.39949	4.08269e-18	6.07947e-17
AP003057.1	0.256931	0.0844371	-1.60543	7.38138e-18	1.05304e-16
AL021707.4	0.0377977	0.107736	1.51113	1.22296e-06	3.19636e-06
SPATA3-AS1	0.00874174	0.0365528	2.06399	1.46275e-06	3.78101e-06
AC007384.1	0.172721	0.0849363	-1.02399	1.85622e-09	7.17027e-09
RBMXP4	0.114811	0.0563858	-1.02585	6.40624e-09	2.2992e-08
SPECC1	0.222746	0.622858	1.4835	5.21512e-05	0.000108192
SERPINB9	7.17582	2.60733	-1.46057	7.14506e-15	6.17783e-14
ARHGAP22	0.100695	0.251119	1.31838	2.26773e-11	1.14992e-10
CENPM	0.350502	3.81599	3.44456	7.29999e-25	5.48897e-23
NMRAL2P	0.0370573	2.18587	5.88231	3.45333e-19	6.18045e-18
CYP4A22	73.1849	20.1542	-1.86047	3.95052e-23	1.65755e-21
AC231657.1	0.0428558	0.121895	1.50808	3.61013e-06	8.81938e-06
KIAA1614-AS1	0.0148888	0.0637352	2.09786	2.31903e-10	1.01312e-09
KANK4	0.686054	0.301297	-1.18713	6.30753e-15	5.49539e-14
LINC00184	0.00663456	0.0152847	1.20401	6.8438e-06	1.60546e-05
AC011466.4	0.0105958	0.0313089	1.56308	9.63077e-08	2.93143e-07
AL121890.2	0.0155397	0.0526474	1.76041	9.32437e-06	2.14822e-05
HLA-A	233.015	484.876	1.05719	1.08252e-10	4.9664e-10
LILRA2	0.701267	0.176589	-1.98957	1.94368e-23	8.94605e-22
AL117336.2	0.387697	0.792913	1.03223	4.87246e-09	1.7753e-08
MAMSTR	0.165069	0.632361	1.93768	1.33455e-17	1.82393e-16
AC104024.1	0.0275377	0.0051177	-2.42784	7.2212e-11	3.39848e-10
NR1I2	13.7926	5.76679	-1.25805	1.34881e-17	1.84122e-16
AC026495.1	0.0186939	0.0708778	1.92277	0.00283016	0.00450055
TCF15	0.102415	0.476948	2.2194	4.39636e-17	5.44377e-16
RCC2P7	0.119124	0.0382025	-1.64073	2.1997e-10	9.64693e-10
AL033380.1	0.0328163	0.154243	2.23272	0.000436082	0.000786017
LINC01775	0.00887765	0.0959379	3.43385	1.83837e-11	9.43747e-11
CES3	13.8258	6.82525	-1.01841	9.95371e-14	7.27077e-13
STRIP2	0.0730972	0.392037	2.4231	3.14272e-15	2.85148e-14
AC112184.1	0.0932956	0.255789	1.45507	7.36603e-05	0.000149439
GABRE	0.292857	2.04986	2.80726	4.02437e-13	2.67622e-12
RAP2A	2.87776	6.1667	1.09955	9.60252e-15	8.12985e-14
C19orf67	0.0123088	0.0700642	2.50899	1.46817e-11	7.65782e-11
DNMT3L	0.723052	0.311914	-1.21295	1.66833e-08	5.65438e-08
CCHCR1	2.28001	6.01582	1.39972	3.33914e-22	1.12538e-20
TMC7	0.10152	0.412811	2.02373	1.41488e-17	1.92335e-16
ATP13A4	0.157969	0.038389	-2.04087	5.1775e-25	4.0958e-23
LINC01238	0.0905741	0.194075	1.09944	1.23838e-06	3.23334e-06
SAMD11	1.3536	0.615201	-1.13767	7.09877e-16	7.10595e-15
AC092171.5	0.674936	1.54915	1.19865	3.50435e-08	1.13183e-07
AL583810.1	0.0503033	0.10645	1.08145	9.07883e-07	2.41611e-06
AC007687.1	0.0130771	0.102529	2.97092	3.24191e-09	1.20648e-08
AP001469.3	0.114831	0.41646	1.85867	1.81875e-16	2.00662e-15
APOBEC3A	0.380668	0.103748	-1.87545	2.6187e-18	4.05036e-17
CHST4	4.26489	1.36398	-1.64469	1.0374e-23	5.18314e-22
BHLHE40-AS1	0.121076	0.372621	1.62179	0.0157011	0.0219177
AL356273.4	0.0165553	0.0355732	1.1035	7.8767e-05	0.000159202
AC116049.1	0.00910554	0.403685	5.47034	2.80495e-14	2.22434e-13
LINC00622	0.0885092	0.234816	1.40763	1.21538e-07	3.65107e-07
PIK3C2G	3.32178	1.46511	-1.18095	4.17052e-18	6.19407e-17
DCAF4L2	0.00469529	3.15181	9.39075	2.11563e-07	6.15821e-07
PWWP2B	2.65327	5.46578	1.04265	6.46564e-08	2.01702e-07
TMPOP2	0.00822005	0.0738058	3.16652	2.32362e-16	2.51015e-15
AL450263.1	0.0353549	0.112269	1.66698	0.00126745	0.00212749
AC092839.1	0.0238327	0.052333	1.13478	0.0075295	0.0111328
AC010970.1	2.93821	0.580197	-2.34033	0.00135871	0.00226996
AC004923.4	0.074407	0.188501	1.34106	3.5233e-10	1.50236e-09
AC005324.5	0.0459052	0.137975	1.58767	3.3241e-05	7.08181e-05
PTGES3L	0.0300219	0.0765615	1.3506	4.3374e-06	1.04504e-05
SF3B4	15.036	35.5468	1.2413	2.45411e-24	1.51114e-22
HOXA11	0.00205988	0.134692	6.03095	1.26759e-10	5.74829e-10
PDCD1LG2	1.17868	0.564945	-1.06099	3.06354e-16	3.25848e-15
ILDR2	0.120201	0.516336	2.10286	0.00211348	0.00343056
LILRB5	2.99803	0.822314	-1.86625	1.77124e-23	8.23555e-22
MIR4292	0.592476	1.82774	1.62523	4.3343e-11	2.10731e-10
AL139339.2	0.0150521	0.0360236	1.25897	0.012114	0.0172614
AC009495.3	0.0564826	0.0278582	-1.01971	5.91319e-05	0.0001216
SMARCA4	3.41742	6.86523	1.0064	1.69009e-24	1.10966e-22
AP003733.1	0.0122475	0.0337003	1.46027	0.000413166	0.00074774
SPAG6	0.00709177	0.0324364	2.19339	0.000514903	0.000917563
IMPDH1P8	0.0152138	0.0379818	1.31993	4.15722e-05	8.74633e-05
CDCA7	0.0891904	1.12891	3.6619	9.23774e-12	4.96376e-11
KRT12	0.00471568	0.760083	7.33255	1.01845e-05	2.33434e-05
PITX2	0.00498232	0.0948014	4.25002	0.0316009	0.0416911
ADGRA1-AS1	0.0126052	0.00381943	-1.72259	7.89031e-16	7.85343e-15
CELF3	0.0013266	0.0210682	3.98926	4.50863e-12	2.54762e-11
DTHD1	0.0526667	0.0237465	-1.14918	1.01467e-11	5.4215e-11
H3P1	0.0212201	0.0492854	1.21573	0.00137828	0.00230013
MRAS	1.19055	2.48598	1.06219	2.63975e-06	6.57071e-06
WNT3A	0.00323141	0.771944	7.90019	7.53493e-12	4.10886e-11
CIB3	0.0107709	0.0682936	2.66461	8.56338e-07	2.28829e-06
EBF3	0.0508726	0.209828	2.04425	1.06725e-13	7.761e-13
PITPNM3	0.622623	0.103826	-2.5842	2.00545e-26	2.9669e-24
AC011290.2	0.0786477	0.227775	1.53413	3.76303e-13	2.51786e-12
AC007099.1	0.0208052	0.686181	5.04358	1.69953e-05	3.7684e-05
RSPO3	2.07043	0.704541	-1.55517	3.07928e-28	1.17289e-25
ARIH2OS	0.3912	0.782858	1.00084	3.84392e-15	3.43843e-14
PI16	0.360381	0.095945	-1.90924	3.5734e-17	4.52293e-16
STC1	1.52306	3.30589	1.11806	2.2123e-07	6.41992e-07
DUXAP9	0.00737268	0.0740164	3.32758	1.49384e-15	1.42046e-14
VIPR1-AS1	0.0350646	0.0131587	-1.41399	2.84976e-11	1.42039e-10
H2BC13	0.0286315	0.1589	2.47244	5.30785e-10	2.2139e-09
CCDC34	0.973146	3.04427	1.64537	6.40678e-20	1.30443e-18
SLCO1B3	19.9575	5.3217	-1.90697	3.56782e-19	6.36038e-18
HAGLROS	0.00567838	0.204734	5.17213	5.03975e-25	4.00071e-23
FDPS	28.5838	58.4536	1.0321	1.62267e-10	7.25883e-10
NMB	1.06463	4.56513	2.1003	4.023e-19	7.10511e-18
AC099508.2	2.88691	0.566851	-2.34848	1.56168e-23	7.42795e-22
PMS2P3	0.437302	0.90692	1.05235	5.09375e-18	7.43916e-17
AC012510.1	0.47059	0.962199	1.03186	5.02592e-06	1.20127e-05
CEP72	0.622934	1.53506	1.30115	5.16646e-16	5.27127e-15
AC093249.4	0.0416269	0.12889	1.63056	1.22814e-05	2.78137e-05
C8orf33	6.30358	15.554	1.30304	1.19796e-23	5.84434e-22
MYMX	0.0637605	0.517661	3.02127	1.17588e-07	3.54131e-07
ZNF192P1	0.0672555	0.168902	1.32846	6.40032e-06	1.50626e-05
KIF18B	0.0898619	1.35016	3.90928	4.44807e-27	9.19068e-25
CDH13	0.176751	0.840337	2.24925	5.91178e-25	4.53496e-23
C2CD4D	0.0741754	0.169769	1.19456	6.38081e-06	1.50218e-05
AC116025.2	0.0266811	0.296887	3.47602	2.02366e-17	2.68209e-16
PSMB4	64.5462	139.114	1.10786	9.34425e-28	2.76481e-25
ATP6V1B1	0.0655575	0.230005	1.81083	6.74794e-07	1.82978e-06
AC108058.1	0.0508815	0.0182969	-1.47555	4.35702e-11	2.11745e-10
AQP7	4.38583	1.92822	-1.18558	7.05601e-20	1.42895e-18
L29074.1	0.00864269	0.0433481	2.32642	5.21478e-07	1.43592e-06
DLGAP1-AS2	0.189587	0.397501	1.0681	5.76506e-06	1.36591e-05
AL590666.2	0.25463	2.35991	3.21226	3.361e-13	2.26616e-12
KRT17P4	0.130019	0.0522467	-1.31531	1.15267e-13	8.33694e-13
FAAP24	0.401447	1.06582	1.40869	2.54626e-22	8.81634e-21
GPC3	4.01851	288.74	6.16696	4.34658e-19	7.63517e-18
ASIC4	0.00546415	0.0126724	1.21361	0.000877936	0.00150754
HID1-AS1	0.358196	0.112798	-1.667	7.92531e-18	1.1236e-16
FAM86JP	0.3844	0.83355	1.11666	3.00159e-12	1.73699e-11
MYBPHL	0.00773889	0.315583	5.34975	1.83557e-11	9.42522e-11
AL355493.1	0.00680829	0.0399505	2.55285	4.53805e-06	1.09096e-05
RNASE4	13.8349	6.91069	-1.00141	3.64069e-17	4.60044e-16
GBX2	0.00143172	0.0204595	3.83696	1.95111e-09	7.51896e-09
PPP1R3B	35.2689	13.6752	-1.36683	9.64803e-17	1.11072e-15
AC117386.2	0.011449	0.45429	5.31032	1.84533e-10	8.18416e-10
FBXL19	0.949474	1.96513	1.04942	1.47599e-21	4.21398e-20
MIR4653	0.181921	0.86393	2.2476	2.62003e-10	1.13591e-09
MEOX1	0.0825961	0.222478	1.42952	0.00384698	0.00597978
SPECC1L-ADORA2A	0.00880022	0.00436649	-1.01107	0.00655889	0.00980584
ZSWIM5P2	0.0108746	0.00147942	-2.87786	2.06274e-12	1.22512e-11
ZNF580	1.79039	3.8168	1.09209	8.25894e-17	9.70916e-16
GSTZ1	16.445	4.44974	-1.88586	2.19077e-24	1.375e-22
PCNX2	0.115986	0.289094	1.31759	0.000725467	0.00126267
IKBKE	0.796276	1.79764	1.17476	2.19053e-07	6.36e-07
AC027688.1	0.226767	0.554284	1.28941	0.00192305	0.00314138
AP000892.4	0.422651	0.200998	-1.07229	9.47753e-12	5.08781e-11
HES2	0.0252234	0.156911	2.63712	2.09003e-05	4.57241e-05
AL451069.3	0.00883598	0.185264	4.39005	0.00102672	0.00174448
CYP2C9	297.13	118.27	-1.32901	3.95188e-18	5.90011e-17
VPS72	3.98814	8.53576	1.0978	4.11351e-24	2.37863e-22
SLC50A1	13.5663	34.5493	1.34863	3.08715e-20	6.71131e-19
BEND3P2	0.0248121	0.00436091	-2.50834	1.25048e-12	7.70616e-12
ARHGAP4	2.52256	5.24826	1.05695	3.16474e-05	6.76128e-05
RNA5SP334	0.609062	0.227366	-1.42157	2.1693e-05	4.7363e-05
TH	0.176769	0.0406405	-2.12088	1.47214e-26	2.29725e-24
P2RY4	0.00734329	0.0540837	2.8807	0.00156787	0.00259523
GOLM1	8.5376	23.4243	1.4561	6.98062e-06	1.63639e-05
SGO2	0.147598	0.71165	2.2695	3.88777e-24	2.26535e-22
PPEF2	0.00920107	0.00367882	-1.32256	0.00608618	0.00915438
BARD1	0.272722	0.60862	1.15811	4.42281e-12	2.50347e-11
HBA2	24.3226	8.61391	-1.49756	3.46183e-20	7.39184e-19
AC097063.1	0.163663	0.0694482	-1.23672	2.16027e-07	6.27532e-07
CTXN1	0.152453	0.743266	2.28551	4.39671e-07	1.22495e-06
DLK2	0.207593	0.771318	1.89357	2.95623e-16	3.15169e-15
CHRNA5	0.0426847	0.11749	1.46075	0.000417847	0.000755661
AC010776.2	0.196596	0.0123428	-3.99349	2.18861e-41	1.24658e-37
AC068196.1	0.00765642	0.0222592	1.53966	1.59768e-05	3.5592e-05
SNRPC	30.3503	63.978	1.07587	3.11128e-25	2.66482e-23
CD200	0.306717	1.0947	1.83556	6.91933e-18	9.9209e-17
CAPN10-DT	0.0666814	0.298627	2.16299	1.94039e-26	2.8894e-24
AC006329.1	7.39314	3.01932	-1.29196	5.61029e-16	5.68338e-15
C2orf27A	0.176073	0.363198	1.04458	0.000730341	0.00127028
SNORA9B	0.0594657	0.148702	1.32229	6.69705e-05	0.000136664
FSD1L	0.103798	0.209886	1.01583	2.59321e-11	1.30163e-10
EGFL6	0.00999392	0.137797	3.78535	6.13017e-17	7.39524e-16
ART4	7.67679	3.76322	-1.02854	2.03535e-15	1.90092e-14
TTYH2	0.433357	0.92072	1.08721	0.00394249	0.00611698
GAPDHP33	0.00931331	0.0221636	1.25083	0.00509881	0.00775942
STAG3L5P	0.633401	1.31449	1.05331	3.82927e-09	1.41443e-08
CCL2	16.347	7.61957	-1.10124	5.93791e-13	3.84765e-12
F8	3.11623	1.30183	-1.25926	1.29265e-22	4.74241e-21
AC015908.3	4.71359	1.90984	-1.30338	3.23207e-20	6.97312e-19
ACAT1	97.4386	47.2126	-1.04532	1.37949e-20	3.19103e-19
AC025575.2	0.0414853	0.392251	3.24111	0.000583413	0.00102982
CD109	0.269782	1.39317	2.3685	3.33907e-10	1.43077e-09
GLI1	0.120497	0.280638	1.21972	0.000138708	0.000270081
LRIG2-DT	0.341389	0.114895	-1.5711	4.32338e-22	1.42135e-20
TSPEAR	0.0578767	0.188291	1.70191	0.000128281	0.000251452
KCNH7	0.0873945	0.0359405	-1.28193	4.00619e-16	4.18108e-15
FNIP2	8.29197	3.72771	-1.15343	4.19417e-17	5.21878e-16
AC002128.1	0.109254	0.269813	1.30427	8.01714e-12	4.35584e-11
AL353705.3	0.145612	0.0524657	-1.47269	2.49295e-13	1.7148e-12
RPSAP18	0.191844	0.40328	1.07185	1.06591e-05	2.43437e-05
AC013400.1	0.0217986	0.0877617	2.00936	2.18837e-09	8.37661e-09
LINC01634	0.00807892	0.017287	1.09745	0.023949	0.0323624
ANKRD52	1.3295	3.59682	1.43584	5.7996e-25	4.46393e-23
KCNH6	0.0120445	0.22766	4.24044	0.0215533	0.0293584
PPIAP29	1.10119	3.74372	1.76541	1.56229e-07	4.63218e-07
AC005515.1	0.0222509	0.100325	2.17275	0.00922809	0.0134178
MTHFD1L	0.839513	2.35597	1.4887	5.30667e-17	6.47919e-16
PLCB4	0.0857022	0.171782	1.00318	0.00635016	0.00951417
BRCA2	0.112494	0.258117	1.19818	1.33436e-12	8.1657e-12
AC020928.1	0.0158323	0.097339	2.62015	0.000150649	0.000291708
U91319.1	3.84317	1.7398	-1.14338	8.16083e-11	3.81313e-10
C19orf57	0.279148	0.660093	1.24164	4.44212e-09	1.62683e-08
TONSL	0.612155	2.22255	1.86025	1.45159e-24	9.75565e-23
PSORS1C1	0.0376969	0.129972	1.78568	1.98581e-06	5.04434e-06
FAM50A	14.6613	32.4806	1.14757	9.32238e-19	1.54586e-17
H2BC11	0.493483	1.69587	1.78095	2.69367e-08	8.85903e-08
APOA5	225.701	108.972	-1.05045	7.28096e-14	5.42276e-13
AP002761.4	0.283913	0.723907	1.35036	6.14784e-05	0.000126095
AC008592.4	0.999778	0.468066	-1.0949	2.22088e-10	9.73044e-10
CYTL1	0.0916913	0.258575	1.49572	2.32591e-06	5.8399e-06
GXYLT2	0.0766646	0.375671	2.29284	0.0196535	0.0269625
GCNT3	0.20837	1.25899	2.59505	5.76503e-06	1.36591e-05
NOL4	0.269855	0.0637477	-2.08174	4.02948e-17	5.03586e-16
AC114811.2	0.00851047	0.0465223	2.45061	0.0107417	0.0154436
Z84485.1	0.136324	0.319764	1.22997	3.65815e-07	1.03033e-06
AC010809.2	0.162531	0.364123	1.16371	1.15753e-08	4.00322e-08
MDGA1	0.116509	0.446731	1.93896	0.00269369	0.00429945
HMGCLL1	0.167747	0.0313135	-2.42143	3.02212e-28	1.17289e-25
FABP5	0.988675	3.24057	1.71268	3.30965e-13	2.2322e-12
VAC14-AS1	0.0873464	0.283066	1.69632	2.11082e-05	4.61548e-05
MSMB	0.201969	1.09289	2.43595	0.0127523	0.0180951
GTPBP2	3.64058	7.46705	1.03637	1.25406e-18	2.03065e-17
AP006621.2	0.377366	1.5361	2.02524	3.48481e-12	2.00052e-11
HAND2-AS1	0.4861	0.0918411	-2.40404	3.97356e-27	8.46071e-25
AC078883.3	0.00868582	0.0810557	3.22218	2.55937e-08	8.45442e-08
COL1A2	8.2066	27.5782	1.74867	0.00856405	0.0125226
DLG5	0.529937	1.54028	1.5393	3.60539e-12	2.06646e-11
C5AR1	5.27228	2.59466	-1.02288	3.07765e-11	1.5263e-10
PTHLH	0.237446	1.23884	2.38332	0.0307088	0.0406185
SLITRK2	0.0289483	0.0112017	-1.36976	4.70207e-20	9.82819e-19
RNFT2	0.0550938	0.304659	2.46723	2.0397e-17	2.7002e-16
AC096564.1	0.138413	0.0551572	-1.32736	5.15701e-15	4.53813e-14
FIGNL1	0.671757	1.38364	1.04245	1.28485e-13	9.21686e-13
POLQ	0.0461666	0.297179	2.68641	3.90251e-23	1.64042e-21
FAM72C	0.0145687	0.108235	2.89322	3.31658e-17	4.22368e-16
CISH	13.2446	6.4137	-1.04618	2.5096e-09	9.51668e-09
TRIB1	68.1902	21.5058	-1.66483	7.94005e-24	4.14904e-22
AL031722.1	1.91977	0.94705	-1.01942	1.01508e-12	6.34302e-12
C12orf56	0.00933841	0.101987	3.44907	0.00127533	0.00213991
TRIM6	0.229665	0.537085	1.22562	0.00159541	0.00263755
TRMT112P4	0.388731	1.07284	1.46459	6.54581e-05	0.000133776
AC099521.3	0.037442	0.0121653	-1.62188	4.43486e-15	3.93763e-14
AC004890.2	0.101239	0.343458	1.76236	4.95679e-13	3.25918e-12
KIAA1841	0.188117	0.512642	1.44632	1.87037e-24	1.21059e-22
AC130686.1	0.00360835	0.0199442	2.46656	1.25608e-08	4.32612e-08
AC004801.2	0.107208	0.267624	1.31979	1.14265e-07	3.44929e-07
AL645939.2	0.0696653	0.168055	1.27042	6.99032e-07	1.89123e-06
RNF144A-AS1	0.0201224	0.0991839	2.3013	0.00884184	0.012899
MYCN	0.0867694	1.02686	3.5649	1.80618e-10	8.01991e-10
TMEM220	25.6019	10.3587	-1.30541	1.2848e-22	4.72885e-21
LINC01446	0.00894959	0.173374	4.27592	2.29613e-07	6.64542e-07
AL590004.3	0.0719061	0.219208	1.60811	0.0150759	0.0211092
SCX	0.118745	1.07852	3.18311	1.68449e-23	7.89667e-22
YJEFN3	0.201357	0.651272	1.69351	5.21979e-14	3.97601e-13
FAM171A2	0.100554	0.388449	1.94975	3.10762e-09	1.16124e-08
AC104534.1	0.198141	0.835181	2.07556	1.00551e-05	2.30629e-05
VN1R51P	0.00784184	0.0589316	2.90978	2.01527e-06	5.11063e-06
PRR36	0.103234	0.481266	2.22091	4.05676e-08	1.3003e-07
COMP	0.139829	1.01965	2.86634	0.00111396	0.00188371
PKM	5.68754	25.5533	2.16763	1.23517e-08	4.25798e-08
CENPE	0.0710716	0.552362	2.95827	5.65637e-26	6.64274e-24
MFAP4	19.2479	8.42329	-1.19224	6.43536e-17	7.72887e-16
AC027601.5	0.00954724	0.0209946	1.13686	0.000298062	0.000551779
NGFR	9.42893	2.54563	-1.88907	7.42625e-23	2.9272e-21
RHO	0.00354942	0.0508092	3.83943	2.39341e-11	1.20773e-10
HOXC6	0.00674761	0.15456	4.51765	6.32864e-08	1.97785e-07
AC010463.3	0.0487738	0.135255	1.47151	2.39692e-08	7.95123e-08
DIRAS1	0.0460756	0.45381	3.30001	0.00326091	0.00512898
FOLH1B	4.47571	1.09425	-2.03217	1.55921e-21	4.4349e-20
AC245128.3	0.488019	0.114839	-2.08732	1.55154e-15	1.4698e-14
CXCR2P1	3.40699	0.927096	-1.87771	3.03253e-18	4.64003e-17
MCM5	2.9073	7.90806	1.44364	1.91475e-19	3.58748e-18
AC026369.3	0.739687	0.115362	-2.68075	1.07288e-18	1.7636e-17
AL513534.2	0.248222	0.626292	1.33521	8.96623e-05	0.000179869
RPL38	42.9696	86.1376	1.00333	1.33383e-15	1.27845e-14
PI3	1.5753	6.8404	2.11846	0.0192684	0.0264884
AC132192.2	0.183648	0.941702	2.35833	4.46975e-26	5.47497e-24
AC013451.2	0.00938907	0.0956138	3.34817	1.27893e-07	3.83342e-07
AGRN	7.76397	16.9502	1.12644	1.22373e-07	3.67368e-07
AP000347.1	0.0351108	0.0808422	1.20319	2.36487e-11	1.19466e-10
FBXO43	0.0292028	0.353827	3.59887	1.41318e-26	2.22044e-24
HIC2	0.43316	0.989617	1.19197	1.66928e-08	5.65438e-08
AL365181.2	0.0673985	0.838566	3.63714	5.58395e-12	3.10821e-11
CCT3	32.7677	87.0724	1.40994	2.80743e-28	1.14217e-25
PTOV1-AS2	0.688891	1.42888	1.05254	1.59323e-12	9.64361e-12
DNAJC25	15.6072	7.11624	-1.13302	2.16332e-22	7.58259e-21
SPRY4-AS1	0.0241778	0.058537	1.27566	0.00678535	0.0101225
AC079336.2	0.00861893	0.0237297	1.46112	0.000201522	0.000382894
TRAF2	3.20474	7.25191	1.17815	1.44145e-21	4.1257e-20
SCG2	0.0134046	0.14431	3.42837	3.03119e-11	1.50522e-10
AC023590.1	0.107974	0.0504868	-1.0967	3.10204e-11	1.53772e-10
HAPLN1	0.00650464	0.122812	4.23884	5.10383e-05	0.000105999
FCGR2B	2.54442	0.777324	-1.71075	1.12579e-23	5.53971e-22
ZSWIM5	0.339419	1.2169	1.84208	9.18568e-08	2.80421e-07
AC106820.2	0.00943295	0.0265866	1.49492	9.14389e-06	2.10962e-05
MSTO2P	0.246749	0.908721	1.88079	1.39067e-23	6.68432e-22
RSPH10B	0.0223932	0.0101681	-1.13901	1.22386e-07	3.67368e-07
SH2D4B	0.00460186	0.0233273	2.34173	3.03782e-09	1.13702e-08
FAM110C	7.93317	3.62321	-1.13063	2.04782e-19	3.80861e-18
AL161645.1	1.12879	0.469373	-1.26597	2.47066e-12	1.44628e-11
GOLGA2P8	0.0161541	0.0467134	1.53193	0.00336056	0.00527734
AC011294.1	0.0185614	0.375871	4.33986	3.15786e-14	2.48516e-13
AL137230.2	0.113472	0.284798	1.3276	4.75348e-05	9.91744e-05
SERTM2	2.89431	1.1007	-1.3948	3.3523e-10	1.43536e-09
FTL	4761.98	12035.7	1.33769	5.1258e-14	3.91357e-13
AC011676.1	0.0129301	0.0889965	2.78301	1.45296e-06	3.7574e-06
PHYHIPL	0.622912	2.41669	1.95593	0.000701518	0.00122323
RHBDF2	1.54298	3.26041	1.07933	1.66527e-12	1.00556e-11
AC090921.1	0.0139786	0.433952	4.95624	0.00258553	0.00413928
PRICKLE4	0.050262	0.128382	1.3529	1.7233e-12	1.03648e-11
MTHFD2L	1.93213	0.749401	-1.36638	1.51061e-18	2.40841e-17
LINC02615	0.176479	0.39276	1.15415	7.45621e-12	4.06789e-11
GPAA1	23.4088	67.6073	1.53013	1.20351e-25	1.20791e-23
TUBG1	6.66414	14.8728	1.15818	1.91677e-20	4.30247e-19
CEACAM4	0.365704	0.154362	-1.24436	1.20921e-12	7.46597e-12
CATSPER2	0.0832226	0.177523	1.09296	1.39648e-13	9.95181e-13
SRXN1	0.568129	1.41269	1.31415	5.56701e-06	1.32269e-05
GADD45B	149.623	52.3995	-1.51371	7.70136e-18	1.09457e-16
AC015912.3	0.586935	1.40862	1.26301	0.00020953	0.000396885
AC078778.1	0.0196769	0.0449335	1.19129	0.000300334	0.00055585
COX6B1	128.278	258.354	1.01007	3.25595e-17	4.15111e-16
GARS1-DT	0.237772	0.485395	1.02958	1.85163e-20	4.18095e-19
BRIP1	0.248663	0.617811	1.31298	7.13956e-10	2.9245e-09
AC127024.6	0.0829643	0.210677	1.34447	4.05018e-07	1.13416e-06
AC011005.4	0.0678416	0.375068	2.46691	3.61947e-14	2.83181e-13
FAHD2A	10.7271	5.11373	-1.06881	9.5747e-24	4.85836e-22
CCDC102B	0.243639	0.56727	1.21929	1.47117e-12	8.95234e-12
SIGLEC14	1.4892	0.453677	-1.7148	2.44036e-11	1.23006e-10
AL137060.3	0.0155589	0.0778243	2.32248	5.28043e-18	7.69207e-17
ATP6V1C1	6.00519	12.4385	1.05054	2.51927e-17	3.28543e-16
AC010457.1	0.0206253	0.233498	3.50093	0.026023	0.0349022
PCDHB2	0.0539807	0.344634	2.67455	0.00177159	0.00290941
AC110285.6	0.191913	0.73659	1.94041	6.98221e-13	4.47345e-12
ACSBG2	0.00716405	0.0207465	1.53402	1.05287e-06	2.77988e-06
LINC01315	0.255478	0.637978	1.32031	9.29904e-07	2.47125e-06
AL121845.4	0.903955	2.05814	1.18702	0.0251254	0.0337978
ADGRE4P	0.186094	0.0820324	-1.18177	5.997e-12	3.32594e-11
IL1B	1.28883	0.363123	-1.82753	5.67384e-19	9.73396e-18
SYT10	0.0621047	0.00515317	-3.59117	1.79873e-33	5.12257e-30
DCLRE1CP1	0.116807	0.0537052	-1.121	0.000345078	0.000633107
AL021997.1	0.0760886	0.325249	2.09579	0.000227149	0.000428051
TMEM82	29.3745	9.91043	-1.56755	8.41102e-20	1.67215e-18
LINC02421	0.0043715	0.0131639	1.59038	3.00355e-05	6.43683e-05
MTND5P10	0.0530078	0.0173703	-1.60958	1.43617e-06	3.7163e-06
AC253576.2	0.0773915	0.190491	1.29948	3.852e-07	1.08132e-06
TXNRD1	9.55976	27.6555	1.53252	4.04872e-09	1.49114e-08
DHX34	1.86895	4.12941	1.14371	3.26459e-23	1.39813e-21
FGF22	0.0256509	0.0636671	1.31154	0.0215601	0.0293659
TIMM8AP1	0.294234	0.695589	1.24127	7.45149e-05	0.000151119
AC010643.1	0.111753	0.478994	2.09969	0.0205615	0.0281083
AQP8	0.265132	3.23495	3.60896	6.01275e-05	0.000123502
DNM1P35	0.0511521	0.169335	1.72702	1.04705e-06	2.76516e-06
SCAMP5	1.44319	3.77567	1.38747	5.29559e-07	1.45642e-06
GINS4	0.171625	0.52423	1.61094	2.70398e-11	1.35385e-10
AGL	10.2504	3.84464	-1.41476	1.79335e-23	8.32137e-22
VN1R81P	0.0903873	0.247564	1.45361	0.00222513	0.00360127
AC011611.3	0.169507	0.052091	-1.70224	2.98197e-09	1.11697e-08
LINC02828	0.111296	0.0317296	-1.81051	4.2706e-10	1.8038e-09
RPL30	76.4623	165.79	1.11654	3.95091e-18	5.90011e-17
JCHAIN	31.7737	11.1024	-1.51697	8.56441e-17	1.00166e-15
RPLP0P2	0.029096	0.184405	2.66398	1.00297e-09	4.02101e-09
LINC01091	0.0274723	0.0753459	1.45555	0.00604846	0.00910427
TOB2P1	0.126743	0.648329	2.35482	1.02383e-15	9.98969e-15
AC079907.1	0.0867526	0.256758	1.56543	4.69661e-10	1.97131e-09
ATP6V1F	38.2264	76.7391	1.00539	1.90262e-21	5.2992e-20
AL359397.1	0.0216199	0.0614325	1.50664	0.000125319	0.000245857
AC090772.3	0.162774	0.476827	1.5506	0.000136599	0.000266451
HCG27	0.181497	0.415896	1.19627	1.01708e-12	6.35372e-12
IGKV2OR22-4	0.212978	0.0960659	-1.14861	3.00612e-11	1.49408e-10
MT1HL1	0.338211	0.0498026	-2.76363	5.76061e-24	3.12485e-22
AC069234.5	0.0850677	0.195435	1.2	2.9636e-05	6.3548e-05
AL122125.1	0.075756	0.180051	1.24897	1.257e-06	3.28006e-06
AL139089.1	0.131264	0.414733	1.65971	4.2404e-18	6.28196e-17
VCX	0.00272254	0.28596	6.71472	1.66917e-08	5.65438e-08
AC009093.5	2.18083	0.861795	-1.33946	7.68291e-12	4.18597e-11
MPEG1	10.7166	5.26546	-1.02521	9.68228e-12	5.1855e-11
AL118511.2	0.0385746	0.439562	3.51035	9.15078e-12	4.9182e-11
SGO1	0.103149	0.778787	2.9165	5.55959e-24	3.03026e-22
ZNF99	0.00887707	0.0832129	3.22865	8.64687e-05	0.000173799
AC107959.3	0.103834	0.433142	2.06056	1.54374e-07	4.58075e-07
RN7SKP150	0.0317668	0.0713199	1.16678	0.00101618	0.00172773
LINC00629	0.0353126	0.0152586	-1.21056	0.000493248	0.000881802
AC073842.2	0.0555914	0.264734	2.25161	6.16749e-15	5.3775e-14
IGSF3	0.357093	2.07514	2.53884	2.12257e-12	1.25803e-11
MAFA-AS1	0.00253801	1.69122	9.38016	2.93461e-13	1.99401e-12
KIR2DL1	0.0757572	0.0241577	-1.6489	6.90757e-08	2.14729e-07
CIART	1.02135	2.81811	1.46425	5.35162e-10	2.23062e-09
FAM99B	5.58161	1.83825	-1.60234	7.96832e-19	1.33585e-17
USP54	0.358727	0.733575	1.03206	0.0325099	0.0427838
ST6GALNAC5	0.0165806	0.0752593	2.18237	0.00813927	0.0119583
KCNC1	0.00520231	0.0361604	2.79719	3.26455e-07	9.26344e-07
ZWINT	1.29987	7.31189	2.49187	2.29691e-23	1.03013e-21
IGHV1-12	0.492466	0.222548	-1.14591	2.37053e-10	1.03424e-09
GABBR2	0.0381942	0.711268	4.21897	0.00519015	0.0078884
PPFIA4	0.0206464	0.0834543	2.0151	0.0250387	0.033699
BCHE	40.5684	14.5693	-1.47743	5.7838e-20	1.18928e-18
LINC02805	0.0104645	0.0331108	1.6618	0.0102289	0.0147525
AL049775.1	0.0368054	0.0181748	-1.01798	5.05863e-10	2.11664e-09
SMPD3	1.09995	0.290183	-1.9224	4.57737e-24	2.58134e-22
CAND2	0.771487	0.284194	-1.44076	4.84805e-20	1.01055e-18
AL662907.1	0.0517757	0.106826	1.04491	3.76509e-08	1.21192e-07
ETFDH	30.5671	11.0334	-1.4701	8.31065e-26	9.01627e-24
LINC01842	0.00547009	0.0749766	3.7768	1.98848e-09	7.65261e-09
TYRO3	0.302384	0.926198	1.61494	0.00495064	0.00754653
HSF4	0.713854	2.4009	1.74987	1.38402e-18	2.22214e-17
LAMB4	0.0178732	0.0679865	1.92745	0.0104944	0.0151068
RIMS3	0.129739	0.262511	1.01677	5.17424e-05	0.000107402
AC021660.2	0.0572826	0.016419	-1.80273	4.31239e-07	1.20313e-06
VN1R42P	0.0242349	0.0612545	1.33773	0.000582637	0.00102861
MT1F	99.6616	16.5208	-2.59275	2.74982e-24	1.66178e-22
AC022532.1	0.0515354	0.141713	1.45933	5.05483e-08	1.60039e-07
LILRA1	0.528734	0.15521	-1.76832	1.26522e-21	3.67671e-20
AC020904.2	0.0780493	0.210751	1.43308	1.74667e-11	9.00121e-11
RPS20	125.91	278.643	1.14603	3.13984e-15	2.85113e-14
CPLX1	1.55631	4.35305	1.4839	0.000942096	0.00160982
STUM	0.0539248	0.149509	1.47121	0.00953857	0.0138314
BCAS4	0.193184	0.592619	1.61713	2.33596e-10	1.02033e-09
EIF5A2	0.479589	1.20225	1.32587	0.00793585	0.0116805
RPL18P13	0.0152254	0.512418	5.07277	5.34449e-11	2.55806e-10
AL035701.1	0.132814	0.352808	1.40948	0.000291223	0.000539864
AL158212.2	0.0533473	0.165282	1.63144	4.12828e-10	1.74725e-09
AF279873.1	0.0472767	0.116716	1.3038	0.0148282	0.0207909
SLC35D1	24.4782	10.9614	-1.15907	1.15168e-22	4.28737e-21
P2RY13	2.33332	0.623577	-1.90375	4.52775e-20	9.4987e-19
AL583832.1	0.0263919	0.0627847	1.25032	0.00015728	0.000303877
IGLV5-37	0.412648	0.158277	-1.38246	5.54534e-14	4.20851e-13
OR51E2	0.00735827	0.0478565	2.70128	1.30278e-13	9.33117e-13
LINC01970	0.018917	0.13509	2.83617	4.06651e-14	3.15664e-13
GAREM1	3.22205	1.34807	-1.25708	6.78862e-14	5.07598e-13
KCNH4	0.0306637	0.127122	2.05161	1.58692e-08	5.39222e-08
RASGEF1B	5.89421	1.73379	-1.76537	5.09255e-24	2.82984e-22
AL162582.1	0.169315	1.87793	3.47136	1.03451e-07	3.13463e-07
PCDHA1	0.00987407	0.143932	3.8656	0.014488	0.0203389
ANGPTL6	10.6928	1.45823	-2.87435	5.05577e-30	7.45029e-27
ST6GAL2	0.605257	0.130238	-2.2164	4.64854e-25	3.7554e-23
AL390728.3	0.0658167	0.213601	1.69839	1.31303e-05	2.96068e-05
FOXD1	0.0075463	0.0769994	3.35101	0.000677537	0.00118468
CRYBA2	0.0107923	0.329009	4.93005	4.18614e-05	8.80391e-05
DPT	12.1131	3.34748	-1.85542	1.33097e-20	3.0974e-19
AL353801.3	0.0712647	0.225853	1.66413	1.88965e-10	8.36444e-10
TRIM31-AS1	0.0257959	0.100475	1.96162	7.72555e-06	1.80063e-05
HNRNPA1P8	0.0538379	0.11139	1.04893	0.000101621	0.000202293
CASKIN1	0.00980751	0.0514006	2.38983	4.33616e-06	1.04485e-05
TOMM40P2	0.0177168	0.138871	2.97055	2.42903e-12	1.42337e-11
ZNF878	0.173771	0.0705776	-1.29991	0.0165475	0.023016
NCOR1	7.02844	3.359	-1.06517	1.35703e-22	4.93885e-21
AC009690.2	0.135702	0.318447	1.23061	1.64965e-16	1.83516e-15
SLC38A4	129.519	62.4478	-1.05244	9.0328e-16	8.88691e-15
AC006277.1	0.0610932	0.237374	1.95808	2.71962e-20	5.96352e-19
AC020978.4	6.95078	2.22626	-1.64255	3.15661e-20	6.82973e-19
AC010999.2	0.0356015	0.128406	1.8507	3.42303e-10	1.46236e-09
NOL12	0.502672	1.07984	1.10313	5.54233e-21	1.3999e-19
CEL	0.0591528	0.49573	3.06704	7.01144e-09	2.50343e-08
GPHN	9.36283	4.24257	-1.14201	9.79914e-20	1.91799e-18
LINC02127	0.109577	0.287856	1.3934	0.000822631	0.00141845
AL450306.1	0.0171627	0.0379039	1.14307	2.38867e-05	5.19136e-05
ALX4	0.00400268	0.0309678	2.95173	0.00324696	0.00510809
AL355987.4	0.0563058	0.247768	2.13763	2.69395e-07	7.73392e-07
CLCN1	0.0291989	0.102805	1.81593	0.020258	0.0277249
REC114	0.0113159	0.109172	3.27018	0.00572906	0.00865666
NDOR1	1.44952	2.91581	1.00832	3.01385e-21	7.92893e-20
ENTPD2	0.577407	1.79955	1.63998	1.70043e-06	4.3583e-06
CLGN	1.59526	4.31904	1.43692	0.00503627	0.00766898
TLX1NB	0.00151373	0.0274762	4.182	1.0783e-08	3.74783e-08
TLE6	0.420201	0.972222	1.21021	0.010315	0.0148664
DTNA	0.433079	1.43541	1.72876	5.96937e-11	2.84103e-10
GMNN	3.38756	16.4151	2.27671	6.57252e-26	7.56271e-24
AC008738.2	0.182584	0.446944	1.29154	2.98626e-05	6.40159e-05
FDPSP8	0.00725889	0.0204164	1.49191	2.74724e-05	5.92374e-05
AC118344.4	0.0749922	0.167496	1.15931	7.68235e-09	2.72925e-08
NPAS4	0.0206045	0.00589356	-1.80575	0.000201107	0.000382137
POC1A	2.15278	4.63057	1.10499	6.63147e-14	4.96337e-13
FEZF1	0.00281248	0.0922561	5.03573	3.46778e-07	9.79985e-07
LINC00653	0.0996389	0.256045	1.36162	3.5272e-13	2.36981e-12
SIGLEC11	1.09342	0.21816	-2.32538	6.34067e-24	3.38313e-22
AC135279.4	0.0345417	0.0134051	-1.36556	0.000570799	0.00100873
CASP12	0.0364193	0.0921044	1.33857	2.35899e-07	6.81437e-07
LYZ	33.6664	225.266	2.74225	6.05251e-05	0.000124252
SERPINI1	0.800693	3.08136	1.94424	1.19819e-11	6.32055e-11
AL135844.1	0.245539	0.662475	1.43192	8.28498e-08	2.54732e-07
RIPOR3	1.8715	0.496859	-1.91329	8.26319e-27	1.40493e-24
C21orf91	2.94142	0.936343	-1.6514	1.68936e-26	2.56592e-24
BDH2	14.759	6.41414	-1.20227	1.12357e-21	3.31159e-20
NOCT	6.96807	2.20241	-1.66168	1.5751e-16	1.75737e-15
AP000553.2	0.0290487	0.257539	3.14824	5.153e-15	4.5381e-14
FCN3	59.5011	4.20379	-3.82315	2.35163e-28	1.0538e-25
PFKFB4	0.236342	0.685509	1.5363	1.89093e-09	7.29692e-09
BMPER	2.18892	0.0954404	-4.51948	5.23218e-30	7.45029e-27
PRSS2	0.00829828	17.1354	11.0119	3.71751e-05	7.86919e-05
TRPC5OS	0.0116126	0.0334538	1.52648	0.0259071	0.0347568
AP002847.1	0.0253074	0.0870686	1.78259	0.000201814	0.000383417
SOX4	2.54112	6.64705	1.38725	0.000825394	0.00142289
AC037487.3	0.180546	0.811052	2.16743	4.50383e-10	1.89692e-09
OTOG	0.0030004	0.0842891	4.81212	0.00148136	0.00246115
AL512306.2	0.120145	0.354286	1.56014	5.31254e-07	1.46031e-06
AC005041.3	0.252145	0.754878	1.58199	2.91282e-13	1.98039e-12
MMP1	0.256267	2.11965	3.0481	4.28206e-06	1.03302e-05
CAVIN4	0.0512251	0.149042	1.5408	2.00236e-14	1.62583e-13
FIBCD1	0.00632356	0.166204	4.71607	5.42252e-11	2.59268e-10
MAP2K4P1	0.0694303	0.0279873	-1.31079	4.55093e-10	1.91511e-09
IL3RA	1.62538	3.87359	1.2529	5.37539e-18	7.82041e-17
CUL7	3.01706	6.89364	1.19212	6.8589e-23	2.71768e-21
DLC1	6.35396	2.77611	-1.19459	1.48726e-20	3.40889e-19
CCDC163	0.321199	0.816003	1.34511	9.40348e-16	9.21859e-15
SERPINH1	8.96148	22.1241	1.30381	1.32255e-12	8.09993e-12
POLE2	0.522907	1.53318	1.5519	3.0792e-16	3.27361e-15
CCR3	0.0146606	0.140855	3.26419	0.00803623	0.0118183
RN7SL113P	0.0375314	0.0793967	1.08098	0.000800631	0.00138313
EYA2	0.880463	0.348042	-1.339	2.22444e-14	1.79333e-13
ZC2HC1C	1.88946	0.737092	-1.35806	7.46747e-20	1.50426e-18
AC134312.1	0.0330602	0.016018	-1.0454	9.26695e-08	2.82674e-07
ARHGAP20	0.414385	0.154121	-1.42691	5.85845e-18	8.49065e-17
LINC01831	9.407	3.67379	-1.35647	2.42716e-14	1.9478e-13
IGKV5-2	0.834468	0.317739	-1.39301	5.51815e-18	8.00765e-17
AC003002.2	0.0111116	0.0467369	2.0725	7.17003e-07	1.93778e-06
MAGEA6	0.015656	4.36758	8.12397	3.81198e-05	8.05493e-05
ST13P20	0.0829084	0.0252182	-1.71705	7.72697e-13	4.90235e-12
GPRIN1	0.168313	0.962969	2.51634	4.5208e-19	7.89252e-18
AC006213.4	0.393452	0.804755	1.03236	0.000411256	0.000744627
AJM1	0.347683	1.20793	1.7967	3.18218e-22	1.0837e-20
KCNJ15	0.426529	0.153978	-1.46992	1.76032e-18	2.77547e-17
RNU1-75P	1.22768	0.440563	-1.47851	2.69145e-12	1.56507e-11
ARHGEF11	2.62973	5.97532	1.1841	2.46861e-20	5.46042e-19
TBKBP1	0.848036	1.73027	1.0288	1.71667e-10	7.64032e-10
RNA5SP37	0.4807	0.206755	-1.21722	0.00238815	0.00384518
DEPDC7	14.9281	6.78029	-1.13861	2.09578e-18	3.27491e-17
FAM81A	0.0552856	0.19702	1.83337	1.85543e-09	7.16842e-09
IL18RAP	0.548455	0.270847	-1.01789	3.28993e-12	1.89614e-11
SPON2	14.1113	32.134	1.18725	7.91993e-11	3.70589e-10
SFI1	0.527203	1.23014	1.2224	6.92226e-16	6.93535e-15
ADH1C	464.033	230.234	-1.01113	9.80733e-13	6.13174e-12
LINC01117	0.0105447	0.0878868	3.05913	3.1977e-08	1.03853e-07
GDF2	9.58826	0.370025	-4.69557	2.17016e-33	5.49363e-30
AL590113.1	0.650386	0.300536	-1.11376	8.55473e-07	2.28624e-06
TUBA1B	12.0047	27.2399	1.18212	3.62492e-13	2.43259e-12
AC019294.2	0.0187623	0.0403258	1.10387	0.000237475	0.000446255
CMTM4	0.659087	1.56771	1.25012	8.12423e-12	4.40806e-11
NCOA7-AS1	0.525721	0.108478	-2.27689	7.10862e-22	2.21857e-20
TNNI2	0.333663	1.96324	2.55677	2.62622e-05	5.67677e-05
AP001160.1	0.194371	0.415959	1.09763	5.92336e-10	2.45367e-09
TMSB10P1	0.190481	0.495491	1.37921	0.00171606	0.0028235
COLEC10	16.9754	1.21125	-3.80887	2.44461e-29	1.92054e-26
FAM241B	1.5249	3.14841	1.0459	2.22938e-06	5.61204e-06
KRT86	0.120888	0.553119	2.19392	0.012765	0.0181097
AL353583.1	0.0206941	0.00441602	-2.2284	1.41122e-06	3.65777e-06
AL035252.4	0.0767976	0.214614	1.48261	3.55926e-06	8.70352e-06
NR2C2AP	3.61236	9.17796	1.34523	4.96622e-24	2.76644e-22
PHYHD1	14.5688	6.49823	-1.16476	1.24286e-16	1.41157e-15
AC009121.3	0.00369996	0.0319346	3.10954	5.6367e-09	2.03746e-08
AF165147.1	0.147302	0.0265258	-2.47331	3.19381e-26	4.23812e-24
PARAL1	0.00953902	0.0856664	3.16682	3.31202e-06	8.1251e-06
AC073476.1	0.0675151	0.144647	1.09926	2.4857e-05	5.39298e-05
ARFGEF3	0.0844545	0.572569	2.7612	0.000192906	0.000367565
CPA5	0.0167183	0.0656745	1.97391	0.00230022	0.00371357
CAGE1	0.0091929	0.0463361	2.33354	0.00954188	0.0138349
FCRL6	0.620228	0.264174	-1.23131	5.02448e-13	3.29797e-12
AC113410.4	0.187318	0.636096	1.76376	4.40932e-08	1.40638e-07
PRIM2	0.788493	1.72052	1.12568	2.93994e-23	1.28315e-21
ALDH8A1	80.2921	26.5374	-1.59723	2.21372e-26	3.17202e-24
MT2P1	41.6281	5.24911	-2.98741	1.1091e-24	7.82312e-23
SHLD2P1	0.299848	0.136187	-1.13864	2.60907e-10	1.13202e-09
CYP39A1	22.7709	4.68526	-2.28099	2.5989e-25	2.28613e-23
RSAD2	3.40477	1.16146	-1.55162	3.9953e-06	9.68248e-06
LINC02709	0.06217	0.14855	1.25665	2.05728e-07	5.99527e-07
MRPS17P1	0.00444195	0.0136291	1.61742	2.29936e-06	5.77896e-06
SELP	1.56181	0.551936	-1.50065	7.24712e-21	1.78113e-19
AC004160.1	0.587245	0.111657	-2.39488	2.9474e-24	1.77647e-22
DSCC1	0.372625	1.49721	2.00648	1.84585e-25	1.73777e-23
SLC25A1P5	0.015295	0.0318886	1.05998	0.000168818	0.00032462
SPTBN2	7.63654	3.38326	-1.1745	3.56508e-17	4.51491e-16
MYBL1	0.2566	0.56163	1.1301	3.94998e-11	1.9291e-10
HERC2P2	0.713744	1.75065	1.29441	2.00338e-14	1.62604e-13
AL133279.1	0.238603	0.106253	-1.16711	4.01346e-11	1.95926e-10
IL5RA	0.0311367	0.0115641	-1.42897	1.68171e-13	1.18694e-12
LINC01952	0.050219	0.187353	1.89946	8.27305e-08	2.544e-07
HAAO	94.1468	45.0255	-1.06417	1.76343e-16	1.95042e-15
LINC01727	0.333642	0.130662	-1.35246	3.64898e-15	3.27947e-14
ABCD1	3.96014	7.94687	1.00483	2.41112e-12	1.41396e-11
RPL13A	266.149	630.273	1.24374	9.51537e-17	1.09989e-15
ARMC4P1	0.00541282	0.0941375	4.12032	4.47177e-11	2.16764e-10
TSPAN10	0.281695	0.962555	1.77273	6.02211e-06	1.42252e-05
Z69720.2	0.0560093	0.143652	1.35883	0.00762374	0.0112633
HOXA9	0.0122537	0.0549277	2.16432	0.000107535	0.000213207
PLPP3	44.7856	17.4128	-1.36289	1.10365e-22	4.12881e-21
AC131934.1	0.0146335	0.0371419	1.34378	3.28243e-05	6.99958e-05
AOC1	2.75128	0.720367	-1.9333	2.39595e-06	6.00847e-06
AC005332.5	0.574878	1.66751	1.53637	1.95204e-22	6.89508e-21
BCAP31	55.1293	120.466	1.12774	2.00346e-23	9.16563e-22
AP005212.2	0.0239598	0.181956	2.9249	0.000185426	0.000354499
LINC02734	0.142293	0.0662736	-1.10236	3.83389e-06	9.32701e-06
LRRC69	0.0721821	0.257141	1.83285	4.46134e-12	2.5234e-11
TPRXL	0.0126971	0.0803699	2.66216	0.00510559	0.00776766
SOX21	0.00414562	0.0635313	3.93781	0.000190518	0.000363411
MCCC1-AS1	0.103481	0.266695	1.36582	4.98455e-10	2.08679e-09
DDX39B-AS1	0.0734868	0.202522	1.46252	1.61443e-07	4.76878e-07
RMI2	0.678416	2.55971	1.91574	7.96883e-16	7.92811e-15
AP003068.4	0.196256	1.32157	2.75145	9.17252e-13	5.76013e-12
AL583722.3	0.112433	0.0505267	-1.15394	2.24357e-12	1.32354e-11
AC078991.1	0.0171627	0.0348071	1.0201	0.00631962	0.00947299
TBC1D31	0.280767	0.698082	1.31402	1.87106e-22	6.61931e-21
PLCE1-AS1	0.00271064	0.0403375	3.89542	3.17278e-06	7.79862e-06
NEGR1	0.0495398	0.0214823	-1.20544	2.95548e-17	3.80422e-16
FAM78B-AS1	0.399209	0.17553	-1.18542	3.84456e-10	1.63233e-09
AC087294.1	0.0228018	0.0671592	1.55844	8.95002e-12	4.82509e-11
SLC4A10	0.0713092	0.0282127	-1.33774	1.02649e-07	3.11198e-07
FIRRE	0.0116718	0.0906015	2.95651	5.45783e-11	2.60792e-10
FAM83D	0.94468	4.94411	2.38781	7.36323e-22	2.28209e-20
IL1RAPL2	0.441927	0.103419	-2.09531	6.65887e-19	1.12739e-17
PCLAF	0.461629	2.4568	2.41197	4.04713e-22	1.34215e-20
TEK	2.95534	1.17695	-1.32827	1.18058e-19	2.27749e-18
H1-1	0.02226	0.06164	1.46941	0.00421176	0.0065084
LY6H	0.0225221	0.350849	3.96144	2.31064e-19	4.27646e-18
AC092809.3	0.500978	0.155027	-1.69222	3.86965e-07	1.08601e-06
KRT81	0.0776809	0.343166	2.14328	0.0281853	0.0375327
AC010973.2	0.179265	0.596405	1.7342	3.2915e-21	8.5998e-20
KCTD7	0.314797	0.741415	1.23586	6.00984e-22	1.90699e-20
ZNF883	0.0700662	0.449254	2.68074	1.90098e-05	4.18576e-05
CEBPA-DT	2.19746	4.64194	1.07889	7.79921e-07	2.09638e-06
AC008735.1	0.0488514	0.110507	1.17767	1.36681e-06	3.54913e-06
AC125603.2	0.0492711	0.361273	2.87428	0.000763804	0.00132464
TLX1	0.163988	1.08544	2.72662	4.7778e-11	2.30405e-10
CDK1	0.350146	3.88868	3.47325	5.61745e-27	1.06652e-24
LINC00853	0.425136	2.15441	2.3413	2.04631e-16	2.2339e-15
CACNG1	0.00561777	0.204261	5.18427	2.75612e-06	6.83346e-06
PRELP	6.86683	3.38523	-1.02039	8.17158e-16	8.11565e-15
TMEM71	0.409254	0.178651	-1.19586	4.85881e-19	8.4438e-18
AC022211.3	0.113548	0.302085	1.41166	1.83331e-13	1.28761e-12
LMNTD2-AS1	0.30871	0.727085	1.23587	5.79048e-07	1.58373e-06
RPS2P6	0.0341897	0.0149104	-1.19724	2.58903e-05	5.60542e-05
SYNE1	1.15173	0.458935	-1.32744	1.24644e-24	8.60537e-23
AC106782.4	0.289918	0.866816	1.58008	1.91378e-08	6.44708e-08
E2F7	0.0355376	0.304407	3.09858	1.25401e-22	4.62298e-21
RNU6-1095P	0.0898198	0.207398	1.20729	0.00163594	0.00270026
SLC25A5P5	0.0348413	0.0977076	1.48767	0.0219999	0.0299113
UNC119B	1.21715	2.74922	1.17552	6.42021e-15	5.58288e-14
AC068025.1	0.0464814	0.10464	1.17071	8.98541e-05	0.000180175
AL024498.1	0.0221086	0.0844666	1.93377	1.60536e-15	1.51889e-14
QRFPR	0.0149571	0.0624933	2.06287	0.000227149	0.000428051
ARGFXP2	0.0101483	0.0203737	1.00547	0.00467312	0.00715845
CTHRC1	0.28277	4.63022	4.03338	5.86565e-19	1.00555e-17
AL080317.1	0.127593	0.282112	1.14472	9.24102e-07	2.45669e-06
CHGA	0.0150065	1.75915	6.87314	3.86083e-09	1.42517e-08
C20orf96	1.43961	2.8943	1.00754	7.41861e-18	1.05769e-16
PPDPF	57.9644	124.192	1.09933	9.27846e-08	2.82987e-07
CDHR2	19.226	5.76151	-1.73854	1.24538e-17	1.71338e-16
AC093725.2	0.309426	0.0206816	-3.90318	3.25661e-42	2.47318e-38
TMEM18-DT	0.0124484	0.0397838	1.67622	0.00204485	0.00332632
AL121772.3	0.0713501	0.214286	1.58655	6.74283e-12	3.70799e-11
ASXL3	0.121349	0.0524438	-1.21031	4.76648e-12	2.68003e-11
KCNV2	0.0040248	0.00980858	1.28513	0.000290852	0.000539308
PABPC1L	1.36638	4.49502	1.71796	5.64949e-17	6.85735e-16
PLPPR4	0.0237408	0.107033	2.17262	8.60486e-08	2.63997e-07
AC010542.3	0.0316171	0.0135937	-1.21777	0.00037532	0.000684347
TMEM45A	12.6086	6.26748	-1.00845	1.3705e-17	1.86748e-16
KCNN1	0.0218648	0.0974198	2.1556	2.05594e-05	4.50477e-05
JUN	84.8916	39.5165	-1.10317	4.59651e-14	3.53434e-13
DHRS7C	0.059296	0.00400468	-3.88817	6.76813e-17	8.06476e-16
GOLGA2P10	0.346845	0.793712	1.19432	3.72696e-11	1.82646e-10
GTF2IRD1	0.980951	2.05798	1.06898	2.91875e-14	2.30605e-13
AC106897.2	0.19588	0.399989	1.02999	0.000136635	0.00026649
LINC02518	0.0925102	0.0449228	-1.04217	1.39907e-06	3.62833e-06
FASN	33.707	87.3705	1.3741	1.98038e-08	6.65373e-08
AC137723.1	3.577	1.25313	-1.51322	1.8153e-16	2.00378e-15
AC080013.3	0.0560616	0.163668	1.54569	3.56884e-09	1.32253e-08
AC011447.7	0.0562805	0.396583	2.81692	2.89233e-10	1.24779e-09
GTSCR1	0.104285	0.0204975	-2.34701	3.17042e-10	1.36158e-09
SEC14L3	0.690011	0.336476	-1.03612	1.56302e-11	8.12281e-11
FER1L4	0.0524537	0.352205	2.7473	5.14529e-07	1.41867e-06
AC016769.3	0.106862	0.028026	-1.93091	3.57193e-16	3.75193e-15
CPE	7.679	21.564	1.48963	1.79919e-05	3.97468e-05
PRKAR2A-AS1	0.131506	0.3655	1.47475	2.48219e-13	1.70903e-12
MYBL2	0.362994	8.28374	4.51226	7.15448e-26	7.95124e-24
SCARA5	1.02381	0.304877	-1.74764	4.71548e-21	1.2044e-19
FANCG	1.02713	2.79453	1.44398	8.71962e-24	4.45435e-22
USP49	0.177006	0.400902	1.17945	1.09761e-24	7.76611e-23
CDCA3	0.147175	1.34382	3.19074	1.10638e-26	1.80047e-24
AC024257.3	0.00959176	0.0209066	1.12409	0.00177251	0.0029105
CA12	0.488738	3.66759	2.9077	1.1006e-06	2.89784e-06
SLC39A2	0.0640798	0.0197699	-1.69656	3.18053e-13	2.14893e-12
AC091390.4	0.196986	0.432852	1.13578	8.6915e-07	2.31802e-06
LINC02880	0.0258952	0.0061093	-2.08361	4.9382e-10	2.06814e-09
TMEM132A	0.375008	2.24994	2.58489	5.85288e-15	5.11891e-14
ALLC	0.244175	0.0991506	-1.30022	1.04382e-20	2.47721e-19
INSRR	0.00924309	0.0429964	2.21777	0.00483807	0.00739406
ZDBF2	0.523378	0.219751	-1.25198	1.14367e-17	1.58492e-16
FOXP2	0.408623	0.167099	-1.29007	6.39281e-15	5.5633e-14
H1-2	67.1005	230.35	1.77943	1.32239e-08	4.54009e-08
SNRPEP4	0.313747	0.817346	1.38134	1.25362e-12	7.72342e-12
EXTL3-AS1	0.0413101	0.0835318	1.01583	3.91328e-06	9.50188e-06
PART1	0.00424554	0.173624	5.35387	0.000190934	0.000364143
OACYLP	0.00298701	0.0229804	2.94363	1.12045e-14	9.39882e-14
LINC01847	0.019792	0.0087639	-1.17527	2.5581e-08	8.45146e-08
CCDC71L	15.1131	5.15283	-1.55236	1.64648e-14	1.35129e-13
NALT1	0.327937	0.809145	1.30298	4.28521e-07	1.19601e-06
LINC02754	3.70295	1.49164	-1.31178	8.54517e-15	7.32827e-14
CBR3	0.378724	1.3695	1.85443	9.53449e-08	2.90407e-07
IL1RL1	1.41035	0.143924	-3.29268	1.57422e-18	2.50282e-17
GCGR	25.8763	10.7201	-1.27131	6.06566e-14	4.56991e-13
CDC25B	5.80787	12.3897	1.09306	6.35365e-10	2.6238e-09
ANKRD45	0.0401601	0.11556	1.52481	0.00356813	0.00557448
AL732292.2	0.102264	0.258637	1.33862	3.32002e-06	8.1421e-06
C5orf34	0.107714	0.527914	2.2931	1.39336e-27	3.82468e-25
SCN11A	0.0692751	0.0248771	-1.47752	4.87849e-20	1.01504e-18
DNAJB1P1	0.00779845	0.0575663	2.88397	5.97108e-05	0.000122713
AL139288.1	0.0466658	0.290829	2.63973	6.7413e-09	2.41224e-08
EPHA2	19.7118	5.41869	-1.86304	2.52629e-21	6.81142e-20
AC005224.2	0.157438	0.0643573	-1.29061	1.22302e-11	6.44554e-11
PCDH9	0.186086	0.0532145	-1.80608	1.69554e-23	7.93215e-22
ECM1	18.0214	2.44122	-2.88404	4.86242e-29	3.57356e-26
HOXD1	0.00159807	0.118904	6.21732	6.70568e-14	5.01726e-13
AL353807.3	0.0493363	0.107766	1.12718	1.93604e-10	8.55153e-10
AC145343.1	0.249888	0.77594	1.63466	1.64242e-10	7.33997e-10
RAB11FIP4	0.720583	2.47019	1.77739	3.91066e-18	5.85391e-17
TAS2R5	0.0526349	0.112679	1.09813	5.90105e-05	0.000121383
FOLR3	0.09528	0.0323542	-1.55822	1.24388e-09	4.92859e-09
KIFC1	0.347847	4.63786	3.73693	3.8657e-27	8.38784e-25
AL161729.4	0.0284162	0.138554	2.28566	1.67657e-09	6.52052e-09
AP000346.1	0.0155409	0.0483398	1.63714	2.1111e-07	6.14583e-07
NSD2	0.801304	1.68894	1.0757	2.54736e-19	4.67283e-18
PIF1	0.0984864	0.605497	2.62012	5.40264e-23	2.19801e-21
H2BC9	0.0528304	0.308303	2.54491	0.000253658	0.00047463
SFN	1.70417	23.2989	3.77312	2.02859e-13	1.41597e-12
AC022148.1	0.00594614	0.0166619	1.48653	0.0336346	0.0441492
RNA5SP383	0.221443	0.48896	1.14278	3.49165e-05	7.42281e-05
DLX2	0.00421643	0.0726729	4.10732	7.04729e-05	0.000143368
CIB2	0.455153	1.33882	1.55654	5.5389e-05	0.000114409
AF186996.2	0.275973	0.0964548	-1.5166	2.23926e-07	6.49319e-07
LINC00479	0.0436483	0.109764	1.33041	0.0011097	0.00187679
AC138150.2	0.0758819	0.166112	1.13033	0.000219382	0.000414228
AC091133.5	0.0126466	0.479335	5.24421	3.50919e-11	1.72604e-10
H4C4	0.0721113	0.243684	1.75671	2.99889e-08	9.7773e-08
AC002091.2	0.196933	0.084576	-1.21938	2.1916e-07	6.36229e-07
WDR97	0.0863744	0.233929	1.43739	7.02093e-12	3.84791e-11
WASIR2	0.0103398	0.0482841	2.22334	3.49122e-05	7.4226e-05
AC023794.5	0.152003	0.0579964	-1.39007	8.32469e-16	8.26052e-15
ADM	14.5428	6.69877	-1.11833	5.56437e-09	2.01259e-08
REEP2	0.0534971	0.38498	2.84725	4.51947e-12	2.55311e-11
ZFAS1	9.12964	18.2908	1.00249	8.97013e-08	2.74391e-07
ZNF703	1.92565	5.00644	1.37844	0.00185118	0.00303072
AP000785.1	0.127548	0.050862	-1.32638	1.59426e-07	4.71469e-07
AC005487.1	0.0156649	0.0462842	1.56299	0.00357088	0.0055784
AC105074.1	0.0381793	0.0143718	-1.40955	1.30369e-08	4.48062e-08
AL162413.1	0.01721	3.89951	7.8239	4.06122e-09	1.4955e-08
CCNA2	0.431034	4.89272	3.50476	8.04446e-26	8.76923e-24
COLEC12	0.124398	0.632662	2.34647	0.000506193	0.00090303
RNVU1-21	0.0443062	0.246996	2.47891	8.84362e-08	2.70812e-07
AC027601.3	0.0361568	0.106207	1.55454	3.5956e-10	1.53148e-09
LIMK2	2.5053	5.17404	1.04631	1.45712e-08	4.97641e-08
AC009951.4	0.0113609	0.00394121	-1.52737	0.000531217	0.000944714
AC074135.1	0.0110424	0.103273	3.22534	0.000200769	0.000381557
SLC16A4	3.37572	1.14656	-1.55789	1.18712e-17	1.63619e-16
HSPD1P6	0.0241755	0.0517584	1.09825	4.07966e-06	9.87326e-06
AC006213.5	0.166791	0.34753	1.05909	0.0150332	0.0210537
CELSR3	0.0509896	0.503498	3.30371	1.99256e-24	1.25752e-22
AC073529.1	0.0312676	0.0672227	1.10428	2.06201e-08	6.90561e-08
DCX	0.0121837	0.0314732	1.36917	0.024887	0.0335205
SMARCE1P6	0.021151	0.0430398	1.02495	0.00962564	0.0139433
LINC00221	0.00503184	0.994995	7.62746	4.95341e-07	1.36991e-06
PERM1	0.0900648	0.239472	1.41082	0.00176783	0.00290343
GXYLT1P6	0.276598	0.0776385	-1.83295	3.72313e-10	1.58254e-09
AC145207.5	0.326598	0.653275	1.00017	1.40564e-09	5.5301e-09
SMYD2	5.66689	11.68	1.04341	4.7784e-11	2.30405e-10
PMFBP1	0.0342922	0.18482	2.43017	6.60528e-17	7.89549e-16
CHST1	0.496137	1.22441	1.30327	0.000572581	0.00101164
AC012360.1	0.0362225	0.0828729	1.19401	4.19098e-05	8.81247e-05
GHR	34.9987	7.70159	-2.18407	2.4085e-24	1.49111e-22
AC138207.3	0.191676	0.663189	1.79075	3.55402e-05	7.54837e-05
CKAP2	1.07075	2.51425	1.2315	2.56775e-15	2.36082e-14
AL391832.3	0.0369389	0.0821818	1.15368	0.000104794	0.000208128
SAA2-SAA4	120.281	36.4219	-1.72353	1.00947e-07	3.06282e-07
POU6F2	0.172166	0.0456358	-1.91556	3.45773e-19	6.18348e-18
GSC	0.0120289	0.0748908	2.63829	5.62976e-05	0.000116148
ATP2A1-AS1	0.10212	0.483794	2.24413	1.19124e-11	6.28968e-11
PKN1	10.9449	24.1111	1.13944	1.48122e-15	1.40963e-14
AC134407.1	0.00786909	0.0302813	1.94416	5.45918e-07	1.49887e-06
IL1RN	51.3063	14.6354	-1.80967	2.38582e-16	2.57368e-15
TMEM150B	1.26644	6.26581	2.30673	1.40115e-12	8.53538e-12
AL359513.1	0.198951	0.576643	1.53526	9.3232e-10	3.75915e-09
YEATS2	0.75974	1.53393	1.01365	7.33175e-21	1.79999e-19
AC005670.1	0.0201315	0.165986	3.04354	5.33597e-14	4.06179e-13
ABCB5	0.00435868	0.172338	5.3052	1.18168e-07	3.55691e-07
BCAM	16.3757	38.415	1.23011	4.73964e-06	1.13643e-05
AC092171.4	0.0830466	0.453063	2.44772	8.72155e-22	2.63532e-20
AC005077.2	0.983285	0.209268	-2.23226	1.52912e-18	2.43452e-17
AL590652.1	0.0220779	0.123313	2.48165	7.41378e-09	2.6359e-08
AC073342.1	0.00990623	0.0218109	1.13864	0.00084873	0.00146014
SBSPON	0.163161	0.747066	2.19494	0.0158074	0.0220553
RNF151	0.00836597	0.0685749	3.03508	1.19541e-06	3.12904e-06
PKDCC	2.04051	5.16684	1.34035	4.37801e-06	1.05438e-05
AC010280.1	0.804439	0.175075	-2.20001	1.20142e-19	2.31377e-18
AL358216.1	0.0415958	0.00860151	-2.27378	1.28554e-15	1.2332e-14
TUBB8P7	0.0131838	0.043556	1.72411	0.00162537	0.00268377
AL591895.1	4.10761	9.76807	1.24978	1.24835e-12	7.6951e-12
AL365203.2	1.04492	2.0953	1.00377	6.6382e-07	1.80217e-06
CCDC26	0.0535796	0.0109294	-2.29347	3.32776e-22	1.1232e-20
DEFA3	0.270418	0.0737295	-1.87488	1.67074e-17	2.24569e-16
SPAG5	2.0303	5.29911	1.38406	5.16258e-13	3.37794e-12
CREG2	0.00909488	0.0382524	2.07242	5.53388e-10	2.30322e-09
KCNU1	0.00756819	0.890379	6.87833	8.41709e-05	0.000169465
EN2	0.00833786	0.0885071	3.40804	0.00961007	0.0139234
CDC25C	0.0815792	1.54185	4.24032	3.27034e-27	7.30473e-25
CLDN7	8.77388	18.4267	1.07051	0.00306275	0.00483767
TPM3P9	0.706579	1.45549	1.04258	8.43925e-06	1.95517e-05
AC068987.2	0.0130715	0.0491894	1.91193	1.34755e-05	3.03283e-05
AP003119.1	0.312998	0.935402	1.57943	2.32896e-05	5.06804e-05
SRC	2.15366	4.90269	1.18678	4.9239e-06	1.17838e-05
ZNF93	0.15042	0.313692	1.06035	0.0102422	0.0147698
PLA2G6	0.911481	2.21954	1.28398	9.03383e-16	8.88691e-15
TARBP1	1.16093	3.99108	1.7815	1.30127e-25	1.289e-23
ALS2CL	1.31223	3.54167	1.43241	4.73916e-11	2.28658e-10
AC021321.1	0.0308355	0.109835	1.83267	5.60304e-12	3.11808e-11
AC114786.1	0.00576341	0.0583318	3.33929	0.000126912	0.000248833
AC132872.2	0.0151055	0.0696432	2.20491	4.53566e-14	3.49108e-13
NPHS1	0.00472361	0.0831033	4.13694	1.56848e-05	3.49689e-05
FOS	124.638	21.4039	-2.5418	9.77145e-23	3.69205e-21
DDX4	0.00464257	0.0156235	1.75072	0.00663116	0.00990349
SERTAD1	17.9698	6.71388	-1.42036	1.28851e-16	1.46051e-15
COLCA1	0.104778	0.329681	1.65374	8.18675e-05	0.00016509
AC011468.4	0.0370373	0.090164	1.28357	0.000435001	0.000784441
TRIM65	1.81008	3.72402	1.04081	2.55514e-20	5.64088e-19
ERICH5	7.17761	23.4536	1.70823	5.28372e-05	0.00010946
SRD5A1	13.6794	5.81429	-1.23433	2.43602e-19	4.49028e-18
CD226	0.300118	0.103942	-1.52975	2.31753e-20	5.13621e-19
MIR647	1.17232	3.41197	1.54124	2.3314e-11	1.17905e-10
AL353708.3	0.0764984	0.399976	2.38641	1.36581e-21	3.92128e-20
AL158196.1	0.0458839	0.110263	1.26489	0.000118389	0.000233164
AP003119.2	0.831607	1.74432	1.06869	0.00186265	0.00304819
LARP1B	5.78928	2.81841	-1.0385	5.40243e-23	2.19801e-21
AL606468.1	0.0185717	0.0716498	1.94785	1.08305e-05	2.47073e-05
CBR4	11.5046	5.41863	-1.08621	5.2061e-22	1.66588e-20
SIPA1L2	1.89558	4.24258	1.1623	0.000995087	0.0016939
CHRNB4	0.0208198	0.0571127	1.45585	8.3114e-07	2.22592e-06
AL049543.1	0.00493817	0.0142322	1.52711	0.000944451	0.00161349
PRRG3	0.0166744	0.0528646	1.66467	1.65755e-10	7.39453e-10
FRRS1L	0.0121951	0.250217	4.35881	0.0106126	0.0152701
CLRN3	23.5743	9.15095	-1.36522	3.50485e-17	4.44605e-16
AC073107.2	0.0765853	0.179285	1.22711	0.000105388	0.000209205
AL359541.2	0.288477	0.136464	-1.07994	4.10064e-11	1.99839e-10
SMIM24	23.0561	9.12118	-1.33786	6.61175e-09	2.36737e-08
AC011503.2	0.260298	0.606474	1.22028	0.00202798	0.00330204
CLEC9A	0.239178	0.0984496	-1.28063	7.98139e-12	4.33779e-11
MEIS1-AS2	0.0304765	0.0107886	-1.49819	0.00286727	0.00455353
AC013275.1	0.155009	0.842189	2.44179	0.00351078	0.00549242
NCAPH	0.233215	1.77327	2.92668	1.30128e-25	1.289e-23
AC007879.3	0.0356757	0.0761683	1.09425	0.000389406	0.000707935
EHD3	4.94444	1.15028	-2.10382	1.3114e-24	8.89235e-23
RHOXF1	0.0560083	0.133187	1.24975	0.00697521	0.0103792
GRIN3B	0.0242619	0.0586319	1.27299	0.0120754	0.017214
AC022497.1	0.0251562	0.0595461	1.24309	1.17144e-07	3.52982e-07
FXN	8.51354	3.89021	-1.12991	1.99245e-24	1.25752e-22
SLC25A15P3	0.0831939	0.983535	3.56343	0.000428573	0.000773645
PPIAP9	0.105296	0.244427	1.21496	1.77385e-06	4.53628e-06
REXO5	0.505658	1.25101	1.30686	2.563e-13	1.75882e-12
AL139130.1	0.00403468	0.0267417	2.72856	3.80202e-08	1.22278e-07
SPATA45	0.0781801	0.224302	1.52057	5.94649e-07	1.62328e-06
JCAD	0.71842	2.4849	1.79029	1.3031e-18	2.10111e-17
MED28P8	0.15211	0.0751914	-1.01648	5.48262e-09	1.98554e-08
IGKV1-8	2.17595	0.918553	-1.24421	3.52913e-11	1.73509e-10
KCNMB3	0.070335	0.142342	1.01705	0.000118521	0.000233385
FOXE3	0.00515036	0.0197235	1.93717	9.18527e-06	2.11853e-05
ADAM23	0.0699151	0.57016	3.02769	0.0306136	0.0405072
AC008105.1	0.0416145	0.100453	1.27137	5.1853e-05	0.000107612
PDLIM1P4	0.719751	0.221879	-1.69772	1.78802e-21	5.0168e-20
AL161630.1	0.258408	0.123144	-1.0693	9.05888e-12	4.87685e-11
ASNS	0.70561	2.32595	1.72088	4.35954e-05	9.14749e-05
CLDN18	0.0155411	0.200841	3.69189	0.0203403	0.0278343
AC009955.3	0.0141421	0.0549831	1.95899	1.75948e-06	4.50155e-06
LEF1-AS1	0.00451119	0.0340019	2.91403	1.68495e-14	1.38187e-13
C1orf198	4.47524	10.479	1.22746	2.26811e-14	1.82598e-13
NCKAP5-AS2	0.141438	0.0614406	-1.20291	7.89073e-10	3.21083e-09
SNPH	0.112278	0.236462	1.07453	0.00967582	0.0140134
ZNF85	0.12153	0.285639	1.23288	3.80713e-05	8.04618e-05
TMEM178B	0.0402654	0.215435	2.41964	0.0256086	0.0344018
RN7SL521P	0.077372	0.370416	2.25926	6.6675e-15	5.78468e-14
UGT2B24P	0.155454	0.0654166	-1.24876	0.000408313	0.000739711
SIGLEC22P	0.107124	0.0421036	-1.34727	4.07422e-08	1.30553e-07
MIR378A	0.131798	0.280178	1.08802	0.0105367	0.0151656
GNL3LP1	0.00846049	0.0195653	1.20949	9.39203e-05	0.000187684
ASS1P10	0.120126	0.0370862	-1.69559	2.69006e-13	1.83936e-12
MRAP2	0.118877	1.95585	4.04026	1.03119e-11	5.50328e-11
AL109933.1	0.463628	0.201989	-1.19869	3.44422e-07	9.74414e-07
ATP1A1	36.1891	82.9885	1.19736	1.4909e-07	4.43234e-07
AC133919.1	0.0284914	0.0783354	1.45914	0.000617609	0.00108623
MT1DP	23.4986	9.84613	-1.25495	2.58852e-16	2.77656e-15
CFAP74	0.142611	0.0493577	-1.53074	1.11744e-07	3.37525e-07
TMEM54	4.40532	9.48105	1.1058	0.0374389	0.0487774
LINC01234	0.00890187	0.399973	5.48965	3.00582e-07	8.58488e-07
TOMM40P4	0.129201	0.289514	1.16402	9.83597e-06	2.25855e-05
RASD2	0.077235	0.428168	2.47085	1.74944e-23	8.15559e-22
RPS14P8	0.419013	0.935671	1.15901	0.00986211	0.014265
SELENOM	3.63275	11.9514	1.71804	0.00236569	0.00381036
RPL23AP66	0.0776545	0.0322761	-1.2666	0.00146894	0.00244158
ALPK3	0.416809	1.64533	1.98092	2.15635e-06	5.43977e-06
BCAN	0.0347068	0.69754	4.32899	2.2897e-17	3.01127e-16
DEPDC1B	0.166089	1.45423	3.13022	1.20686e-18	1.964e-17
VWA5B2	0.0254974	0.0929532	1.86616	0.00648094	0.00969591
AC012313.8	0.0235065	0.0509294	1.11544	7.74978e-07	2.08385e-06
AP001107.5	0.129185	0.0499419	-1.37112	3.0435e-07	8.68489e-07
CCDC180	0.0203008	0.0417221	1.03928	3.0149e-05	6.45881e-05
KIRREL2	0.00700994	1.08838	7.27857	0.00118375	0.00199507
AC004253.2	0.0180413	0.0859306	2.25187	1.9823e-05	4.35093e-05
GOLGA6B	0.127034	0.0512296	-1.31016	9.8558e-09	3.44235e-08
BSND	0.00376796	0.0384287	3.35033	3.04243e-07	8.68401e-07
AP000812.1	0.200239	0.0993329	-1.01138	1.96001e-06	4.98268e-06
RNF157	0.39841	2.2292	2.4842	9.59993e-12	5.14503e-11
TIGD5	0.872164	2.50848	1.52414	4.23543e-21	1.08912e-19
PLIN2	139.824	64.2807	-1.12116	1.40223e-15	1.34017e-14
NAT1	3.31781	1.38358	-1.26183	1.71904e-22	6.15801e-21
CNDP1	9.57301	1.11672	-3.0997	5.45346e-24	2.99389e-22
RPS24P7	0.0637343	0.128104	1.00717	0.00634725	0.0095119
AC025287.3	0.0685926	0.152232	1.15015	1.57878e-07	4.6762e-07
SNX22	0.631758	2.12859	1.75245	6.66814e-08	2.0774e-07
CHN1	0.336165	0.706696	1.07192	0.000847601	0.00145831
AC096887.2	0.251596	0.638885	1.34444	4.28821e-13	2.83928e-12
TESC	2.19533	15.5104	2.82073	0.00997314	0.0144092
NPHP3-AS1	0.0185016	0.00762312	-1.2792	1.26257e-06	3.29423e-06
KLF10	27.8662	12.0078	-1.21454	1.44529e-17	1.96117e-16
AC100803.4	0.0250472	0.0917031	1.87232	2.38842e-10	1.04144e-09
GABRG1	0.0306655	0.0139522	-1.13613	3.45992e-12	1.98808e-11
ANXA2R	0.348625	0.971788	1.47896	3.82378e-14	2.97938e-13
NR4A1	12.8071	3.2544	-1.97648	1.24903e-19	2.39938e-18
AC007773.1	0.230861	0.694668	1.5893	2.7054e-09	1.02031e-08
CD5L	33.639	4.82174	-2.80251	1.73267e-24	1.1311e-22
EGR2	4.21119	0.738061	-2.51242	3.24018e-22	1.10016e-20
NKX3-1	1.68872	0.578354	-1.5459	9.62707e-22	2.87462e-20
SULT1C2P1	0.00997672	0.0670763	2.74917	1.92075e-07	5.61393e-07
AP005264.5	0.00775849	0.0316773	2.0296	0.000291686	0.000540635
C8A	220.117	83.8335	-1.39267	9.59178e-23	3.64216e-21
AP005262.1	0.0918154	0.729837	2.99077	0.00286696	0.0045535
ASNSP1	0.00502237	0.479498	6.57701	4.85236e-09	1.7691e-08
IL18R1	2.49137	0.903645	-1.46311	1.05784e-23	5.25071e-22
ADH4	733.776	221.439	-1.72843	9.46005e-21	2.26158e-19
APOE	1585.81	3433.16	1.11432	2.07995e-13	1.44694e-12
LINC01977	0.0218297	0.155603	2.83351	1.63326e-06	4.19415e-06
MTUS2	0.296303	0.068582	-2.11117	5.75336e-20	1.18409e-18
RPS23P1	0.0469918	0.102243	1.12152	0.00014889	0.000288425
DENND4B	2.32509	4.92002	1.08138	7.05178e-24	3.71041e-22
SKA1	0.087758	1.79225	4.3521	8.80208e-28	2.70997e-25
HOXD9	0.0490846	1.08775	4.46993	3.21674e-17	4.10802e-16
LINC00664	0.0101812	0.0350926	1.78527	0.000729271	0.0012688
AC078909.2	0.0436319	0.308918	2.82377	1.12478e-14	9.42817e-14
AC113361.1	0.0337105	0.0771199	1.19391	7.69701e-05	0.000155752
HSPA8P4	0.0688857	0.0322197	-1.09626	1.81482e-07	5.32206e-07
KLRF1	0.873116	0.244439	-1.8367	1.98756e-22	7.00969e-21
CBFA2T2	0.858264	1.91369	1.15687	3.66964e-23	1.55112e-21
AC104794.5	0.362611	0.124829	-1.53847	2.58732e-11	1.29953e-10
AMH	0.0534277	0.254038	2.24939	0.00222545	0.00360154
AGAP1-IT1	2.50053	1.14986	-1.12077	2.05662e-13	1.4335e-12
ZIC4	0.0299935	0.259881	3.11513	0.000723814	0.00125994
RCL1	17.9171	7.17964	-1.31935	8.13021e-20	1.62198e-18
GSEC	0.208758	0.49625	1.24923	1.89769e-10	8.39678e-10
INPP5J	0.068827	0.252384	1.87458	1.27333e-05	2.87743e-05
GAREM2	0.106448	0.429748	2.01335	2.40647e-08	7.97827e-08
MIR126	0.397469	1.09957	1.46803	6.28336e-07	1.70991e-06
LINC02099	0.0054267	0.0117447	1.11387	5.6314e-05	0.000116172
LINC01933	0.00503521	0.0124649	1.30775	0.00299257	0.00473438
A1BG	45.0357	22.3792	-1.00891	2.36148e-16	2.54863e-15
TRAM1L1	0.0658595	0.455669	2.79052	4.22073e-05	8.87174e-05
C17orf99	0.00589751	0.0223345	1.92109	0.000105305	0.000209058
SDC4P	0.110969	0.0465612	-1.25296	1.57117e-07	4.65668e-07
AC020604.1	0.0215744	0.0460988	1.09541	0.00029449	0.000545344
KIAA1549	0.171893	0.437413	1.34749	0.0248084	0.0334246
TYMS	2.30132	8.26901	1.84525	6.01156e-16	6.05755e-15
RIPK4	12.2316	5.20849	-1.23168	1.05793e-18	1.74028e-17
KIAA1211L	0.232911	0.545331	1.22735	1.73609e-08	5.87195e-08
NPM1P33	0.00654515	0.023032	1.81514	1.49032e-05	3.33471e-05
LINC01121	0.00299607	0.0478589	3.99764	7.75016e-12	4.22017e-11
IQCC	0.321588	0.853468	1.40812	2.06125e-22	7.24715e-21
SNHG10	0.72341	1.46783	1.02079	8.24304e-13	5.20369e-12
AC022211.2	0.0196528	0.0424948	1.11255	0.000291304	0.00053997
CDH19	0.841493	0.203558	-2.04751	2.69169e-23	1.19077e-21
AL121782.1	0.0383525	0.112052	1.54677	7.57601e-08	2.34071e-07
TLDC2	0.223407	1.0892	2.28552	5.19534e-14	3.96136e-13
AL441963.1	0.221837	0.104737	-1.08273	1.32653e-08	4.55361e-08
CDH8	0.00503899	0.0193919	1.94425	1.46713e-09	5.75213e-09
SLC6A3	0.0079014	0.147688	4.2243	0.033949	0.044526
LETM1P2	0.00322927	0.0172544	2.41768	0.000621235	0.00109218
POU5F1	0.18504	0.688325	1.89525	8.94292e-14	6.57884e-13
DBN1	1.58476	5.57929	1.81582	5.40281e-09	1.95788e-08
OSR1	0.0869226	0.259215	1.57635	0.00395738	0.00613882
AC010618.2	0.0701643	0.172739	1.29978	5.18826e-07	1.42983e-06
E2F8	0.0708613	0.811146	3.51689	1.83513e-24	1.19118e-22
AC015909.5	0.0224992	0.054863	1.28596	1.39137e-08	4.76543e-08
AC011481.1	0.122035	0.333129	1.44879	6.32081e-11	2.99578e-10
AL353622.2	0.0275946	0.0884514	1.6805	2.42294e-07	6.99466e-07
REG3A	0.209876	346.754	10.6902	3.67702e-08	1.18475e-07
CENPL	0.183321	0.888567	2.27711	1.09285e-27	3.15171e-25
SCARNA10	0.555939	0.150531	-1.88487	0.00017206	0.00033047
AC084064.1	0.102811	0.0391556	-1.3927	5.23645e-06	1.24884e-05
LINC01572	0.0154731	0.0390405	1.33521	2.42095e-06	6.06316e-06
AC021146.9	27.0795	10.5874	-1.35486	2.60396e-15	2.39218e-14
MINCR	1.22356	3.24261	1.40607	3.84881e-10	1.63382e-09
RUSC1-AS1	0.45696	1.56313	1.7743	3.40289e-20	7.28648e-19
SNORA14B	0.217379	0.4381	1.01104	1.19958e-05	2.7194e-05
RNVU1-3	0.103935	0.30572	1.55652	9.36357e-07	2.48724e-06
RCVRN	0.0379244	0.00720277	-2.3965	1.07932e-20	2.55614e-19
LINC01093	39.34	4.72547	-3.05747	3.34322e-26	4.36128e-24
AC006128.1	0.438803	0.922194	1.0715	3.17133e-07	9.01131e-07
AC100849.1	0.0989081	0.0250708	-1.98008	2.368e-14	1.90233e-13
AL139123.1	0.0670697	0.24057	1.84273	4.16955e-13	2.76711e-12
A2ML1	0.0195946	0.00935392	-1.06681	1.17805e-07	3.54739e-07
TUBB3	0.0249015	0.0846263	1.76487	9.90712e-05	0.000197458
IFI27L1	2.02175	4.07216	1.01019	7.95253e-11	3.72038e-10
AL121890.5	0.0591321	0.138458	1.22744	2.36441e-05	5.1411e-05
RPL12P25	0.0154616	0.10604	2.77784	1.28375e-06	3.34642e-06
AC019129.2	0.00745125	0.0183039	1.2966	0.000380774	0.000693128
MAST2	1.75507	3.68493	1.07011	9.56969e-22	2.865e-20
SNRPD2	31.5911	79.5549	1.33243	4.68422e-20	9.79987e-19
AP001107.4	0.0559055	0.152602	1.44871	3.56659e-08	1.15063e-07
LINC01353	0.0502169	0.150843	1.5868	7.46238e-05	0.000151326
CLVS1	0.0213874	0.0989817	2.2104	0.000250937	0.000469885
GOLGA6A	0.0707348	0.0321965	-1.13552	1.80317e-08	6.09159e-08
AC011921.1	0.035273	0.184107	2.38391	1.58967e-17	2.14431e-16
IMPA1P1	0.010382	0.0423439	2.02808	1.07392e-05	2.45187e-05
AC105105.2	5.25384	2.54145	-1.04772	2.59304e-11	1.30163e-10
FAM87A	0.00730898	0.0409662	2.48669	6.33057e-06	1.4912e-05
RMST	0.0100025	0.0767675	2.94014	2.73946e-05	5.90754e-05
RPL23AP3	0.0402036	0.0966642	1.26566	0.000188464	0.000359824
AC107294.1	0.105661	0.0417287	-1.34034	8.25825e-06	1.91557e-05
PLA2G4C	1.42699	3.32547	1.22058	1.21555e-09	4.82554e-09
CD163	16.2489	4.64321	-1.80715	1.33197e-18	2.14314e-17
AL035661.1	5.90979	2.68924	-1.13591	2.57842e-15	2.36967e-14
H2AX	5.84847	17.0328	1.54218	3.2891e-18	4.99904e-17
REG1A	0.0680055	55.4726	9.67191	3.27235e-07	9.27864e-07
TEX26	0.183566	0.0110278	-4.05707	3.69688e-39	1.20323e-35
AC015922.3	1.42865	0.711089	-1.00655	1.05793e-18	1.74028e-17
KIAA1324	0.124838	0.366501	1.55375	0.00163621	0.00270032
AC027796.4	0.16366	0.543462	1.73148	1.95994e-12	1.16725e-11
MT-TE	1.16178	0.543343	-1.09641	4.35465e-09	1.59865e-08
ZCCHC12	0.0310586	0.137938	2.15095	0.000253936	0.000475071
ANGPT2	0.532395	1.08301	1.02448	9.0312e-08	2.76148e-07
DKK1	0.145008	8.40652	5.8573	1.56609e-05	3.49233e-05
ACTBP11	0.0527741	0.183729	1.79968	5.31144e-10	2.21469e-09
CLEC12A	0.767268	0.231454	-1.72901	1.43663e-20	3.31283e-19
AC009902.3	0.00748377	0.0173398	1.21225	0.000133848	0.000261621
KRTAP5-1	0.0264007	0.130288	2.30305	2.36533e-08	7.84873e-08
C3P1	43.8967	17.729	-1.308	2.67868e-19	4.89009e-18
APLP1	0.170195	1.29051	2.92267	0.0164862	0.0229349
AC108136.1	0.0644583	0.455917	2.82233	3.72694e-06	9.08041e-06
FOSL1	2.60442	0.887051	-1.55387	5.49562e-05	0.000113597
DDX59-AS1	0.0902657	0.403948	2.16192	0.0169134	0.0234775
ZBTB12	0.480529	1.71351	1.83426	7.72609e-20	1.55224e-18
ZP3	0.279189	0.812126	1.54046	1.65577e-09	6.44625e-09
PABPC4L	0.0424376	0.0958536	1.17549	8.93494e-10	3.60996e-09
AL512506.1	0.0216682	0.0526224	1.28009	9.58963e-05	0.000191347
AC005329.3	0.00753837	0.0191933	1.34828	5.25477e-05	0.000108935
AC111149.2	0.214651	0.790667	1.88108	0.000247657	0.00046401
SKA3	0.128369	1.40483	3.45203	3.41653e-26	4.42266e-24
GOLGA2P5	0.574902	1.32983	1.20985	6.42745e-11	3.04442e-10
PLP1	0.0908395	0.0220291	-2.04391	8.09892e-25	5.95218e-23
ARHGAP39	0.322279	0.886472	1.45976	7.88201e-17	9.30445e-16
ZHX1-C8orf76	0.306323	0.806245	1.39617	8.61546e-14	6.35641e-13
AC011944.1	0.013217	0.0716169	2.43791	0.000145921	0.000283058
DHODH	21.2532	7.01626	-1.5989	1.53972e-20	3.52203e-19
COL24A1	0.0150285	0.108742	2.85513	4.68246e-05	9.77644e-05
IER2	39.8378	18.889	-1.07659	1.92728e-15	1.80484e-14
AL160291.1	0.00776119	0.025708	1.72787	6.86479e-07	1.85992e-06
AC093895.2	0.00602638	0.191583	4.99054	9.12292e-11	4.23833e-10
SSTR3	0.011941	0.0695347	2.54181	0.0170611	0.023674
NR4A2	7.11854	2.09606	-1.7639	6.01152e-16	6.05755e-15
ZNF607	0.194508	0.542345	1.47938	1.13646e-07	3.43168e-07
FRMD6	2.03682	0.963203	-1.08041	1.86885e-11	9.57457e-11
AQP5	0.0308129	0.178195	2.53185	0.00508196	0.0077348
AL445190.1	0.170328	0.0748642	-1.18597	0.000446203	0.000802926
MMP8	0.0185319	0.00767274	-1.2722	1.29295e-07	3.87187e-07
TSGA10IP	0.0188328	0.0499044	1.40592	4.3828e-05	9.19205e-05
RAD54L	0.0811925	0.759566	3.22576	4.2989e-24	2.46087e-22
CNIH2	0.0971768	0.284063	1.54752	9.35059e-09	3.27998e-08
SIX2	0.009816	0.530666	5.75653	3.57807e-17	4.52633e-16
ALDH6A1	77.8676	28.7907	-1.43542	1.17995e-22	4.37118e-21
PLAC8	2.66356	0.577536	-2.20537	1.94278e-24	1.23984e-22
DNMT1	1.72524	3.9929	1.21064	2.0289e-17	2.68747e-16
LIPN	0.055383	0.0149948	-1.88498	7.17482e-12	3.92753e-11
MRPS36P4	0.193587	0.0314216	-2.62315	6.97222e-18	9.99045e-17
EHD4-AS1	0.0344463	0.0934503	1.43985	1.35878e-07	4.06155e-07
FDPSP1	0.0170384	0.0351141	1.04326	0.0013757	0.00229598
S100A3	0.144495	0.575177	1.99298	3.86053e-14	3.00596e-13
SCN7A	0.262967	0.0839589	-1.64713	1.81447e-17	2.42458e-16
AC103858.1	0.12527	0.0590697	-1.08455	5.92012e-05	0.000121731
SLC31A2	0.866323	0.432646	-1.00172	8.59114e-15	7.36111e-14
TMEM262	0.0869287	0.176513	1.02187	2.72068e-18	4.19954e-17
FBL	23.6732	48.4136	1.03216	2.8636e-14	2.26552e-13
MRPS21	22.0031	45.5173	1.04871	2.61409e-20	5.75985e-19
N4BP3	0.089457	0.323758	1.85565	5.83231e-16	5.89518e-15
AC096531.2	0.562129	0.249269	-1.1732	9.21028e-16	9.04863e-15
SOCS3	47.7423	12.6753	-1.91325	8.63294e-15	7.38859e-14
AL583785.1	0.0351305	0.120764	1.7814	2.35994e-06	5.92272e-06
AC013731.1	0.0787478	0.288258	1.87205	2.323e-15	2.14967e-14
CAMK2B	1.48884	0.485246	-1.6174	3.32939e-17	4.23762e-16
IQGAP3	0.248802	2.60251	3.38683	5.58118e-25	4.35466e-23
AL391427.1	0.533684	1.39044	1.38149	2.78743e-05	6.00524e-05
AL031719.2	0.138768	0.316465	1.18937	5.69751e-09	2.05748e-08
NNMT	444.171	128.066	-1.79423	4.46956e-19	7.81725e-18
AL121672.3	0.0262299	0.0698933	1.41394	3.44219e-05	7.32519e-05
MTND6P3	0.26202	0.105477	-1.31275	1.59789e-06	4.10796e-06
HELLS	0.149237	0.754353	2.33763	1.19946e-21	3.50799e-20
GOLGA8K	0.0145842	0.00728115	-1.00217	0.000269556	0.00050252
AL161772.1	0.0152804	0.0491453	1.68537	0.0163028	0.0226964
SLC38A6	0.780235	1.72059	1.14092	1.33195e-18	2.14314e-17
AC002064.4	0.187936	0.0797378	-1.23691	5.39513e-09	1.95604e-08
PLAC8L1	0.186631	0.500893	1.42432	5.31387e-08	1.67751e-07
AC018553.1	0.105155	0.601764	2.51669	0.000950082	0.00162262
AL121601.1	0.181536	0.423345	1.22158	1.36589e-05	3.06985e-05
AC069277.1	0.00202525	0.0732064	5.1758	1.96012e-07	5.72604e-07
FAT4	0.829282	0.354257	-1.22707	5.43353e-18	7.89491e-17
MIR8071-1	1.57875	0.469066	-1.75092	5.62792e-10	2.34108e-09
EIF4A2P1	0.0505619	0.0232788	-1.11903	1.72812e-05	3.82733e-05
ELFN2	0.0710839	0.813286	3.51617	3.57706e-09	1.32536e-08
AC007938.1	0.014685	0.00686433	-1.09716	0.00288584	0.00458015
AL133396.1	0.0218682	0.0650814	1.57341	0.000357722	0.000654196
AC011466.3	0.0088312	0.0374157	2.08296	8.24754e-09	2.91821e-08
AC100872.2	0.0295291	0.233789	2.985	9.75593e-09	3.41166e-08
AC111000.1	0.0390584	0.128038	1.71287	7.88974e-05	0.000159425
LINC02526	0.0286943	0.0885096	1.62507	0.000416623	0.000753686
RNF165	0.414153	0.115346	-1.84419	8.91806e-23	3.42054e-21
IGHV1OR21-1	0.164327	0.0731849	-1.16695	1.88837e-08	6.36713e-08
AC127024.4	0.119689	0.273999	1.19488	2.90227e-08	9.49217e-08
AC092171.2	0.496848	2.90831	2.5493	3.01387e-25	2.60095e-23
ZNF385C	0.0827689	0.275531	1.73506	1.07688e-06	2.83834e-06
TRPV4	4.24674	1.85108	-1.19799	8.00895e-16	7.95773e-15
ADH6	104.82	47.0059	-1.15699	4.60802e-17	5.6933e-16
AL356108.1	0.0272171	0.0665577	1.29009	0.00173522	0.00285359
FP671120.8	1.5614	0.478769	-1.70544	4.13994e-09	1.52326e-08
AC091987.1	0.000362757	0.127262	8.45458	1.2358e-10	5.61308e-10
AC245884.11	0.0312982	0.00721718	-2.11657	3.08063e-10	1.32451e-09
KAAG1	0.15839	0.507327	1.67944	0.0134573	0.0190044
KCNJ9	0.00316077	0.0219201	2.79391	1.27129e-05	2.8734e-05
G6PD	1.93011	12.5777	2.70411	2.58647e-21	6.93266e-20
SOCS2	9.90039	2.39086	-2.04995	5.10723e-21	1.29431e-19
ATP6V0E2-AS1	0.127015	0.302117	1.25011	1.06024e-06	2.79739e-06
UBE2L4	0.0217317	0.0512267	1.2371	0.000122861	0.000241327
AC004477.1	0.0361107	0.211887	2.5528	7.68123e-25	5.70145e-23
C12orf75	1.08506	5.41148	2.31825	6.82122e-06	1.60049e-05
BNIP3P11	0.179002	0.387198	1.11309	5.46555e-06	1.30022e-05
AC245884.10	0.0158591	0.0592613	1.90178	3.53773e-06	8.65366e-06
SLC34A3	0.00961886	0.0672512	2.80562	1.59961e-10	7.16834e-10
PALM2AKAP2	0.154328	0.0488314	-1.66012	2.36519e-14	1.90074e-13
ANO2	0.0297964	0.187222	2.65154	1.78566e-06	4.56288e-06
ERCC6L	0.0460496	0.34835	2.91928	2.51733e-24	1.5376e-22
TAGAP	1.17566	0.540762	-1.1204	1.23182e-12	7.59734e-12
AC016596.1	0.0461115	0.179628	1.96182	4.68364e-14	3.59437e-13
COA6-AS1	1.62718	3.2761	1.0096	4.48263e-07	1.24759e-06
KPNA7	0.193103	0.782659	2.01902	3.02501e-08	9.85878e-08
DNASE1L3	32.6076	4.99851	-2.70564	2.37064e-27	5.80626e-25
CAMK4	0.288915	0.0821123	-1.81497	7.53688e-25	5.64845e-23
LZTS1	0.351922	0.884649	1.32985	3.36559e-10	1.44051e-09
DIAPH3	0.0540727	0.584354	3.43387	6.76145e-25	5.13487e-23
AC104809.1	5.58868	1.16967	-2.25641	6.60424e-20	1.33984e-18
TUBE1	4.51549	1.33707	-1.7558	1.12082e-25	1.15186e-23
MDK	5.3311	78.968	3.88876	6.65222e-23	2.64498e-21
TMPRSS2	12.446	5.62569	-1.14558	8.22271e-14	6.07451e-13
SLCO1C1	0.00759373	0.0625054	3.0411	2.79152e-19	5.07171e-18
AC092384.2	0.973678	0.194581	-2.32308	2.13734e-22	7.50307e-21
H2BC7	0.0498983	0.252305	2.33811	1.56261e-08	5.31516e-08
ARID3C	6.58193	2.32711	-1.49997	4.08584e-20	8.61923e-19
MEOX2	0.170278	0.482619	1.503	1.5368e-06	3.95896e-06
PAMR1	3.31196	0.940351	-1.81641	9.31197e-27	1.55996e-24
HCG20	0.0358391	0.144826	2.01471	8.81568e-09	3.10285e-08
AC010333.2	0.00627696	0.160004	4.6719	4.28453e-09	1.57341e-08
RMDN2	3.30655	1.53023	-1.11158	1.22824e-21	3.5784e-20
DLX4	0.0192463	0.0865177	2.16842	0.00350398	0.0054829
ZGRF1	0.101901	0.238989	1.22978	1.21433e-19	2.33468e-18
AC093458.1	0.0378901	0.140759	1.89333	1.60484e-05	3.5741e-05
AL139351.1	0.117085	0.0436196	-1.42451	6.26589e-05	0.000128366
AC007611.1	0.099411	0.214046	1.10645	1.08474e-08	3.76734e-08
CD274	0.977353	0.480845	-1.02331	1.50306e-14	1.23804e-13
AL356512.1	0.0714609	0.151356	1.08272	2.04131e-06	5.17264e-06
AC092803.1	0.453962	0.911842	1.00621	3.68943e-09	1.36544e-08
ATP5F1AP3	0.282319	0.128443	-1.1362	1.13394e-12	7.03938e-12
ZNF541	0.0918503	0.399203	2.11977	0.000470313	0.00084318
AL022393.1	0.0305444	0.080708	1.4018	0.000450292	0.000809837
AC105219.3	0.013191	0.0417845	1.66342	0.0159613	0.022259
RNF157-AS1	0.0569234	0.30054	2.40046	0.000151488	0.000293257
AC120114.3	0.113714	0.23162	1.02634	4.74807e-09	1.73358e-08
GPR182	2.07797	0.202426	-3.35971	2.63478e-26	3.58615e-24
AC024592.3	0.0167969	0.00597859	-1.49032	3.43428e-05	7.30903e-05
AC012615.1	0.713276	1.66821	1.22577	2.44761e-16	2.63286e-15
AL731684.1	0.0107306	0.477218	5.47485	1.09189e-11	5.79739e-11
TRPM8	7.04087	2.67856	-1.3943	4.32781e-16	4.47777e-15
FBXW11P1	0.517032	0.231011	-1.16229	1.78592e-12	1.07216e-11
VMO1	8.50673	3.3588	-1.34066	1.69835e-20	3.85393e-19
RFXANK	5.43857	11.5663	1.08862	3.17698e-20	6.86098e-19
DISC1FP1	0.0721388	0.0301072	-1.26067	2.80869e-11	1.40146e-10
SEZ6L2	0.845077	9.10229	3.42907	0.000915585	0.0015684
SOCAR	0.0238293	0.102376	2.10306	3.47788e-11	1.71248e-10
AL645568.2	0.00931133	0.0208174	1.16073	0.00447872	0.00688194
LY6E	145.166	48.7464	-1.57434	9.97518e-21	2.37476e-19
ADRA2C	0.292447	2.70279	3.2082	4.98331e-07	1.37735e-06
LINC02506	0.226014	2.19444	3.27937	0.000268447	0.000500534
GASK1A	2.90804	0.835378	-1.79955	1.04065e-18	1.71433e-17
COL21A1	0.19404	0.48274	1.31489	0.0050556	0.00769725
WDR66	0.178262	0.0544841	-1.71009	1.15492e-24	8.09614e-23
SLC22A12	0.124141	3.94801	4.99107	0.0190301	0.0261813
PTGER2	0.86456	0.363051	-1.25179	1.32221e-16	1.49572e-15
B3GALT5-AS1	0.131335	0.0207499	-2.66207	1.06213e-30	1.72846e-27
SPATA25	0.58513	1.25624	1.10229	8.95187e-09	3.14447e-08
AL137247.1	1.12299	0.438697	-1.35605	1.29408e-11	6.80113e-11
SLC52A2	3.65909	9.91295	1.43783	1.039e-17	1.45047e-16
SNRPEP6	0.029673	0.0971033	1.71037	5.10662e-06	1.21928e-05
CD24	9.55024	48.2428	2.3367	6.55997e-05	0.000134053
C3orf85	2.12595	0.645078	-1.72056	1.82188e-18	2.87053e-17
TSPAN15	2.6779	7.24784	1.43645	0.000462786	0.000830668
AC124944.1	0.0332264	0.115406	1.79631	2.52386e-08	8.34558e-08
PSRC1	0.624188	1.79613	1.52484	1.14255e-14	9.55277e-14
LINC02864	0.0380406	0.341881	3.16788	0.00217238	0.00352241
CLIC1	40.6924	99.0799	1.28383	2.13133e-14	1.72375e-13
BMPR1B	0.191351	0.0875938	-1.12732	2.19114e-23	9.90492e-22
PGK1P2	0.0295585	0.0728128	1.30062	6.78052e-08	2.11039e-07
LINC01877	0.0261184	0.0119994	-1.1221	0.000103406	0.000205558
AC087521.1	0.154191	0.0533325	-1.53164	5.74986e-11	2.74286e-10
FRMD3	0.248913	0.850816	1.7732	0.00754028	0.011148
OSBPL3	0.318276	1.05546	1.72952	1.35915e-19	2.59996e-18
CA4	0.0742214	0.61254	3.0449	0.00686964	0.0102368
RNU4ATAC	0.185445	0.412801	1.15445	0.00255209	0.00408891
AC243772.2	0.0128697	0.0271017	1.0744	0.0201782	0.0276208
APOA2	4840.46	10930.8	1.17518	1.91364e-10	8.46078e-10
AC040168.1	0.165705	0.0622314	-1.4129	4.64424e-16	4.77266e-15
AL121772.1	0.0306725	0.107557	1.81009	4.65716e-09	1.70394e-08
LUCAT1	0.0363804	0.546471	3.90891	1.34292e-05	3.02335e-05
TM4SF19-AS1	0.0435362	0.14179	1.70347	9.83303e-16	9.61485e-15
[truncated: 3,705 more rows]

## Sheet: GSE25097
The differentially expressed genes in GSE25097 cohort
gene	conMean	treatMean	logFC	pValue	fdr
VSIG1	0.0124804	0.0397767	1.67226	1.15104e-06	2.65226e-06
KLHL23	0.142454	0.291737	1.03417	9.64942e-25	1.50287e-23
NEK2	0.0492529	0.650188	3.72258	3.74259e-42	1.30519e-39
WNT5A	0.295104	0.654476	1.14912	1.43826e-08	3.98215e-08
C1orf51	0.461419	1.08567	1.23443	5.64382e-12	2.1414e-11
HOXA3	0.188706	0.48052	1.34845	0.0129637	0.01855
CCNB2	0.143482	1.17713	3.03632	1.12056e-36	9.71681e-35
HIST1H3E	0.152807	0.411046	1.42759	6.8809e-14	3.13056e-13
FAM155B	0.0445966	0.0944404	1.08247	4.50116e-13	1.88877e-12
PADI3	0.0368344	0.0767041	1.05825	0.0014578	0.00236797
SULT1C2	0.250574	1.56938	2.64689	1.47972e-16	8.6983e-16
GOLGA2B	0.349275	0.73848	1.0802	3.14489e-12	1.21831e-11
WDHD1	0.0287664	0.0703383	1.28993	2.81356e-26	5.32882e-25
APLN	0.359757	0.820768	1.18995	4.70948e-11	1.64811e-10
ANK3	0.84497	0.339922	-1.3137	3.71618e-30	1.19469e-28
C6orf173	0.371266	1.54671	2.05868	1.90211e-37	1.86059e-35
CCNA2	0.0813281	0.523411	2.68612	4.58488e-39	6.56702e-37
TARBP1	1.39853	3.34293	1.25721	6.28355e-42	2.05716e-39
CAPN11	0.0336529	0.070072	1.05811	3.48873e-28	8.54445e-27
RNFT2	0.120564	0.464317	1.94531	2.3197e-21	2.37326e-20
CCNO	0.242171	0.557844	1.20383	0.00863324	0.012649
ZSWIM5	0.110308	0.394145	1.8372	1.03316e-15	5.57669e-15
CNTNAP1	0.153483	0.31257	1.0261	4.38386e-10	1.40427e-09
SAGE1	0.0135317	0.105665	2.96509	4.6527e-06	1.0084e-05
PSRC1	0.227806	0.538044	1.23991	1.00726e-25	1.77956e-24
ANKFN1	0.0311024	0.330423	3.40922	8.83082e-07	2.05578e-06
BRDT	0.0113891	0.0367169	1.68879	0.00271746	0.00427053
KIF4A	0.144024	0.661036	2.19842	8.2354e-41	2.0325e-38
LUZP2	0.0254898	0.160871	2.65791	3.03457e-07	7.42083e-07
ANXA10	4.75599	2.13889	-1.15288	3.91324e-27	8.29276e-26
TTLL4	0.567309	1.26301	1.15466	4.39797e-21	4.36856e-20
TSLP	0.333795	0.14642	-1.18885	5.16805e-25	8.33225e-24
TK1	0.272162	0.694386	1.35127	1.91692e-30	6.44681e-29
ADORA3	0.728138	0.275378	-1.4028	3.16783e-28	7.79423e-27
CCDC163P	0.375827	0.806457	1.10153	5.12164e-23	6.45922e-22
DUXAP10	0.053278	0.400908	2.91166	1.25096e-27	2.81063e-26
HMGCLL1	0.0551749	0.0230064	-1.26198	4.41328e-39	6.37818e-37
MT1F	15.9858	7.02849	-1.1855	9.07964e-26	1.61839e-24
DMBT1	0.0643788	0.132268	1.0388	1.54303e-05	3.16701e-05
HES6	0.146819	0.332485	1.17925	3.89487e-23	4.98258e-22
CXorf57	0.108875	0.27018	1.31125	5.5275e-10	1.75172e-09
ATAD2	0.730826	2.5939	1.82752	2.81479e-35	1.90527e-33
ESCO2	0.0903934	0.3547	1.97231	1.34866e-27	3.02167e-26
FOLH1B	0.664458	0.264713	-1.32775	3.3357e-21	3.36337e-20
CENPK	0.0321595	0.131758	2.03457	9.82614e-31	3.48741e-29
VIL1	1.00785	2.65763	1.39886	2.88928e-05	5.7563e-05
PLIN1	3.5666	1.30867	-1.44645	4.88679e-21	4.81831e-20
GSDMC	0.0278978	0.0831644	1.57581	2.5165e-17	1.61742e-16
FGD1	0.0799966	0.167045	1.06223	1.17245e-15	6.30519e-15
FGF23	0.555122	0.139846	-1.98897	2.38803e-35	1.63713e-33
HOXC9	0.0187776	0.0479942	1.35385	1.73323e-07	4.33025e-07
SHOX2	0.0428396	0.197731	2.20652	4.6103e-15	2.34938e-14
FBXO27	0.563183	1.40247	1.31629	3.46663e-10	1.12211e-09
AGBL3	0.0668552	0.145152	1.11845	8.61409e-31	3.10533e-29
GTSE1	0.0214079	0.0744157	1.79746	2.57789e-40	5.1055e-38
TNFRSF4	0.409775	0.910106	1.1512	3.97806e-18	2.77823e-17
KLRB1	1.65421	0.702926	-1.23469	3.63532e-26	6.74974e-25
FOS	10.5638	4.79605	-1.13921	7.21482e-27	1.4744e-25
PDE4C	0.0699274	0.140151	1.00306	5.62075e-10	1.78057e-09
TEK	2.24797	0.893644	-1.33085	6.52585e-39	8.79728e-37
MAGEA12	0.0139987	0.505653	5.17478	3.63851e-09	1.06571e-08
ANGPTL1	0.800438	0.310115	-1.36798	8.39595e-37	7.48266e-35
SLC44A5	0.0254422	0.189944	2.90028	1.86297e-10	6.17219e-10
RGS18	0.661849	0.3184	-1.05566	1.1114e-21	1.1722e-20
CLDN18	0.0140539	0.031065	1.14432	1.16742e-05	2.42808e-05
KIAA1244	0.0478473	0.201274	2.07265	1.86632e-07	4.64612e-07
KIFC1	0.0494214	0.24986	2.33791	1.17712e-42	4.49604e-40
DIAPH3	0.045664	0.122045	1.41828	1.54622e-33	8.00145e-32
KIAA1524	0.0383071	0.0906671	1.24297	2.97089e-27	6.35472e-26
CYP19A1	0.0146452	0.0392522	1.42234	6.59416e-08	1.7142e-07
NPY5R	0.0409083	0.0199185	-1.03829	1.7708e-32	7.9352e-31
SPON1	0.423552	0.179916	-1.23521	1.14419e-26	2.27448e-25
MAPT	0.056729	0.212333	1.90417	2.29589e-34	1.3201e-32
EPHX4	0.018116	0.0462832	1.35322	7.02374e-21	6.80815e-20
REN	0.0401261	0.144488	1.84834	1.00493e-08	2.81787e-08
NOX4	0.101357	0.268236	1.40405	3.63496e-32	1.55085e-30
CDH13	0.185693	0.582036	1.64819	1.77884e-36	1.48626e-34
BMP7	0.0280587	0.0712564	1.34457	2.84929e-05	5.68025e-05
C5orf54	0.0676817	0.213944	1.6604	4.67412e-29	1.27956e-27
INMT	7.09193	2.15953	-1.71546	2.7418e-37	2.6026e-35
C1orf85	0.570239	1.28753	1.17497	2.77332e-36	2.23566e-34
MMP11	0.112401	0.293752	1.38594	5.76147e-39	8.037e-37
APOBEC3B	0.267499	0.637441	1.25276	6.17242e-08	1.60926e-07
ZWINT	0.123069	0.522588	2.0862	1.33354e-32	6.09478e-31
SLC2A5	0.0390117	0.0924676	1.24504	1.39653e-12	5.61059e-12
HGFAC	2.92394	1.35722	-1.10725	3.90213e-27	8.28015e-26
TOP2A	0.143562	1.47357	3.35956	1.92616e-38	2.32327e-36
ARHGAP33	0.230272	0.555971	1.27167	1.10643e-18	8.25549e-18
POU3F2	0.0225943	0.0715828	1.66365	2.23993e-08	6.09239e-08
SGOL2	0.0556393	0.200656	1.85055	5.25559e-38	5.8145e-36
MYOC	0.0412962	0.0192052	-1.10451	8.55216e-10	2.65674e-09
SFRP4	0.0921506	0.349311	1.92245	0.000210174	0.0003796
SCGN	0.134508	0.587943	2.12799	0.00462558	0.00703418
SPC25	0.0670073	0.54087	3.01289	1.72555e-38	2.09707e-36
BRCA1	0.141071	0.354739	1.33034	4.1705e-25	6.7991e-24
SYT9	0.676332	0.202938	-1.73669	2.02031e-41	5.68594e-39
HIST2H2AC	0.755105	1.564	1.05049	5.16537e-20	4.49609e-19
MAP3K9	0.138342	0.313863	1.1819	1.17702e-28	3.06024e-27
C8orf51	0.0867918	0.242369	1.48158	7.68224e-27	1.56394e-25
NTRK2	0.122434	0.0485718	-1.33381	8.59704e-34	4.53663e-32
PLXDC1	0.174749	0.544804	1.64045	2.09788e-23	2.77446e-22
MARCO	5.74129	0.80678	-2.83113	3.80853e-47	7.63705e-44
RAMP3	0.483891	0.220205	-1.13583	5.97139e-33	2.86805e-31
OIP5	0.123931	0.339693	1.45469	3.84204e-30	1.22533e-28
L3MBTL	0.0675709	0.136279	1.01209	1.37839e-20	1.28934e-19
GGT5	2.43596	0.943214	-1.36883	1.13794e-30	3.98578e-29
GJC1	0.064699	0.139521	1.10867	5.24239e-33	2.53308e-31
CENPI	0.036322	0.177478	2.28872	1.14878e-40	2.67084e-38
NAT8B	0.125899	0.378626	1.58851	0.00644466	0.00961722
PPFIA4	0.0959076	0.238037	1.31147	2.3647e-05	4.7549e-05
CCBE1	0.229949	0.0590078	-1.96234	8.97921e-44	5.54017e-41
SSX3	0.0103028	0.0721475	2.80791	0.00260004	0.00409603
TMEM26	0.41041	0.133321	-1.62216	1.42076e-37	1.42924e-35
DUOX1	0.0790648	0.31263	1.98335	3.72596e-14	1.74211e-13
ITPKA	0.103947	0.24985	1.26521	2.7235e-22	3.12298e-21
CBFA2T3	0.365969	0.151699	-1.27051	3.8413e-29	1.06613e-27
FBXL18	0.109418	0.222878	1.0264	1.78945e-37	1.772e-35
SLC5A11	0.131319	0.437323	1.73562	2.33994e-10	7.68271e-10
LIN9	0.102645	0.262589	1.35514	7.74498e-35	4.89153e-33
ANKS1B	0.0380549	0.0921647	1.27613	0.00426895	0.00651904
RSPO3	1.30164	0.264404	-2.29951	5.62789e-44	3.76178e-41
ADAM12	0.0524619	0.139386	1.40974	4.66542e-10	1.49e-09
CXorf30	0.0228914	0.0486115	1.08649	5.78719e-06	1.24248e-05
CEACAM8	0.078009	0.0277618	-1.49054	1.96155e-16	1.14136e-15
DSE	0.758431	0.353698	-1.1005	3.11636e-35	2.09174e-33
ADM2	0.0657495	0.319641	2.2814	8.193e-28	1.88568e-26
C6orf167	0.0766976	0.222673	1.53768	1.05234e-29	3.17325e-28
KIF14	0.0227194	0.100625	2.14699	5.60804e-38	6.12001e-36
EGR3	0.648914	0.303619	-1.09577	3.06966e-21	3.10684e-20
RAB11FIP4	0.174428	0.56046	1.68398	6.65883e-31	2.44441e-29
KIF24	0.0216688	0.0634431	1.54984	6.46119e-30	2.00484e-28
ZNF789	0.563479	1.16419	1.0469	1.14815e-25	2.01077e-24
PRKAR2B	0.363012	0.109046	-1.73508	2.88624e-44	2.4369e-41
FLVCR1	0.350536	1.03702	1.5648	8.56291e-41	2.05024e-38
DNMT3B	0.190236	0.752562	1.98402	4.44986e-36	3.48218e-34
RAD51	0.113453	0.433476	1.93385	8.78828e-33	4.11025e-31
CLEC4M	2.53891	0.391503	-2.69711	4.57672e-45	4.3188e-42
SLC6A14	0.0162301	0.0857033	2.40067	0.00474505	0.00720567
CNTD1	0.0206665	0.044695	1.11282	2.26491e-15	1.1839e-14
KIAA1462	0.160559	0.35512	1.1452	1.60714e-20	1.49027e-19
FOXN4	0.0446099	0.536633	3.5885	1.38793e-16	8.18573e-16
LILRA5	0.216382	0.0979082	-1.14408	6.32626e-29	1.71429e-27
SRD5A2	1.75801	0.635239	-1.46857	8.98428e-26	1.60318e-24
PLK4	0.0436525	0.128906	1.56218	1.97705e-32	8.76128e-31
ZNF605	0.803636	1.73322	1.10884	2.58024e-19	2.06651e-18
PRSS7	0.00850222	0.0624672	2.87719	0.00301986	0.00471526
APLP1	0.0916317	0.220672	1.26799	2.79043e-05	5.57114e-05
DAPK2	0.325763	0.719849	1.14387	4.95009e-19	3.83991e-18
LHX2	0.71748	0.246837	-1.53938	7.04172e-39	9.33581e-37
THBS4	0.0865037	1.99991	4.53103	1.40483e-30	4.85697e-29
C8orf47	1.01619	2.4637	1.27766	2.36926e-08	6.42783e-08
SPINK1	1.10247	9.51321	3.1092	2.24649e-12	8.82858e-12
MAEL	0.0480226	0.428026	3.15591	8.20717e-09	2.32367e-08
DTL	0.108241	0.741678	2.77654	8.20264e-31	2.96367e-29
COX4I2	0.10703	0.304881	1.51023	8.68028e-34	4.56554e-32
DPT	5.90141	1.63107	-1.85524	1.93381e-36	1.58276e-34
GAS1	1.20565	0.465665	-1.37245	5.5811e-25	8.96216e-24
CTNNA2	0.0883391	0.880487	3.31718	0.000238729	0.000427707
EBF3	0.0832095	0.168594	1.01873	1.89624e-28	4.74563e-27
MTL5	0.0666858	0.219014	1.71557	1.25262e-21	1.31509e-20
ALS2CL	0.248013	0.513593	1.05021	1.72605e-14	8.35273e-14
HELLS	0.127209	0.500916	1.97736	1.83897e-32	8.17197e-31
CHEK1	0.0739545	0.303537	2.03716	1.5165e-28	3.84932e-27
ZNF682	0.0226851	0.0489402	1.10928	2.19645e-10	7.22928e-10
MOGAT3	0.400906	0.90305	1.17154	6.28709e-10	1.9807e-09
IL1B	0.679608	0.262207	-1.374	6.72966e-23	8.36878e-22
ADAMTS17	0.363642	0.746269	1.03718	0.00551392	0.00830012
FGL2	2.2426	1.09483	-1.03447	2.30848e-28	5.74149e-27
MYCN	0.104581	0.340753	1.7041	4.2883e-24	6.21998e-23
PTPRB	1.00773	0.477658	-1.07705	1.34572e-35	9.90279e-34
SYTL5	0.675061	0.257883	-1.3883	2.18561e-37	2.09949e-35
RAD54L	0.118003	0.291077	1.30257	8.6285e-30	2.63654e-28
STAB2	1.34763	0.427351	-1.65693	1.07903e-45	1.15398e-42
TREH	1.01124	0.415855	-1.28197	2.41859e-19	1.94383e-18
GABRR3	0.0180443	0.0579386	1.68298	0.00155906	0.00252124
ERCC6L	0.0202015	0.0683254	1.75796	3.13309e-34	1.76975e-32
CCNB1	0.142095	0.96388	2.762	3.12703e-36	2.49571e-34
CDC6	0.186079	0.928809	2.31947	1.18671e-29	3.5451e-28
PGM5	1.16608	0.448863	-1.37731	9.89669e-36	7.5243e-34
DISP2	0.0562652	0.115258	1.03455	6.89159e-08	1.78718e-07
KRT12	0.0136615	0.0328378	1.26524	7.42973e-07	1.74414e-06
GUCY2C	0.060899	0.292651	2.26469	3.9275e-14	1.83207e-13
SPOCK1	0.0706165	0.419708	2.57131	6.03821e-14	2.76836e-13
ZNF492	0.0108932	0.0375007	1.78349	0.000401781	0.000700228
SOX11	0.0206661	0.0615704	1.57497	9.48754e-12	3.52239e-11
DIO2	0.0773393	0.590715	2.93319	1.14245e-16	6.80044e-16
GMCL1L	0.0111374	0.0498086	2.16099	2.19191e-13	9.44723e-13
E2F2	0.118054	0.435269	1.88246	1.38294e-29	4.08565e-28
NCAM1	0.374024	0.13536	-1.46632	7.69811e-43	3.15537e-40
HIGD1B	0.0934872	0.412657	2.1421	7.87243e-40	1.40809e-37
ACBD7	0.0525933	0.132035	1.32797	7.62761e-25	1.20554e-23
SHBG	1.96228	0.799967	-1.29451	4.12991e-24	5.99566e-23
MAPK12	0.0392043	0.0866151	1.14361	7.17868e-11	2.47125e-10
ASPA	1.41614	0.586853	-1.27089	1.1979e-32	5.50623e-31
CD163	4.8653	1.94894	-1.31984	4.13229e-27	8.71092e-26
JPH1	0.0843915	0.233627	1.46904	0.000101516	0.000190271
ORC1L	0.0945328	0.234224	1.309	9.99494e-36	7.56315e-34
RAPGEFL1	0.16633	0.353381	1.08717	1.41944e-18	1.04549e-17
ADAD1	0.0115723	0.024838	1.10187	0.0103373	0.0149967
CENPA	0.138779	1.17909	3.08681	4.63492e-35	3.04727e-33
PNMA3	0.122517	0.357313	1.54421	1.36706e-07	3.44438e-07
CCHCR1	0.435103	0.942152	1.1146	8.93671e-31	3.21441e-29
CSMD1	0.0204939	0.0862829	2.07388	3.31125e-11	1.17313e-10
ADAMTS18	0.0222288	0.0828759	1.89852	4.18677e-05	8.18577e-05
TTK	0.0406426	0.376857	3.21295	7.4422e-39	9.78588e-37
CLEC1B	8.50188	1.11724	-2.92784	4.41865e-50	7.08839e-46
CD34	0.60722	1.5586	1.35996	2.91194e-29	8.20972e-28
MESP2	0.0381657	0.11075	1.53696	2.10123e-24	3.15914e-23
CCDC34	0.598492	1.61921	1.43589	1.2677e-29	3.75905e-28
CDH19	0.210055	0.0687441	-1.61146	5.21976e-34	2.86765e-32
FAM134B	2.78808	1.31647	-1.08259	2.23047e-24	3.3347e-23
CYP27B1	0.0619807	0.139479	1.17016	8.27412e-14	3.72638e-13
ITGA9	3.01712	1.15713	-1.38262	2.18497e-35	1.51737e-33
ZNF57	0.242091	0.595581	1.29875	3.66774e-16	2.07542e-15
ZFP41	0.103746	0.273832	1.40023	1.8109e-35	1.27975e-33
SUV39H1	0.160556	0.358467	1.15877	7.01208e-24	9.8847e-23
OSBP2	0.0950803	0.223288	1.23169	2.73756e-22	3.13685e-21
CH25H	1.66598	0.729635	-1.19113	2.52548e-23	3.30185e-22
CLIC6	0.840349	0.18675	-2.16988	6.03267e-32	2.51366e-30
ZIC4	0.0175912	0.120626	2.77762	2.55161e-08	6.89686e-08
SLC28A3	0.120628	0.0577562	-1.06252	2.04349e-30	6.78708e-29
CLUL1	0.0115451	0.0251492	1.12324	6.32252e-15	3.18448e-14
CLDN10	1.35722	0.283646	-2.2585	1.70199e-38	2.08422e-36
LIN28B	0.0155563	0.476432	4.9367	0.000336387	0.000592352
RP11-35N6.1	0.584276	1.62104	1.4722	5.08097e-22	5.60584e-21
PRELP	4.78615	2.39222	-1.00052	1.34565e-16	7.95393e-16
NGFR	1.25052	0.380607	-1.71616	3.57579e-44	2.73156e-41
CEP152	0.07099	0.175361	1.30464	4.23065e-28	1.02057e-26
NAT2	3.49771	0.965581	-1.85694	5.32321e-41	1.35548e-38
CDK1	0.0787952	0.413815	2.39281	4.20535e-36	3.30697e-34
ESM1	0.0790384	1.26588	4.00144	9.3772e-40	1.61752e-37
PLCD4	0.0594681	0.178561	1.58623	2.45958e-09	7.30678e-09
AXL	2.97111	1.2785	-1.21656	5.40527e-28	1.27705e-26
ST6GAL2	0.383622	0.129596	-1.56566	4.33761e-39	6.32581e-37
CELF5	0.0795659	0.353115	2.14992	3.06142e-05	6.08115e-05
BMP8A	0.0554929	0.145598	1.39161	1.96815e-20	1.80212e-19
PTHLH	0.0381633	0.118617	1.63605	0.000153722	0.000282088
SMPX	0.1172	0.756952	2.69123	5.69304e-09	1.63494e-08
TPTE	0.0119893	0.118663	3.30705	0.000135448	0.000250045
CXCL12	9.56736	2.9158	-1.71423	3.3921e-43	1.64897e-40
TCAM1	0.0203269	0.0686836	1.75658	2.14627e-16	1.24345e-15
MAGEC2	0.0163612	0.488011	4.89857	9.68056e-13	3.94953e-12
SSX5	0.0495423	0.101373	1.03295	0.0255041	0.0349033
CD109	0.0607211	0.239056	1.97708	2.93502e-26	5.53925e-25
PLCB1	0.201716	0.523554	1.37601	2.43013e-19	1.95213e-18
PAQR4	0.151797	0.331753	1.12796	4.46754e-15	2.28025e-14
ESYT3	0.0344712	0.0741209	1.10449	2.1732e-05	4.3913e-05
OLFML3	2.56368	0.806511	-1.66845	2.39567e-39	3.66013e-37
PTPN13	0.249546	0.108677	-1.19925	3.76236e-32	1.60095e-30
WDR67	0.369991	0.901088	1.28418	2.34257e-38	2.80444e-36
CLEC12A	0.281603	0.100656	-1.48423	1.06268e-26	2.12298e-25
CXCR2	0.238635	0.113106	-1.07713	2.28247e-16	1.31852e-15
HIST1H2AG	0.384541	1.32506	1.78484	1.94156e-08	5.31057e-08
PHYHIPL	0.151506	0.56432	1.89714	4.60072e-15	2.34599e-14
CNTD2	0.0435975	0.0907447	1.05757	8.85546e-06	1.86478e-05
MUC13	0.911141	3.26466	1.84119	4.06468e-05	7.9587e-05
LAMA2	1.90443	0.699095	-1.4458	4.98682e-25	8.08066e-24
PYGO2	2.2764	4.66828	1.03614	8.91628e-38	9.4102e-36
ANKRD55	0.419913	0.109442	-1.93992	1.10112e-37	1.13232e-35
UPK3A	0.0343494	0.438387	3.67385	7.70376e-13	3.17125e-12
USP27X	0.134729	0.275373	1.03133	2.78544e-06	6.17952e-06
PCDH9	0.239103	0.118494	-1.01281	3.60284e-33	1.79493e-31
ANKRD26P1	0.0162159	0.0373196	1.20253	0.000237738	0.000426087
RBMS3	1.97795	0.758906	-1.38201	1.58759e-36	1.34043e-34
MMP7	2.21545	0.883389	-1.32648	3.52638e-18	2.48551e-17
FAM53A	0.145093	0.37908	1.38552	7.58539e-19	5.74799e-18
GPR44	0.0365214	0.077089	1.07778	5.28347e-11	1.83977e-10
PPP2R2C	0.0312567	0.277451	3.14999	2.27106e-13	9.77786e-13
SLC8A1	0.143687	0.0714879	-1.00716	1.30499e-28	3.35491e-27
PAGE1	0.0213839	0.485214	4.50403	4.98417e-12	1.89874e-11
VSIG10	0.265498	0.589483	1.15075	3.01043e-26	5.67489e-25
GABRE	0.7566	2.43201	1.68454	4.68926e-10	1.49702e-09
KLHL34	0.014187	0.0343561	1.276	2.49941e-06	5.57114e-06
KCNQ1OT1	0.0209764	0.0433769	1.04816	3.59848e-13	1.52394e-12
PNRC1	0.558653	0.26918	-1.05338	4.83798e-21	4.77605e-20
ENDOD1	0.808507	0.397628	-1.02384	2.0408e-28	5.09152e-27
DLX6AS	0.0122824	0.0404668	1.72014	1.82945e-07	4.55944e-07
UGT2B10	8.17468	4.02939	-1.0206	4.74671e-26	8.69255e-25
SGIP1	0.0864945	0.177463	1.03684	0.00520909	0.00787079
MAN1C1	3.57418	1.63767	-1.12597	4.09872e-44	2.85877e-41
ULK4	0.137277	0.342023	1.31701	1.36494e-08	3.78765e-08
HMMR	0.165755	1.17232	2.82225	1.4002e-35	1.01638e-33
NCAPG	0.111657	0.79787	2.83707	2.53276e-39	3.79724e-37
GSTZ1	8.20907	3.68274	-1.15644	1.01553e-28	2.68389e-27
FMO2	0.419413	0.192457	-1.12383	1.2936e-19	1.07467e-18
PLEKHH1	0.126369	0.277727	1.13603	1.34801e-18	9.95616e-18
ENAH	0.48035	1.066	1.15004	6.58842e-28	1.53621e-26
BCO2	3.80689	1.45637	-1.38624	1.36473e-33	7.1081e-32
GABRP	0.609362	0.180887	-1.75221	3.95582e-32	1.6656e-30
TCHH	0.0729658	0.0335219	-1.12212	4.42516e-31	1.67032e-29
IRX3	0.178693	0.590003	1.72324	1.22975e-05	2.55077e-05
ADRA1A	2.29194	0.934205	-1.29476	2.83752e-26	5.36787e-25
TMC5	0.127279	0.313734	1.30154	0.00550498	0.00828821
CDHR2	3.85665	1.05722	-1.86707	1.36335e-32	6.21333e-31
WHSC1	0.175376	0.356151	1.02204	1.00833e-38	1.28379e-36
GUCY1B2	0.0297026	0.101133	1.76759	9.90958e-09	2.78113e-08
NETO2	0.112699	0.258031	1.19507	6.40563e-16	3.52035e-15
NUF2	0.0505195	0.552669	3.45151	8.05757e-39	1.05089e-36
GLP2R	0.207785	0.0787471	-1.3998	7.32693e-35	4.6458e-33
ONECUT2	1.49219	3.31623	1.15211	3.13137e-25	5.20554e-24
DQX1	0.0708981	0.375941	2.40669	8.54388e-08	2.19438e-07
IGF1	4.13393	1.98568	-1.05788	9.72303e-28	2.21558e-26
SIGLEC11	0.242442	0.114323	-1.08453	1.10414e-29	3.31077e-28
DSCC1	0.110201	0.319938	1.53766	2.36056e-40	4.73351e-38
E2F7	0.0680491	0.393925	2.53327	1.28996e-36	1.1066e-34
SLC5A1	0.314852	0.0935128	-1.75144	9.86395e-36	7.5243e-34
TMC7	0.023872	0.0634638	1.41062	1.94636e-30	6.51846e-29
KIAA1383	0.0734461	0.163137	1.15132	8.37617e-18	5.64108e-17
ATAD5	0.0585299	0.14483	1.30712	1.01618e-30	3.59065e-29
FLRT2	0.650827	0.308377	-1.07758	1.07482e-22	1.29543e-21
PROK2	0.603707	0.233442	-1.37079	2.6128e-18	1.86785e-17
P2RY13	1.3721	0.451724	-1.60288	3.94832e-30	1.25673e-28
PAMR1	1.47672	0.368465	-2.0028	1.41029e-43	8.07997e-41
C4orf7	0.061484	0.224155	1.86622	0.0275494	0.0374817
ITGAD	0.786746	0.304262	-1.37058	7.91777e-21	7.61492e-20
CLEC4G	1.11048	0.218208	-2.34741	2.14885e-43	1.11199e-40
HAVCR1	0.0147839	0.0367651	1.31431	8.69493e-09	2.45355e-08
COLEC10	1.29455	0.195081	-2.73031	8.03806e-48	2.76379e-44
C9orf100	0.0179297	0.0454516	1.34198	1.0291e-33	5.37744e-32
CXorf36	0.125981	0.260715	1.04926	3.35969e-29	9.40595e-28
KCNK9	0.0250822	0.0914986	1.86709	2.55226e-25	4.26939e-24
RASGRF2	0.103108	0.21951	1.09013	2.70692e-32	1.18001e-30
DNASE1L3	7.72419	2.03049	-1.92756	1.60724e-41	4.60418e-39
ESR1	2.57017	0.972978	-1.40138	3.14693e-32	1.35343e-30
CBLN2	0.0704011	0.0280231	-1.32898	1.99435e-30	6.65142e-29
IGF2BP1	0.0286798	0.285003	3.31287	1.40246e-36	1.19671e-34
ECM1	5.918	1.38735	-2.09278	2.33272e-42	8.50488e-40
C2orf54	0.248707	0.514765	1.04947	9.74116e-05	0.000183176
CDKN2A	0.287831	1.48931	2.37135	1.05429e-20	9.99584e-20
TFPI2	0.890915	0.23905	-1.89798	3.92164e-36	3.09906e-34
NPY1R	2.81344	0.724661	-1.95696	8.17764e-41	2.0325e-38
CRHBP	5.16891	0.797338	-2.6966	2.12536e-43	1.11199e-40
GPM6A	0.788176	0.164916	-2.25679	9.31999e-45	8.30618e-42
FERMT1	0.0907912	0.250847	1.46618	0.00230124	0.00364715
PAGE4	0.0777634	2.44262	4.9732	1.95781e-09	5.87931e-09
HIST1H3H	0.378589	1.24915	1.72224	2.42722e-17	1.56375e-16
RRAGD	1.33423	2.88234	1.11123	4.95513e-20	4.32953e-19
JMJD5	2.22091	0.817273	-1.44226	5.75362e-29	1.5644e-27
CENPM	0.0972451	0.302234	1.63597	1.42814e-35	1.03199e-33
E2F8	0.0169835	0.12825	2.91676	3.89419e-32	1.65266e-30
EXO1	0.0725309	0.567503	2.96796	2.34899e-35	1.61728e-33
EZH2	0.155658	0.56606	1.86258	7.28932e-43	3.07724e-40
FREM2	1.59523	0.618873	-1.36605	1.55914e-29	4.5809e-28
MYBL2	0.0812605	0.317374	1.96556	4.93571e-33	2.40665e-31
SH3RF2	0.321854	0.658064	1.03182	1.29318e-13	5.69766e-13
SLC22A12	0.0893172	0.182647	1.03205	0.0197586	0.0275361
CBLN1	0.0422306	0.0940413	1.15501	8.34709e-08	2.14728e-07
CD244	1.05084	0.418558	-1.32805	3.04011e-38	3.53402e-36
KCNE1L	0.0743375	0.315204	2.08412	3.56485e-12	1.3747e-11
KHDC1	0.030699	0.0652502	1.08779	1.86638e-05	3.79625e-05
CDC25C	0.0582554	0.385758	2.72723	1.53017e-34	9.12525e-33
PRICKLE1	0.197478	0.0893668	-1.14388	2.8952e-27	6.21752e-26
TRIM45	0.142631	0.4305	1.59372	5.42085e-28	1.27884e-26
SYT3	0.0316912	0.0717637	1.17917	0.000387987	0.000677636
DTNA	0.330425	0.882119	1.41665	5.34502e-20	4.64993e-19
RFC4	1.44845	3.65102	1.33379	2.72691e-29	7.74248e-28
GUCY2D	0.14704	0.398793	1.43943	6.93901e-06	1.47849e-05
PCDHB2	0.0537795	0.163304	1.60244	0.000255777	0.000456568
ZIC2	0.0292434	0.857249	4.87353	3.14141e-39	4.66616e-37
COL15A1	0.675714	2.5552	1.91895	1.03634e-27	2.34816e-26
TPX2	0.397279	1.60883	2.01779	1.99287e-29	5.79159e-28
LOX	0.11729	0.286771	1.28982	0.000210392	0.000379952
CPLX2	0.052962	0.274284	2.37264	5.55038e-12	2.10843e-11
WNK4	0.129172	0.654985	2.34217	8.0136e-12	3.0008e-11
PKHD1	0.578476	0.267278	-1.11392	6.3838e-24	9.04673e-23
NCAPH	0.0397773	0.163291	2.03743	9.06177e-41	2.13778e-38
SLC7A8	1.29052	0.581378	-1.1504	2.65658e-32	1.16758e-30
LRRC4	0.150353	0.0584809	-1.36231	1.62749e-33	8.39492e-32
GPSM2	0.0675395	0.148438	1.13606	2.06184e-33	1.04013e-31
IQGAP3	0.0939061	0.271077	1.52941	4.29129e-31	1.62361e-29
TCN1	0.151113	0.0593266	-1.34888	1.20309e-19	1.00207e-18
OLFM1	0.424394	0.192808	-1.13824	2.55902e-30	8.41226e-29
CENPN	0.204582	0.448955	1.13389	8.69624e-20	7.38513e-19
GAD1	0.0211271	0.0767783	1.86161	1.80163e-08	4.94393e-08
FMO1	0.245405	1.01717	2.05133	0.036752	0.0490823
HOXA13	0.0249986	0.421732	4.07641	4.62874e-16	2.59268e-15
SULF1	0.308413	0.881535	1.51516	0.0060304	0.00903941
C1orf112	0.408566	0.979596	1.26162	6.90869e-31	2.53035e-29
SP6	0.0653352	0.154068	1.23763	8.56818e-33	4.01903e-31
ITLN1	1.75347	0.465423	-1.9136	1.64274e-42	6.12857e-40
ACSM1	0.774288	2.08874	1.43169	0.00305221	0.00476114
CDC7	0.421295	1.05696	1.32703	1.0672e-23	1.462e-22
ZKSCAN3	0.208196	0.600326	1.52781	8.1492e-30	2.49961e-28
ROBO1	3.27366	7.1052	1.11797	8.78576e-14	3.94462e-13
C1QTNF1	0.788765	0.30069	-1.39132	1.29209e-34	7.76318e-33
COL5A3	0.353966	0.846408	1.25774	0.000192551	0.000349502
SLN	0.048023	0.129508	1.43125	1.27437e-10	4.29304e-10
SCARA5	0.262989	0.0881356	-1.57721	2.9742e-32	1.28952e-30
ANGPTL6	0.884389	0.225622	-1.97077	6.63127e-48	2.76379e-44
FAM40B	0.0343913	0.122381	1.83126	6.69984e-26	1.20763e-24
CRIP3	0.155609	0.333688	1.10057	1.37071e-19	1.1352e-18
ANKRD43	0.63019	2.08315	1.72491	2.24312e-20	2.03185e-19
C14orf68	4.79262	1.76025	-1.44504	5.92599e-31	2.19043e-29
PROM1	1.53009	0.525944	-1.54063	1.14941e-31	4.65626e-30
TLCD1	0.491813	0.990875	1.01059	2.03806e-22	2.36574e-21
ST6GALNAC5	0.0137791	0.0296563	1.10586	0.00672764	0.0100125
KIF23	0.0624362	0.291291	2.22201	2.07285e-35	1.44576e-33
CYP7A1	0.941651	3.34997	1.83088	1.81414e-05	3.69413e-05
STEAP4	6.50219	2.59383	-1.32584	7.32641e-35	4.6458e-33
GSTO2	0.234798	0.525303	1.16173	0.0112589	0.0162438
JRK	0.0746025	0.20738	1.47498	3.26691e-38	3.74341e-36
GPR65	1.23202	0.533732	-1.20684	1.19782e-27	2.69879e-26
ADAM23	0.0380314	0.0910162	1.25893	1.30191e-07	3.28851e-07
NR6A1	0.117579	0.272195	1.21101	1.79471e-29	5.23469e-28
TBXAS1	0.444783	0.206673	-1.10575	3.66742e-20	3.25043e-19
DLGAP5	0.0638148	0.557476	3.12695	2.24759e-36	1.83024e-34
PTH1R	1.85335	0.535396	-1.79146	1.11886e-42	4.37775e-40
HOXA10	0.148515	0.708154	2.25345	5.2105e-25	8.39225e-24
CNKSR2	0.127052	0.350426	1.46369	3.17975e-08	8.52576e-08
HOXA11	0.0177002	0.0467217	1.40032	1.51993e-07	3.81576e-07
SULT4A1	0.02494	0.0703543	1.49618	0.00126272	0.00206236
MYEOV	0.10351	0.0477628	-1.11582	3.51414e-23	4.52439e-22
C5orf34	0.0503147	0.220022	2.12859	1.25293e-38	1.55811e-36
IGDCC3	0.0510136	0.102701	1.00949	8.24369e-16	4.47531e-15
PLXNC1	0.203356	0.511507	1.33075	1.53506e-21	1.60113e-20
OIT3	6.0068	0.991859	-2.59839	3.44617e-45	3.45522e-42
C1orf135	0.0212879	0.0429378	1.01222	1.36708e-18	1.00877e-17
PDZRN3	0.724619	0.311309	-1.21887	3.34888e-28	8.21448e-27
KIF2C	0.0810645	0.226865	1.48469	1.04004e-38	1.31373e-36
COL22A1	0.0765385	0.463939	2.59968	6.22096e-06	1.33098e-05
PAEP	0.0480414	0.162504	1.75813	5.00493e-06	1.08061e-05
hCG_2039148	0.0561367	0.123217	1.13419	5.61359e-28	1.3185e-26
CDCA5	0.139728	1.12729	3.01217	3.54314e-34	1.98738e-32
TUBA4B	0.0493606	0.125658	1.34807	3.40391e-05	6.73146e-05
KCNMB3	0.186379	0.445122	1.25596	1.60442e-12	6.39302e-12
CCR1	0.549439	0.247701	-1.14936	3.77683e-20	3.3437e-19
GPC3	2.14157	16.4092	2.93777	1.70765e-22	2.00103e-21
PDGFRL	0.139302	0.29348	1.07504	7.93354e-14	3.58507e-13
CTSL2	0.0629364	0.397449	2.6588	3.07282e-19	2.43428e-18
LILRA2	0.796393	0.308233	-1.36946	2.69462e-29	7.678e-28
IGF2BP3	0.1514	2.07631	3.77759	1.10775e-27	2.5029e-26
FAM83D	0.166267	0.744521	2.16281	1.66439e-33	8.53037e-32
TIGD1	0.432204	1.15359	1.41635	6.46432e-20	5.56632e-19
SCN1A	0.0156076	0.0566637	1.86018	0.00939687	0.013709
CDH10	0.0178697	0.0628224	1.81376	4.15992e-09	1.2096e-08
CHRNA1	0.027961	0.0624821	1.16003	4.04667e-07	9.76484e-07
LRRC69	0.058146	0.14164	1.28448	3.6877e-24	5.38289e-23
CTAGE9	0.0795514	0.160386	1.01159	9.71654e-12	3.60649e-11
PLCXD3	1.56058	0.484119	-1.68865	2.63092e-34	1.49135e-32
CAP2	0.309607	1.4012	2.17815	1.19001e-41	3.67119e-39
IGSF1	0.0428172	0.391057	3.19112	0.000208648	0.000376887
FEN1	0.9858	2.31515	1.23174	3.58446e-26	6.67097e-25
PFN4	0.103887	0.281319	1.43719	1.41787e-19	1.17245e-18
BHLHE22	0.296203	0.13769	-1.10517	7.39826e-24	1.04017e-22
HIST2H2BC	0.0459782	0.115375	1.32731	1.406e-20	1.3144e-19
FCN3	11.6151	2.02574	-2.51948	4.17727e-46	5.15476e-43
MATN3	0.035867	0.205256	2.51669	1.41239e-11	5.16236e-11
CXCR2P	2.08673	0.785072	-1.41035	1.19103e-28	3.09167e-27
C12orf56	0.0170938	0.0888693	2.37821	0.000218405	0.000393536
CNTN4	0.255784	0.104973	-1.28491	2.59698e-34	1.47733e-32
CCL25	0.051245	0.932886	4.18622	6.68846e-16	3.66574e-15
NPM2	0.0882168	0.214796	1.28384	2.46637e-05	4.95065e-05
VIPR1	2.76532	0.660514	-2.06578	4.30038e-43	2.02902e-40
HKDC1	0.884192	1.90234	1.10534	6.97993e-11	2.40386e-10
RHCG	0.117336	0.241448	1.04107	0.0260292	0.0355643
ZNF385D	0.0666633	0.312571	2.22922	0.00012622	0.000233922
CDC20	0.0813318	0.513239	2.65774	2.37505e-38	2.82227e-36
POLE2	0.367656	1.0293	1.48524	7.83679e-18	5.29338e-17
BCAS4	0.16649	0.337592	1.01985	2.4291e-15	1.26601e-14
FAM83H	3.23725	6.47612	1.00036	9.57305e-29	2.53417e-27
ALX1	0.0256429	0.0567639	1.14641	0.00113439	0.00186093
DUSP5P	0.0256382	0.106581	2.05558	1.11499e-14	5.49513e-14
HSF2BP	0.0421342	0.0879333	1.06142	4.43026e-33	2.18007e-31
MAGEB2	0.0137187	0.247622	4.17393	3.0047e-06	6.64039e-06
TGM3	0.0577987	0.475375	3.03996	1.20155e-28	3.11393e-27
HRCT1	0.247018	0.884639	1.84047	1.90868e-14	9.18664e-14
PGBD1	0.215546	0.465886	1.11199	8.67899e-19	6.54271e-18
ADAMTS2	0.27277	0.123783	-1.13988	4.90064e-37	4.51817e-35
ACTL8	0.0395719	0.200641	2.34207	3.66741e-07	8.89113e-07
CCDC3	4.59919	1.72742	-1.41276	9.07081e-33	4.23006e-31
KMO	5.42572	2.45043	-1.14678	8.75913e-30	2.67137e-28
TNFSF4	0.228345	0.65821	1.52733	5.48372e-23	6.88341e-22
RASD2	0.0380303	0.110822	1.54303	1.87663e-23	2.49833e-22
C16orf75	0.264042	0.8232	1.64048	7.73947e-20	6.61815e-19
ZNF781	0.0396202	0.0823076	1.05479	1.9403e-06	4.36614e-06
C20orf118	0.0468302	0.16881	1.84989	3.01491e-17	1.91545e-16
PPM1E	0.0581306	0.344915	2.56887	0.000187973	0.000341425
LRRN3	0.224828	0.064878	-1.79302	2.17682e-40	4.43591e-38
FAM111B	0.0853372	0.366295	2.10176	6.18237e-40	1.1668e-37
LPA	1.98347	0.792673	-1.32323	2.23048e-24	3.3347e-23
C12orf34	0.624511	1.81304	1.53761	1.8612e-22	2.17302e-21
DNAH14	0.0537446	0.116056	1.11063	1.0228e-32	4.72848e-31
CRNDE	0.0388567	0.158677	2.02986	1.67445e-19	1.37469e-18
CHAF1B	0.153848	0.330257	1.10208	8.16817e-24	1.14141e-22
ACSM3	2.2339	0.896155	-1.31774	1.52941e-24	2.32998e-23
IGLV3-21	13.5555	6.69149	-1.01848	6.38072e-19	4.87891e-18
GPR182	1.28038	0.252256	-2.34361	7.55474e-44	4.84773e-41
FAM189B	1.64365	3.90087	1.24689	2.24593e-29	6.50346e-28
VASH2	0.0790785	0.184362	1.22118	4.20645e-20	3.7037e-19
SLC9A9	1.08988	0.516119	-1.0784	9.76423e-35	6.04779e-33
PDE7B	0.920422	0.325806	-1.49828	3.979e-42	1.35811e-39
SGOL1	0.0318571	0.120033	1.91374	1.13237e-39	1.86675e-37
PVALB	0.237784	0.0646692	-1.8785	2.37903e-46	3.81643e-43
TMEM169	0.30781	0.623644	1.01868	1.60506e-13	7.00825e-13
TROAP	0.0562044	0.281071	2.32218	1.55712e-37	1.55151e-35
KCNK17	0.638922	0.220656	-1.53384	9.42762e-42	3.02476e-39
MMRN1	0.298516	0.103067	-1.53423	1.02141e-27	2.32088e-26
NKX3-2	0.020421	0.0557039	1.44773	7.98095e-14	3.60344e-13
NCAPG2	0.728299	1.83251	1.33122	1.14159e-38	1.43074e-36
COCH	0.034197	0.236667	2.79092	4.31748e-11	1.51589e-10
LAMC3	0.577699	0.257822	-1.16394	1.15307e-23	1.57025e-22
SEMA6C	0.226778	0.542875	1.25934	2.02736e-20	1.85105e-19
LRRC1	1.56836	3.33537	1.08859	1.15007e-16	6.84325e-16
C6orf124	0.210316	0.47356	1.17099	3.16724e-14	1.4935e-13
S100A12	0.827923	0.282165	-1.55296	9.06292e-22	9.67958e-21
RTKN2	0.0143067	0.0350209	1.29152	1.13431e-29	3.39489e-28
TBC1D16	0.2089	0.532794	1.35077	1.70303e-36	1.43037e-34
MYBPC1	0.0339568	0.0870978	1.35893	1.59457e-21	1.66104e-20
PTF1A	0.0288088	0.0930129	1.69092	0.000109507	0.000204483
COL14A1	2.0008	0.921807	-1.11804	1.94857e-19	1.58917e-18
FADS1	0.616843	2.22715	1.85223	2.67436e-18	1.9093e-17
LPAR4	0.0278502	0.061844	1.15095	5.60197e-10	1.77497e-09
MKI67	0.0855611	0.603007	2.81715	1.27126e-34	7.66678e-33
RASL11B	0.723579	0.321529	-1.1702	3.83334e-18	2.6877e-17
CSPG4	0.150114	0.361418	1.26761	4.72681e-35	3.09258e-33
SP5	0.32907	1.2862	1.96665	8.00605e-13	3.29062e-12
SERPINI1	0.360784	0.930099	1.36625	2.45114e-20	2.21404e-19
ARID3A	0.124404	0.453389	1.86572	2.83957e-19	2.25731e-18
HGF	0.444614	0.177334	-1.32608	1.13793e-30	3.98578e-29
IL18R1	1.87149	0.824778	-1.18211	7.1678e-31	2.61927e-29
FPR2	0.660918	0.193254	-1.77398	9.43296e-29	2.50122e-27
ID4	1.90717	0.905365	-1.07486	2.77248e-19	2.20835e-18
ANKRD29	0.0719808	0.224761	1.64271	5.93171e-08	1.54827e-07
COL2A1	0.0333069	2.09121	5.97238	2.07327e-05	4.19835e-05
FAM150B	0.40334	0.131437	-1.61762	9.28635e-34	4.86836e-32
UGT2B28	0.0185127	0.0641825	1.79366	0.00467147	0.00710195
POPDC3	0.0515175	0.261157	2.34178	2.31621e-13	9.96425e-13
CYP1A2	13.7646	4.37581	-1.65334	5.45879e-34	2.97857e-32
NTN4	1.63479	0.786136	-1.05626	1.99434e-30	6.65142e-29
TMEM132C	0.198562	0.0801311	-1.30916	1.90174e-36	1.5645e-34
CLRN3	3.99495	1.72594	-1.21079	9.21541e-33	4.28503e-31
CNR1	0.0367376	0.1112	1.59783	0.000616401	0.00104771
SLC4A4	1.26997	0.557976	-1.18652	1.77685e-34	1.03652e-32
HMGA2	0.0624836	0.167163	1.41971	3.08436e-14	1.45613e-13
C6orf222	0.0448924	0.130034	1.53435	4.4329e-07	1.066e-06
PRKAA2	0.12883	0.32842	1.35007	2.0462e-13	8.84776e-13
C9orf40	0.148601	0.303937	1.03233	6.60752e-28	1.53843e-26
CKAP2	0.274704	0.686538	1.32146	3.63737e-33	1.80653e-31
EFNA3	0.319326	0.67834	1.08698	3.80038e-13	1.60648e-12
CCL21	8.98194	3.98273	-1.17327	1.49459e-18	1.09731e-17
PLAC8	4.60817	1.07546	-2.09924	3.45225e-40	6.75377e-38
TTC36	1.79571	0.631716	-1.50721	1.49577e-34	8.95339e-33
BCAT2	0.366233	0.970752	1.40634	7.97217e-27	1.61683e-25
CDKN2C	0.126415	0.445876	1.81847	6.19436e-30	1.92577e-28
COLEC11	6.81666	2.59606	-1.39274	5.83964e-33	2.8132e-31
RBP1	5.67978	2.71135	-1.06682	2.73983e-24	4.04717e-23
BMPER	0.793161	0.12763	-2.63564	8.61425e-48	2.76379e-44
NXF3	0.604855	0.255043	-1.24585	1.79073e-36	1.48844e-34
ZIC5	0.0138363	0.109331	2.98217	9.6864e-32	3.95392e-30
SLC6A8	0.0524336	0.20989	2.00107	4.83737e-09	1.39872e-08
TUBB4	0.024732	0.135189	2.45053	0.0056175	0.00844653
PFKFB4	0.167	0.369616	1.14618	1.44046e-08	3.98755e-08
UBE2T	0.406902	2.33971	2.52358	1.97154e-39	3.04111e-37
SVEP1	0.684565	0.266927	-1.35874	1.63229e-28	4.10427e-27
GRP	0.0156129	0.0376182	1.2687	0.00241045	0.00381046
C7	7.81209	2.90301	-1.42816	1.18694e-35	8.81519e-34
MRO	1.76983	0.53522	-1.72541	1.15491e-36	9.96078e-35
HCG8	0.0787396	0.216385	1.45844	3.84989e-21	3.85759e-20
FAM99A	1.68059	0.826562	-1.02377	9.80926e-25	1.52333e-23
KIF20B	0.0616004	0.137041	1.1536	1.51605e-30	5.18583e-29
GPR37L1	0.0761054	0.154087	1.01768	3.21708e-09	9.4573e-09
GZMK	2.37812	1.13336	-1.06922	7.99718e-21	7.68208e-20
CCNE1	0.323876	1.75872	2.44101	2.54617e-29	7.29386e-28
CTAG2	0.0282575	0.106945	1.92016	1.31909e-12	5.31413e-12
NXPH4	0.0637574	0.133888	1.07037	5.12735e-20	4.46542e-19
RECQL4	0.104612	0.244386	1.22412	2.70678e-41	7.4082e-39
PASD1	0.0349119	0.108119	1.63083	0.0219719	0.0303829
POU2AF1	2.4917	1.12108	-1.15224	1.12981e-19	9.44963e-19
MAGEA8	0.0116512	0.10339	3.14955	1.38697e-05	2.86023e-05
GPR19	0.0247677	0.0632716	1.3531	5.23789e-18	3.59562e-17
HSPB6	3.30493	1.6113	-1.03639	5.59864e-20	4.86004e-19
BUB1	0.0364989	0.291563	2.99788	1.76389e-35	1.25205e-33
DBF4B	0.0761357	0.193307	1.34425	9.90048e-32	4.03106e-30
TRAM1L1	0.0397651	0.200383	2.33319	1.88831e-12	7.47958e-12
CCRN4L	0.130433	0.0627586	-1.05542	2.37258e-19	1.91165e-18
FCER1A	0.662798	0.301555	-1.13615	1.18008e-19	9.84442e-19
GPC2	0.0880755	0.192324	1.12672	1.27266e-14	6.22818e-14
TRAIP	0.0623007	0.242427	1.96023	4.7512e-33	2.32374e-31
HIST1H2BJ	0.0452878	0.116489	1.363	2.43065e-18	1.74541e-17
NDC80	0.286765	1.26796	2.14457	5.12836e-32	2.15364e-30
BAIAP2L2	0.171318	0.46015	1.42543	5.91557e-11	2.05228e-10
FAM133A	0.0133253	0.261087	4.29229	3.05521e-06	6.74721e-06
MAP7D2	0.0318856	0.180851	2.50383	0.00380453	0.00585161
CDCA7	0.0811474	0.27632	1.76772	1.95637e-15	1.03001e-14
SELP	0.992691	0.422047	-1.23394	1.54594e-35	1.1121e-33
TRIM6	0.235845	0.528902	1.16516	0.000428671	0.000743914
GMNN	2.24274	5.2492	1.22683	3.35055e-32	1.43332e-30
NECAB3	0.897166	2.48315	1.46872	5.76628e-36	4.44725e-34
SPG20	0.757057	0.334988	-1.17629	2.84639e-32	1.23745e-30
TINAG	0.0232826	0.189507	3.02493	3.8189e-11	1.34762e-10
C9orf45	0.359691	0.787337	1.13022	5.83159e-10	1.84372e-09
G6PD	0.203131	0.498798	1.29604	1.44839e-24	2.21286e-23
TDRKH	0.113511	0.339141	1.57905	2.90123e-33	1.45898e-31
HTR1D	0.0239159	0.296732	3.63312	3.0138e-15	1.5606e-14
C1QTNF7	0.0863834	0.0381618	-1.17863	3.21889e-25	5.31266e-24
SUSD4	0.194245	0.637661	1.71492	0.000144239	0.000265445
CHKA	0.669762	1.49544	1.15886	2.04963e-27	4.45531e-26
CATSPER2	0.28359	0.571289	1.01042	7.00964e-07	1.64977e-06
MSI1	0.205702	1.45494	2.82232	5.05915e-12	1.92639e-11
GINS4	0.105131	0.24913	1.24471	3.97978e-25	6.50801e-24
SEMA5B	0.158114	0.515666	1.70547	1.00082e-30	3.5442e-29
SOSTDC1	0.01987	0.0894997	2.17129	5.68031e-11	1.97323e-10
SERPINB8	1.39371	0.638265	-1.1267	1.1027e-26	2.19746e-25
EPPK1	0.260139	1.66243	2.67594	2.32543e-18	1.67511e-17
SIX2	0.0344988	0.199332	2.53056	8.42918e-23	1.03065e-21
PLA2G10	0.0373569	0.0814921	1.12528	0.000180822	0.000329031
PAX6	0.0262452	0.0643562	1.29403	1.96464e-12	7.76877e-12
MS4A6A	4.74166	2.18898	-1.11513	8.01741e-33	3.77171e-31
IGSF3	0.264935	1.08367	2.03221	2.09149e-27	4.54014e-26
LDLRAD1	0.0453603	0.131952	1.54051	1.02606e-18	7.67371e-18
ASRGL1	0.203298	0.415401	1.03091	1.00336e-08	2.81447e-08
LRAT	0.39145	0.0895508	-2.12805	7.86778e-43	3.15537e-40
KLK10	0.129929	0.0637737	-1.02669	7.03056e-30	2.1773e-28
CRTAM	0.403072	0.199432	-1.01514	4.36512e-21	4.33861e-20
GNG4	0.0245524	0.305789	3.6386	1.30201e-15	6.97855e-15
FAM180A	4.68228	1.14075	-2.03722	3.26335e-42	1.16335e-39
GAP43	0.0837656	0.171695	1.03542	0.00182975	0.00293645
GREB1L	0.0794423	0.217611	1.45377	5.04436e-30	1.58982e-28
FCN2	6.28557	1.15837	-2.43995	1.37451e-43	8.07997e-41
FPR1	3.25577	1.14453	-1.50824	3.29461e-27	7.01888e-26
CLEC9A	0.198372	0.0967495	-1.03588	6.99686e-33	3.33067e-31
TLX1	0.0751802	0.287132	1.93329	5.36234e-22	5.8839e-21
TACC3	0.337542	0.740369	1.13318	1.18333e-34	7.19055e-33
SEPT3	0.050576	0.253311	2.32438	1.75585e-09	5.29661e-09
PTGER2	0.291608	0.142492	-1.03315	7.60716e-25	1.20349e-23
CELSR3	0.161225	1.2052	2.90212	1.64157e-40	3.59636e-38
ADAMTSL2	1.18291	0.504683	-1.2289	1.05039e-35	7.87398e-34
ASAP3	0.294154	0.661899	1.17004	4.99041e-22	5.52112e-21
MT1P2	1.26881	0.478328	-1.4074	1.13949e-28	2.98687e-27
KCNJ16	0.756641	0.221032	-1.77536	1.6869e-34	9.94415e-33
ADAMTS13	2.01142	0.752308	-1.41882	1.62197e-38	2.00151e-36
COLEC12	0.148269	0.39159	1.40113	5.83304e-07	1.38669e-06
KIF11	0.197434	0.796921	2.01307	2.59211e-29	7.41222e-28
GABRD	0.0540829	0.124197	1.19939	9.9856e-40	1.70414e-37
PRND	0.0940305	0.58977	2.64895	7.14832e-14	3.24578e-13
BMP8B	0.0810408	0.173454	1.09783	2.30995e-05	4.65238e-05
SMO	0.79687	2.07188	1.37852	2.42116e-20	2.18818e-19
AKR1D1	1.50769	0.738821	-1.02904	9.54445e-21	9.11381e-20
MTBP	0.0405752	0.121679	1.58441	3.06668e-41	8.06486e-39
SEMA6D	0.7513	0.322414	-1.22047	6.47143e-35	4.13604e-33
UNC13A	0.0147475	0.0319821	1.11679	4.10063e-06	8.93312e-06
S100A8	6.14211	2.75383	-1.15729	6.02923e-18	4.10704e-17
FAM38B	0.206698	0.414121	1.00253	1.05879e-24	1.63475e-23
IGFALS	1.55543	0.491669	-1.66155	3.14613e-38	3.63096e-36
OLFML2A	0.305701	0.847064	1.47035	8.97058e-29	2.3865e-27
TSPAN7	2.83978	1.40571	-1.01448	1.94082e-25	3.30517e-24
PRIMA1	0.250714	0.111472	-1.16936	2.00726e-40	4.2934e-38
NTF3	0.725783	0.211323	-1.78009	9.84324e-39	1.26324e-36
ACOT8	0.0553077	0.140389	1.34387	1.33055e-25	2.31504e-24
SPATS2	0.734815	1.50674	1.03598	9.35866e-35	5.8417e-33
MFSD2A	5.46595	2.01168	-1.44207	1.55314e-31	6.15197e-30
C1QTNF3	0.840248	2.10801	1.32699	1.03177e-06	2.39012e-06
EBF1	0.205394	0.451366	1.1359	9.81748e-20	8.28905e-19
COL11A1	0.0239865	0.178052	2.892	1.18166e-05	2.45641e-05
KRT20	0.0138201	0.20184	3.86837	7.58895e-10	2.3676e-09
CDC20B	0.0210381	0.0568059	1.43304	2.56809e-11	9.18149e-11
KIAA1522	0.445503	1.04115	1.22467	2.30669e-27	4.98705e-26
ALPK3	0.177424	0.458097	1.36846	2.81093e-15	1.45885e-14
SIGLEC7	1.38836	0.566291	-1.29377	1.40014e-33	7.26892e-32
KIAA1199	0.121723	0.326899	1.42524	9.07786e-10	2.81568e-09
EHD3	1.07996	0.374026	-1.52977	1.37324e-41	4.15653e-39
ZNF519	0.0454107	0.0928115	1.03127	4.55038e-17	2.83264e-16
SIGLEC9	0.287245	0.137856	-1.05912	3.02819e-24	4.44855e-23
TNP1	0.029414	0.182436	2.63281	1.22692e-12	4.95524e-12
LRRC55	0.128933	0.0309614	-2.05808	1.05552e-29	3.17685e-28
LGALS14	0.0223403	0.109449	2.29254	1.97071e-05	3.99876e-05
LYVE1	6.41527	1.69222	-1.92259	7.89977e-40	1.40809e-37
MYH4	0.135064	0.937617	2.79536	0.0137213	0.0195625
SP8	0.0141234	0.127177	3.17068	5.07909e-08	1.33486e-07
HHIPL2	0.0669111	0.289877	2.11512	1.93447e-19	1.57927e-18
CENPQ	0.202028	0.495844	1.29533	1.28627e-23	1.74424e-22
MRAP2	0.134612	0.581348	2.11059	8.3038e-13	3.40777e-12
SPSB4	0.121885	0.0548165	-1.15284	1.08353e-36	9.44674e-35
PTTG1	0.775079	3.52796	2.18642	7.48951e-37	6.74982e-35
TCF19	0.139887	0.682654	2.28689	5.11651e-36	3.98442e-34
EIF5A2	0.136954	0.282981	1.04702	2.9758e-07	7.28376e-07
DOCK3	0.0276969	0.0826856	1.57791	2.17622e-19	1.76585e-18
PDZRN4	0.146074	0.0430174	-1.7637	2.91751e-41	7.80045e-39
C7orf58	1.67405	0.809369	-1.04847	1.10861e-37	1.13276e-35
KPNA7	0.0717828	0.264611	1.88217	7.26464e-18	4.91935e-17
LIFR	2.80276	0.794458	-1.8188	4.76114e-48	2.76379e-44
C20orf96	0.101176	0.204332	1.01405	2.40567e-29	6.90373e-28
CXCL6	2.68571	1.07047	-1.32706	2.12325e-21	2.18061e-20
EMR1	0.548255	0.156894	-1.80506	7.04842e-38	7.58865e-36
LYPD2	0.205385	0.0945494	-1.11919	8.21396e-32	3.37867e-30
NUDT10	0.248355	0.0620776	-2.00026	4.50903e-43	2.06668e-40
GHRHR	0.031313	0.0914169	1.5457	1.74294e-06	3.94534e-06
MCM10	0.0398845	0.146476	1.87676	1.89074e-28	4.73926e-27
BARD1	0.181347	0.371228	1.03356	6.1091e-26	1.10612e-24
KCNN2	0.760793	0.197774	-1.94365	6.97617e-29	1.88087e-27
RGAG1	0.0219491	0.048263	1.13676	1.21537e-09	3.72435e-09
NUSAP1	0.950931	3.38015	1.82967	5.24091e-31	1.94617e-29
TMEM74	0.0270306	0.061874	1.19474	1.6111e-20	1.49309e-19
SLCO1B3	5.29342	2.26452	-1.22499	1.32199e-19	1.09712e-18
SMAD9	1.08735	0.434801	-1.32238	1.06277e-34	6.53214e-33
DBH	1.55171	0.332539	-2.22226	1.0136e-46	1.80668e-43
PTGIS	5.09779	2.12725	-1.26088	7.81346e-23	9.6418e-22
MMP9	0.313189	0.951558	1.60326	1.76894e-08	4.85663e-08
SCN7A	0.606078	0.242019	-1.32438	5.02539e-28	1.19256e-26
MLF1IP	0.155356	0.463634	1.57741	1.30882e-28	3.35938e-27
KIF18B	0.100688	0.860121	3.09465	1.0133e-36	8.93152e-35
PAFAH1B3	0.412947	0.866142	1.06865	4.8669e-14	2.25519e-13
FSTL4	0.0254808	0.085002	1.73809	5.33465e-22	5.85753e-21
ZNF432	0.0843505	0.198087	1.23166	5.04511e-15	2.55795e-14
RNF157	0.167975	0.51758	1.62354	6.80205e-12	2.56387e-11
ERC2	0.0129329	0.0524108	2.01882	7.13594e-10	2.23278e-09
CYP39A1	2.0637	0.779798	-1.40406	5.43884e-27	1.13018e-25
ELOVL4	0.0234154	0.0546989	1.22405	0.00139159	0.00226339
BPIL1	0.0511616	0.742782	3.85981	6.74944e-05	0.000129484
SMYD3	0.994271	2.70029	1.44141	3.94323e-32	1.6656e-30
PXDNL	0.0349891	0.0857167	1.29267	1.81766e-34	1.05648e-32
CD207	0.159529	0.0657336	-1.27911	6.86218e-28	1.5931e-26
EEF1A2	0.134185	0.333282	1.31252	5.71724e-12	2.16823e-11
LRRC4C	0.324744	0.143808	-1.17516	1.38476e-31	5.55357e-30
UPK1A	0.0571866	0.141948	1.31161	5.95792e-08	1.5546e-07
ACCN2	0.0404914	0.132548	1.71082	9.35073e-11	3.19362e-10
AURKA	0.801122	3.01063	1.90997	4.7938e-31	1.80099e-29
AKR1B10	2.99632	9.01981	1.5899	1.58064e-11	5.7537e-11
DACH2	0.0101653	0.0205024	1.01214	5.65901e-05	0.000109343
IL24	0.555408	0.274979	-1.01423	3.73404e-23	4.79979e-22
MUC6	0.585933	0.277867	-1.07634	1.02632e-35	7.72967e-34
GCM1	0.0145942	0.0425654	1.54429	7.86737e-12	2.9509e-11
P2RY12	0.0807883	0.0371414	-1.12112	3.50912e-28	8.5813e-27
IRX5	0.0178009	0.0418727	1.23406	5.29758e-13	2.21197e-12
LHX3	0.0482207	0.148724	1.62492	1.02412e-09	3.15879e-09
EGF	0.0197219	0.0935384	2.24576	0.0104162	0.0151054
DEPDC1B	0.0311983	0.162261	2.37878	2.47883e-27	5.3448e-26
PHACTR3	0.102705	0.03821	-1.42648	4.60466e-40	8.89976e-38
MNS1	0.049512	0.23257	2.23181	1.63768e-16	9.59523e-16
HOXC6	0.0353125	0.119184	1.75494	2.90217e-13	1.23755e-12
CENPH	0.103236	0.276882	1.42333	1.81773e-23	2.42596e-22
SFN	0.123365	0.581781	2.23754	2.08311e-20	1.89656e-19
CDCA4	1.09508	2.25487	1.042	2.08573e-25	3.53692e-24
TRIM71	0.018631	0.132952	2.83513	1.82849e-21	1.88999e-20
C1QB	8.02281	3.80797	-1.07509	3.14972e-20	2.81023e-19
PLA2G1B	0.0987866	0.433164	2.13253	8.52378e-11	2.91989e-10
EPS8L3	0.181546	1.45813	3.00572	1.01749e-22	1.23375e-21
SLC19A3	1.36269	0.654898	-1.05712	2.09156e-25	3.54306e-24
TERT	0.113475	0.395394	1.80091	1.356e-15	7.2511e-15
SOX12	0.110542	0.229011	1.05082	2.33196e-22	2.69131e-21
STC2	0.0803363	0.190793	1.24788	4.90329e-19	3.80544e-18
DFNB31	0.311385	0.672311	1.11043	9.6994e-18	6.49677e-17
RDM1	0.0356485	0.106535	1.57941	2.0496e-30	6.79333e-29
TIMD4	0.895316	0.187024	-2.25918	1.39558e-35	1.01638e-33
PLK1	0.120541	0.314761	1.38474	1.03921e-37	1.08253e-35
DCAF4L1	0.0493934	0.099251	1.00676	1.26738e-12	5.10964e-12
ZNF648	0.0201967	0.0797815	1.98193	1.46726e-08	4.0576e-08
RACGAP1	0.438293	1.40309	1.67864	6.75543e-39	9.03089e-37
C1orf61	0.054228	0.117854	1.1199	4.61854e-29	1.26651e-27
SSX2	0.00802466	0.303478	5.24101	1.67171e-06	3.79262e-06
C12orf39	0.111252	0.290414	1.38428	2.11025e-05	4.27001e-05
CDC10L	0.0381186	0.0804612	1.0778	3.61549e-09	1.05936e-08
TMEM106C	2.04885	4.81393	1.2324	9.22806e-28	2.11179e-26
SPIC	0.190888	0.070968	-1.42748	2.89676e-21	2.94299e-20
MUC15	0.0236164	0.0733743	1.63548	6.73014e-14	3.07155e-13
ARHGAP10	1.26628	0.625077	-1.01849	1.45071e-31	5.80355e-30
MT1M	6.08271	1.99808	-1.6061	1.42036e-32	6.45478e-31
CENPE	0.0577554	0.347234	2.58788	1.83315e-36	1.51584e-34
KIF15	0.0333054	0.184867	2.47266	2.44824e-32	1.08195e-30
ELFN2	0.0453666	0.105657	1.21969	1.92635e-17	1.25365e-16
ACTN2	0.0334167	0.20915	2.64589	1.61059e-09	4.88505e-09
CNTNAP4	0.016931	0.193855	3.51724	0.00319624	0.00497276
PI3	0.257417	0.823021	1.67682	0.0174289	0.0245043
C10orf79	0.0702511	0.147627	1.07137	0.0312108	0.0421415
HIC2	0.269107	0.596421	1.14815	1.50703e-17	9.91214e-17
PPP1R14D	0.0635205	0.13526	1.09045	5.01747e-06	1.08303e-05
TNNC1	0.096614	0.374141	1.95328	3.01624e-14	1.42568e-13
OTUB2	0.148033	0.312467	1.07778	2.40853e-25	4.05006e-24
GCNT3	0.156247	0.47269	1.59707	0.00120475	0.00197169
ZNF389	0.0166316	0.0364671	1.13266	4.00238e-10	1.28696e-09
FGF12	0.0423859	0.200577	2.2425	4.08523e-06	8.90304e-06
CLDN15	0.455346	1.50538	1.72509	1.12238e-16	6.68844e-16
NPCDR1	0.0284562	0.078127	1.45708	2.28327e-17	1.47457e-16
MCM2	0.448786	1.73527	1.95106	1.77564e-26	3.44435e-25
FANCD2	0.0759357	0.153819	1.01838	8.52518e-30	2.60994e-28
C5orf58	0.0212208	0.297255	3.80815	0.000862821	0.00144031
CFP	1.62655	0.307998	-2.40082	3.67997e-47	7.63705e-44
BRIP1	0.0156917	0.0409569	1.38411	5.48373e-23	6.88341e-22
REG1A	0.57122	2.90295	2.3454	0.0130987	0.0187314
ANLN	0.124458	1.0999	3.14364	9.02313e-40	1.57336e-37
CDC25A	0.114387	0.365303	1.67516	1.05023e-23	1.44122e-22
RASL12	0.141046	0.292247	1.05102	6.8734e-29	1.85628e-27
SRPX	3.22232	0.743306	-2.11607	1.46985e-41	4.28714e-39
CD1D	2.05297	1.01886	-1.01076	1.5207e-30	5.19043e-29
CXCL14	2.78803	0.501916	-2.47373	5.50212e-46	6.30465e-43
BLM	0.172689	0.507199	1.55437	8.78071e-24	1.22274e-22
HOXD10	0.0499667	0.312221	2.64353	8.00152e-15	3.99255e-14
C6orf97	0.0758645	0.271108	1.83737	9.47898e-13	3.86827e-12
DACH1	0.136166	0.044709	-1.60673	5.94864e-40	1.13605e-37
CTHRC1	0.25938	1.05671	2.02644	3.40541e-19	2.68318e-18
CCL2	7.70412	3.30661	-1.22028	7.42039e-21	7.16664e-20
RFPL4B	0.0117635	0.145329	3.62693	6.75719e-07	1.59316e-06
CEP55	0.184977	0.955504	2.36892	1.84967e-33	9.39e-32
GINS2	0.609585	1.33627	1.13231	9.0047e-16	4.88348e-15
IGKV3-20	0.511688	0.24408	-1.06791	9.63996e-21	9.19954e-20
ATP6V0A4	0.0543457	0.150213	1.46677	0.000327998	0.000578026
ZSCAN2	0.890784	1.9798	1.15221	1.57562e-28	3.97423e-27
OLFML2B	0.360258	0.984884	1.45093	4.72063e-26	8.65466e-25
CDH12	0.0205722	0.0613161	1.57557	0.0150893	0.0213648
NRXN3	0.117086	0.304099	1.37697	1.93651e-07	4.81039e-07
ZNF793	0.0429426	0.0950241	1.14589	1.74564e-07	4.35922e-07
KNTC1	1.07247	3.17681	1.56664	3.72723e-27	7.91949e-26
CABYR	0.174741	0.643179	1.88	5.94985e-13	2.47596e-12
CKAP2L	0.0642768	0.281325	2.12987	1.80171e-37	1.7732e-35
FANCE	0.697399	1.6561	1.24773	3.13998e-25	5.21444e-24
SHCBP1	0.0487855	0.171452	1.81328	1.47057e-30	5.06243e-29
ALDH3A1	0.130142	1.0395	2.99772	0.000497704	0.000856395
LPL	0.188894	0.504414	1.41703	8.16791e-25	1.28209e-23
STXBP6	0.200967	0.495013	1.30051	1.79845e-14	8.68737e-14
TCEAL7	0.181518	0.0879557	-1.04526	2.88442e-24	4.24902e-23
FADS2	0.0825951	0.277957	1.75073	1.17493e-15	6.31642e-15
SCIN	0.0322203	0.0646107	1.00381	1.19019e-11	4.37511e-11
PPAPDC1A	0.214329	0.0799702	-1.42229	3.32316e-31	1.26929e-29
OSR2	0.11579	0.254078	1.13376	1.54412e-10	5.16058e-10
GPR137C	0.0788531	0.180747	1.19673	6.65603e-20	5.72833e-19
FITM1	0.577822	0.280496	-1.04264	2.96469e-31	1.14601e-29
FDPS	5.09595	12.0779	1.24495	5.88175e-39	8.06454e-37
PIGZ	0.225344	0.615528	1.44969	3.25424e-19	2.57292e-18
MT1A	10.6207	4.62706	-1.19871	2.72504e-24	4.02903e-23
LHX8	0.0124423	0.0292734	1.23433	0.00414646	0.00634164
KCNJ10	0.283832	0.103779	-1.45152	1.13544e-25	1.99286e-24
MDK	0.712542	3.48411	2.28974	2.3953e-25	4.03205e-24
RNF150	0.148486	0.0666051	-1.15662	7.55956e-34	4.01558e-32
MSTO1	0.292398	0.673241	1.20319	7.4362e-31	2.70502e-29
PELI2	1.11807	0.468437	-1.25509	1.93429e-35	1.35501e-33
KIF20A	0.104992	0.880226	3.0676	2.10217e-43	1.11199e-40
REG3A	0.297464	3.1177	3.38969	5.27076e-08	1.38295e-07
GRIA2	0.0135102	0.0363402	1.42751	6.50642e-05	0.000125106
SCTR	0.32046	0.138481	-1.21045	3.85373e-17	2.41963e-16
CACNG4	0.0401846	0.163885	2.02797	1.59564e-07	4.0002e-07
CDCA3	0.124883	0.893332	2.83862	1.24734e-35	9.22114e-34
SIX1	0.0320927	0.0789708	1.29907	4.22461e-18	2.93891e-17
MCM8	0.11821	0.397726	1.75042	8.32205e-35	5.23538e-33
THBD	3.59574	1.56929	-1.19618	1.67659e-30	5.69826e-29
HOXD3	0.0148118	0.0440131	1.57118	6.31561e-24	8.97388e-23
C1orf162	4.7192	2.26985	-1.05594	6.01008e-30	1.87211e-28
HHIP	0.255019	0.0469121	-2.44257	2.67973e-47	7.16471e-44
FLNC	0.195171	0.467222	1.25937	0.0116369	0.0167576
NEIL3	0.0448539	0.288047	2.683	4.24586e-34	2.35682e-32
FANCB	0.0238325	0.0518983	1.12276	1.04711e-22	1.26584e-21
MAD2L1	0.429011	1.34362	1.64703	1.30116e-28	3.35044e-27
RFX6	0.0116619	0.0563174	2.27178	1.7816e-09	5.36922e-09
IL1RL1	0.740213	0.26374	-1.48882	6.77859e-33	3.23637e-31
SLITRK6	0.0965729	0.0230272	-2.06828	4.67589e-43	2.08363e-40
TEX11	0.0389341	0.132647	1.76848	7.11282e-06	1.51452e-05
ZNF385C	0.0731669	0.190187	1.37815	1.42611e-18	1.04944e-17
PTN	0.426881	0.189086	-1.1748	6.19197e-34	3.32212e-32
CLEC3B	1.04635	0.464956	-1.1702	2.97097e-27	6.35472e-26
HIST1H3C	0.100208	0.277083	1.46732	1.18932e-31	4.79372e-30
CBX2	0.158836	0.390955	1.29947	6.4788e-26	1.17173e-24
C8orf50	0.0131932	0.0306308	1.21519	4.89029e-10	1.55902e-09
HAND2	1.44518	0.383495	-1.91397	8.33996e-37	7.47429e-35
GNAL	0.0304169	0.101246	1.73492	3.49327e-15	1.79843e-14
CXCL17	0.0966941	0.588858	2.60642	2.61167e-06	5.80688e-06
ISX	0.0356582	0.644662	4.17624	3.90488e-18	2.73308e-17
SKAP1	2.22439	1.02001	-1.12483	3.39888e-20	3.02077e-19
GXYLT2	0.0300264	0.0748478	1.31773	0.000307089	0.000542906
NQO1	0.951762	4.56758	2.26276	2.08903e-09	6.25461e-09
DNAJC6	0.195588	0.706163	1.85219	2.35022e-22	2.71044e-21
DSCR8	0.0305584	1.2588	5.36434	6.02286e-06	1.29031e-05
ANXA3	0.838201	0.251511	-1.73667	3.95578e-32	1.6656e-30
MCM6	0.310478	0.653544	1.07379	2.40817e-18	1.73082e-17
SLC26A6	0.367042	1.32314	1.84995	5.10439e-39	7.18287e-37
SLITRK3	0.380013	0.149979	-1.34129	3.23606e-18	2.28994e-17
ACCN3	0.069253	0.158602	1.19547	4.25034e-14	1.97692e-13
GPR158	0.0675132	0.486163	2.8482	1.06929e-08	2.99102e-08
DYNC1I1	0.0870759	0.4825	2.47018	0.00045948	0.000794372
PPP1R16A	1.05254	2.16918	1.04327	2.08432e-24	3.13665e-23
MT1P3	1.69648	0.746171	-1.18497	8.02748e-30	2.46699e-28
SPINK4	0.0241434	0.0977357	2.01726	2.37958e-06	5.31524e-06
NPFFR2	0.0137203	0.194044	3.822	2.1823e-09	6.51926e-09
NDUFA4L2	0.269103	0.69621	1.37136	1.07794e-29	3.23825e-28
SOCS2	4.61141	2.11319	-1.12578	3.09081e-29	8.68349e-28
CDHR3	0.0414706	0.107437	1.37333	8.41088e-15	4.18639e-14
SLC17A8	0.124688	0.0561827	-1.15013	7.36471e-37	6.67484e-35
LRRC19	0.0836829	0.0391784	-1.09488	2.71778e-24	4.02202e-23
FIGNL1	0.710148	1.4762	1.0557	4.05992e-31	1.5397e-29
C11orf82	0.0520238	0.137793	1.40526	9.81738e-20	8.28905e-19
RPL39L	0.27394	0.765295	1.48216	3.79128e-05	7.45066e-05
GABRA2	0.0129865	0.0306468	1.23872	0.000957112	0.00158554
DPY19L1P1	0.100799	0.258669	1.35962	1.31323e-24	2.01403e-23
SASS6	0.424228	0.960748	1.17932	2.71072e-29	7.71017e-28
GLB1L3	0.014838	0.0598996	2.01325	0.0058961	0.0088472
MND1	0.177764	0.825209	2.2148	9.94193e-33	4.60949e-31
COL8A1	0.142179	0.302159	1.0876	5.2002e-11	1.81155e-10
C11orf93	0.158049	0.65216	2.04485	1.01984e-23	1.40071e-22
POLQ	0.0291463	0.191722	2.71763	4.53512e-37	4.25453e-35
IGHM	1.73239	0.69554	-1.31655	2.46932e-25	4.14793e-24
NFAM1	0.679268	0.339458	-1.00075	3.42026e-29	9.55884e-28
WDR76	0.0243716	0.065194	1.41954	6.70234e-22	7.2501e-21
PXMP4	0.277922	0.60803	1.12946	7.14545e-22	7.70863e-21
NALCN	0.607141	0.279363	-1.11989	9.35633e-21	8.9395e-20
DLX6	0.0270065	0.2045	2.92072	1.42785e-11	5.21767e-11
EDNRB	2.72223	1.20823	-1.1719	2.93771e-38	3.4399e-36
C21orf37	0.0378008	0.277632	2.87669	0.00262964	0.00414022
EFNA4	0.346462	0.701783	1.01833	1.5032e-32	6.81196e-31
TRIM17	0.0112683	0.0226747	1.0088	0.000149218	0.000274245
HIST1H2AM	0.0322846	0.0872164	1.43375	8.68797e-26	1.55376e-24
DLX2	0.025316	0.160175	2.66152	7.4586e-12	2.8041e-11
CABLES2	0.389398	0.898251	1.20587	1.35105e-19	1.12008e-18
AACSL	0.0166546	0.0380826	1.19321	0.00818921	0.0120381
C17orf57	0.0160681	0.0330657	1.04113	2.26666e-13	9.76153e-13
NT5DC2	0.260163	0.720307	1.4692	1.74055e-13	7.57309e-13
ORC6L	0.0789964	0.389725	2.3026	3.91058e-29	1.08348e-27
CCL19	2.82609	1.03871	-1.44401	3.09703e-25	5.15378e-24
AURKB	0.107071	0.463118	2.11281	8.21673e-38	8.72932e-36
MMP12	0.070511	0.644785	3.1929	9.31555e-12	3.46327e-11
ZNF300	0.0935845	0.261576	1.48289	1.04913e-12	4.26838e-12
NOX1	0.0200879	0.042945	1.09616	2.00152e-08	5.46805e-08
IGF2BP2	2.65798	5.85648	1.1397	4.56469e-10	1.46015e-09
LY6E	3.27859	1.42666	-1.20043	2.63696e-26	5.01211e-25
SFRP1	0.340825	0.0799957	-2.09104	3.30567e-46	4.82087e-43
CEP72	0.267871	0.554089	1.04858	5.2092e-33	2.52465e-31
LILRA3	0.160494	0.0634858	-1.33801	1.55122e-15	8.24564e-15
CFTR	1.01797	0.280982	-1.85715	1.54358e-31	6.12922e-30
AADAT	1.37491	0.521831	-1.39768	5.97634e-32	2.49668e-30
C19orf77	1.21189	0.583025	-1.05563	7.93102e-16	4.31286e-15
PZP	2.57611	1.07273	-1.26391	2.57301e-22	2.95464e-21
CA12	0.0659998	0.386605	2.55033	2.42243e-12	9.47359e-12
EFCAB2	0.0588641	0.169125	1.52263	9.50104e-31	3.39456e-29
FAM81A	0.01829	0.0410942	1.16788	2.77517e-10	9.05415e-10
PRC1	0.204611	1.32039	2.69001	1.89742e-39	2.95519e-37
TRIP13	0.0969726	0.549767	2.50317	1.04637e-37	1.08296e-35
SOX13	0.500134	1.00998	1.01394	5.65233e-36	4.38042e-34
ADCY6	0.519878	1.09613	1.07617	4.08433e-34	2.27503e-32
CD8B	0.453079	0.225823	-1.00457	2.64918e-19	2.11749e-18
CYP27C1	0.030212	0.083101	1.45974	1.87461e-08	5.13183e-08
C10orf111	0.0221876	0.0536531	1.27391	4.04994e-11	1.4254e-10
KCNN3	0.0691426	0.14774	1.09541	1.87162e-35	1.31687e-33
MEP1A	0.0215313	0.556576	4.69207	1.25026e-11	4.59068e-11
RND3	9.45038	3.67755	-1.36163	2.51931e-37	2.40564e-35
NAAA	1.63307	0.742821	-1.1365	8.05289e-31	2.91613e-29
PDGFRA	4.15172	1.63271	-1.34644	1.50804e-32	6.81464e-31
CAMK2N2	0.193506	0.492795	1.34861	6.32172e-07	1.49621e-06
SKA3	0.0548622	0.208926	1.92911	3.16666e-41	8.19349e-39
CARD18	0.0511539	0.208504	2.02716	1.42199e-16	8.38043e-16
C8orf77	0.0296497	0.0758919	1.35593	3.19358e-30	1.03498e-28
NR4A3	3.49746	1.41006	-1.31055	1.88018e-24	2.85084e-23
NEB	0.214477	0.74394	1.79437	7.91119e-12	2.96591e-11
MAGEB1	0.0225232	0.0532282	1.24078	0.000297559	0.000527336
SLCO6A1	0.0157323	0.0543074	1.78742	1.77821e-07	4.43777e-07
ADAMTS1	4.54467	2.10331	-1.11151	5.09206e-26	9.30373e-25
CILP	1.00618	0.35879	-1.48767	2.56722e-35	1.74505e-33
MAGEA11	0.0168023	0.0567229	1.75527	0.00580654	0.00871851
ALG1L	0.0270068	0.14265	2.40109	4.14505e-28	1.00294e-26
CASC5	0.677428	1.96162	1.53391	8.12541e-26	1.45477e-24
MYCT1	0.442012	0.218781	-1.0146	1.09954e-26	2.19388e-25
LCN2	1.77218	3.89556	1.1363	0.000412355	0.000717151
DPY19L2P2	0.00907284	0.0232023	1.35464	2.20185e-10	7.24557e-10
AKR1B15	0.0470891	0.125274	1.41163	9.34945e-12	3.47507e-11
SIX4	0.0249798	0.170369	2.76983	6.63172e-21	6.44764e-20
KLK11	0.179901	0.0709357	-1.34262	1.403e-41	4.16796e-39
RBM24	0.205391	0.802946	1.96693	6.83682e-17	4.1702e-16
PRAME	0.0280305	0.320994	3.51747	4.57847e-16	2.56734e-15
APOF	7.86993	2.91929	-1.43074	4.31452e-34	2.38667e-32
BCL9	0.562842	1.40714	1.32196	1.63793e-33	8.4217e-32
BTNL3	0.0170968	0.0478367	1.48439	0.0123716	0.0177597
RNF43	0.703391	2.08756	1.56942	3.65944e-17	2.30124e-16
GABBR2	0.0871628	0.458073	2.39379	2.82957e-05	5.64506e-05
EPHA3	3.19673	1.39078	-1.2007	6.25457e-22	6.79321e-21
SEPT14	0.0127372	0.0322439	1.33997	4.38662e-11	1.53882e-10
C2orf40	0.970827	0.259531	-1.90331	7.10883e-33	3.37396e-31
EME1	0.0544779	0.243604	2.16079	1.19855e-40	2.70806e-38
PLCE1	0.0930651	0.246145	1.4032	3.6844e-35	2.46271e-33
GDF2	0.151321	0.064776	-1.22408	4.11001e-42	1.3736e-39
STOX1	0.0478125	0.146886	1.61924	0.000408673	0.000711596
PCOLCE2	1.85123	3.99992	1.11148	1.72182e-05	3.51283e-05
GSTA4	0.526666	1.20044	1.1886	2.37825e-17	1.53344e-16
FAM54A	0.0971388	0.422397	2.12048	5.15478e-37	4.72532e-35
FOXG1	0.026722	0.0818377	1.61474	9.94544e-06	2.0861e-05
CHST4	1.63757	0.320142	-2.35477	1.65064e-39	2.62174e-37
SEZ6L2	0.239162	1.02494	2.09948	0.000134731	0.000248889
SALL2	0.225589	0.456887	1.01814	0.0258532	0.0353358
RAD51AP1	0.0896461	0.408448	2.18784	2.63995e-32	1.16346e-30
CR1	0.684796	0.247911	-1.46585	1.33703e-27	2.99981e-26
GRPR	0.0143877	0.0399965	1.47503	5.16979e-16	2.87466e-15
SIGLEC16	0.414135	0.175302	-1.24026	7.10104e-17	4.32315e-16
TSPYL5	1.11528	0.50675	-1.13806	4.86812e-31	1.82464e-29
SCD5	1.21504	0.42155	-1.52723	9.122e-28	2.0905e-26
SEZ6	0.0363398	0.145132	1.99775	4.2106e-05	8.22838e-05
FBXL16	0.0648576	0.214598	1.72629	0.00469464	0.00713515
CHRM3	0.0775657	0.248485	1.67967	3.9777e-21	3.97084e-20
DUSP9	0.172977	2.30101	3.73361	3.93861e-33	1.9501e-31
COX7B2	0.0172892	1.43154	6.37155	1.76726e-12	7.02088e-12
FBXO32	0.168831	0.442239	1.38925	1.35408e-10	4.55104e-10
C1orf104	0.235272	0.555705	1.23999	5.15532e-29	1.4041e-27
CD69	3.79848	1.84131	-1.04469	3.97777e-21	3.97084e-20
C15orf42	0.0500115	0.195618	1.9677	1.39555e-35	1.01638e-33
STIL	0.229187	0.861235	1.90988	1.83197e-33	9.32969e-32
SLC16A4	1.47136	0.620631	-1.24534	5.74975e-34	3.10564e-32
MT1X	21.0077	9.48354	-1.14742	1.45657e-27	3.24081e-26
C13orf34	0.222749	0.52804	1.24523	7.96924e-25	1.25582e-23
SFRP5	1.07711	0.282492	-1.93088	2.8802e-35	1.94135e-33
AQP8	0.086854	0.226819	1.38488	1.8462e-08	5.05665e-08
RHBDL3	0.043023	0.104313	1.27773	9.46922e-05	0.000178293
C3orf32	0.352192	1.09266	1.6334	3.27427e-09	9.62187e-09
BUB1B	0.0696502	0.503023	2.85243	2.08668e-40	4.37737e-38
TMEM82	0.697503	0.338444	-1.04328	3.63008e-29	1.011e-27
RP11-49G10.8	0.0140777	0.0519643	1.88411	6.61378e-08	1.71903e-07
CYP26A1	0.484953	0.125143	-1.95426	2.89518e-27	6.21752e-26
PRIM1	0.4114	1.06607	1.37368	2.96343e-24	4.36141e-23
MELK	0.0752151	0.571824	2.92648	3.45094e-38	3.92624e-36
CD8A	3.67615	1.83434	-1.00293	1.18866e-19	9.91084e-19
PGC	0.0642795	1.58925	4.62785	1.41193e-23	1.90497e-22
SFTA1P	0.0109834	0.0299258	1.44607	1.97729e-31	7.79355e-30
CDCA2	0.0478844	0.300017	2.64742	4.98312e-33	2.4224e-31
NOS2	0.0169576	0.0570751	1.75093	4.30374e-12	1.64696e-11
LILRB1	0.778552	0.35603	-1.12879	9.52759e-28	2.17413e-26
SPAG5	1.20893	3.2672	1.43433	8.65762e-28	1.98977e-26
DIRAS3	0.505474	0.215927	-1.2271	1.77085e-32	7.9352e-31
GNA14	0.27112	0.099825	-1.44146	5.07915e-38	5.65831e-36
TRIM31	0.227198	0.505988	1.15515	2.9147e-18	2.07259e-17
CSPG5	0.0511778	0.159436	1.63939	9.60604e-26	1.70843e-24
RAB25	0.876521	0.377044	-1.21706	5.05412e-34	2.78619e-32
MAMDC2	0.665117	0.268608	-1.30811	3.03606e-26	5.71649e-25
SCRG1	0.173719	0.061884	-1.48911	1.57199e-39	2.52178e-37
EFNB3	0.1492	0.0520436	-1.51945	3.07325e-44	2.46505e-41
TMEM154	0.743594	0.268721	-1.46841	1.05533e-28	2.77533e-27
LCAT	1.9288	0.617151	-1.64401	1.14039e-39	1.86675e-37
CDKN2B	0.443611	0.972396	1.13225	1.86605e-21	1.9251e-20
C17orf87	1.08942	0.434774	-1.32523	6.43729e-27	1.32564e-25
TNXB	1.2571	0.627505	-1.0024	1.50963e-27	3.34958e-26
LINGO4	0.0741477	0.152571	1.04101	0.0337961	0.0453347
UROC1	1.99995	0.911834	-1.13312	3.21899e-25	5.31266e-24
ALOX15B	0.136697	0.486191	1.83054	4.31391e-08	1.1416e-07
SMC1B	0.0226892	0.0942228	2.05407	8.0058e-13	3.29062e-12
IFT81	0.136788	0.276043	1.01296	9.5315e-23	1.15924e-21
PROK1	0.0408245	0.121725	1.57612	0.0228874	0.0315566
UBE2C	0.341459	2.85125	3.06181	6.41874e-43	2.78296e-40
TM4SF20	0.0284197	0.482661	4.08605	6.26164e-07	1.48286e-06
DYDC2	0.0678329	0.384828	2.50416	9.83383e-16	5.31876e-15
THY1	0.304945	0.821279	1.42932	1.10489e-23	1.50848e-22
IDO2	1.88559	0.82172	-1.1983	2.93569e-28	7.23414e-27
C9orf57	0.0146764	0.0331438	1.17524	0.000102733	0.000192463
TMEM198	0.115961	0.237431	1.03387	4.55519e-21	4.51634e-20
PITX2	0.0113414	0.0612502	2.43312	0.00046679	0.000806227
BAI3	0.0934963	0.030869	-1.59875	1.18573e-41	3.67119e-39
DTYMK	0.723426	1.46608	1.01905	1.45626e-26	2.84201e-25
PBK	0.0650461	0.665825	3.35561	2.3336e-34	1.33699e-32
C1orf64	0.0932181	0.355186	1.92989	6.4269e-09	1.83518e-08
FBXL21	0.0191347	0.0506441	1.4042	4.6612e-13	1.95388e-12
LAMA3	0.394143	1.22961	1.64141	8.04556e-14	3.63159e-13
FANCI	0.312279	1.20327	1.94605	4.7424e-35	3.09258e-33
HOXD1	0.0141225	0.0379344	1.42551	1.46017e-16	8.59314e-16
TMEM79	0.139891	0.279844	1.00032	8.07867e-25	1.26937e-23
SHISA4	0.382632	0.846919	1.14627	1.83498e-08	5.02935e-08
FANCG	0.168273	0.390464	1.21438	1.19743e-29	3.57047e-28
MCM3	1.19976	2.48208	1.0488	6.60437e-27	1.35656e-25
ANKRD34B	0.0106958	0.0281297	1.39505	0.00535937	0.00808187
SLC45A4	0.0660053	0.134534	1.02732	2.53026e-13	1.08444e-12
CCNE2	0.21	0.856013	2.02725	7.86102e-38	8.40709e-36
ENO3	5.85459	2.58101	-1.18164	9.86958e-27	1.9791e-25
XRCC2	0.0253779	0.0973364	1.93941	5.5487e-27	1.14707e-25
CEL	0.0228141	0.0581742	1.35046	0.000145624	0.000267963
MEX3A	0.0818866	0.303875	1.89178	3.10502e-31	1.1945e-29
AFP	0.39116	5.6031	3.8404	1.11029e-09	3.41277e-09
HOXD8	0.0470868	0.14633	1.63583	1.93449e-20	1.77636e-19
GSTM5	0.289197	0.110069	-1.39364	7.31542e-28	1.69342e-26
CPLX1	0.0988127	0.25839	1.38678	6.42248e-08	1.67202e-07
F3	4.18985	1.89082	-1.14789	6.36676e-24	9.03055e-23
EYA1	0.0124987	0.0256872	1.03927	7.62388e-08	1.96912e-07
CAPN12	0.79565	2.23381	1.4893	6.24525e-10	1.9683e-09
HDAC11	0.343535	0.831811	1.2758	9.7063e-31	3.46019e-29
ATP6V0D2	0.0447492	0.224337	2.32573	8.81183e-22	9.42396e-21
DCAF4L2	0.0121507	0.491337	5.3376	3.85361e-09	1.1244e-08
FBN3	0.0590821	0.120167	1.02425	4.77598e-12	1.82203e-11
ZNF257	0.0289916	0.0636487	1.1345	0.000632743	0.00107412
IGSF10	0.0688007	0.0294156	-1.22584	9.07726e-29	2.41088e-27
LGI1	0.0680941	0.0253952	-1.42297	6.95404e-20	5.96879e-19
PLP1	0.135655	0.0287991	-2.23585	2.05617e-37	1.9991e-35
HJURP	0.110802	0.568922	2.36025	4.03812e-46	5.15476e-43
ZNF792	0.148758	0.298353	1.00405	4.20379e-27	8.83844e-26
ASF1B	0.0725016	0.368253	2.34461	9.50102e-30	2.8812e-28
GLDN	0.191365	0.516776	1.43321	6.52832e-05	0.000125482
DBNDD1	0.259829	0.590625	1.18468	2.16287e-10	7.12604e-10
C1QL1	0.314336	1.10065	1.80798	4.13723e-07	9.96994e-07
SRCRB4D	0.141146	0.35635	1.33611	3.66933e-13	1.55271e-12
C22orf37	0.0843615	0.185822	1.13926	8.00313e-30	2.46427e-28
HAMP	19.5342	5.41244	-1.85165	1.10359e-34	6.75718e-33
KISS1R	0.0429786	0.103511	1.2681	8.43588e-07	1.96755e-06
VSIG4	4.37068	1.48988	-1.55266	3.69375e-30	1.18986e-28
ZNF461	0.0506718	0.112134	1.14597	2.42113e-20	2.18818e-19
HIST1H2AJ	0.0261854	0.0852195	1.70242	5.07765e-20	4.42935e-19
C9orf152	0.0727337	0.210464	1.53288	0.0111325	0.0160731
KCNU1	0.0185921	0.402846	4.43747	0.000540454	0.000925192
DCAF8L1	0.00936204	0.0349918	1.90212	6.04858e-10	1.91044e-09
BMP5	0.193654	0.060454	-1.67957	3.96506e-44	2.85877e-41
CLGN	0.0777609	0.547133	2.81478	6.53152e-16	3.58463e-15
FBXO43	0.0220482	0.162554	2.88219	1.11237e-34	6.78506e-33
LILRB5	2.30405	0.885869	-1.37901	2.18449e-40	4.43591e-38
CST7	2.15126	1.00253	-1.10154	1.32042e-24	2.02313e-23
C7orf29	0.442726	1.01876	1.20233	4.17118e-23	5.30222e-22
MYOM2	1.2214	0.391233	-1.64244	1.78766e-32	7.98818e-31
PMFBP1	0.0413067	0.11887	1.52493	2.29154e-25	3.87365e-24
FUT2	0.313219	0.86239	1.46117	3.78557e-13	1.60064e-12
UGT2B11	0.0898262	0.793614	3.14323	6.10721e-23	7.63616e-22
NME5	0.3008	0.1439	-1.06374	1.19711e-25	2.09194e-24
ALX3	0.0307086	0.0683805	1.15494	5.54793e-19	4.26858e-18
CDC45L	0.126032	0.525574	2.0601	1.05242e-34	6.49342e-33
IL33	2.58398	1.03499	-1.31998	1.0793e-32	4.97532e-31
SLC26A7	0.0151007	0.0388994	1.36513	1.74979e-06	3.95911e-06
MAGEA4	0.010315	0.0758281	2.87799	0.000434634	0.000753204
EBF2	0.0172656	0.0371658	1.10608	3.15998e-37	2.9819e-35
KBTBD11	1.85204	0.661877	-1.48448	8.60669e-32	3.53116e-30
SCAMP5	0.23002	0.496454	1.1099	4.97731e-09	1.43789e-08
PRR11	0.0501322	0.157414	1.65076	3.19479e-34	1.79828e-32
ITGA11	0.0304001	0.0726785	1.25745	0.000195387	0.00035433
MAGEC1	0.0175399	0.309282	4.14021	0.000150975	0.000277302
CNDP1	5.5441	1.42502	-1.95997	8.41277e-41	2.04481e-38
CENPP	0.0979478	0.20412	1.05933	1.68133e-34	9.94415e-33
ZNF341	0.10995	0.22525	1.03468	4.78233e-28	1.14505e-26
CD5L	7.31265	2.0478	-1.83632	4.21453e-35	2.79378e-33
HMGA1	0.711275	1.56615	1.13874	1.35307e-23	1.82864e-22
VTCN1	0.328026	0.112907	-1.53867	1.53441e-28	3.88862e-27
AMBN	0.0114727	0.0494479	2.10771	0.000133865	0.000247346
IGDCC4	0.115582	0.385528	1.73792	0.00401055	0.00614962
CETP	2.80799	0.616258	-2.18793	4.7543e-37	4.42322e-35
FAM59B	0.0711211	0.149871	1.07537	1.10337e-10	3.74135e-10
GPR128	0.934622	0.285028	-1.71328	2.68171e-32	1.17221e-30
ETV4	0.0950979	0.312486	1.71631	2.50996e-05	5.0312e-05
WFDC1	0.434405	0.172391	-1.33336	3.40751e-26	6.37845e-25
ZFPM2	0.583376	0.22625	-1.36651	3.6115e-31	1.37614e-29
C21orf62	0.086105	0.0371282	-1.21358	9.47958e-38	9.93931e-36
C18orf56	1.42972	2.8714	1.00602	2.48199e-11	8.87958e-11
ADRA2B	0.365173	0.163927	-1.15553	1.10005e-24	1.69682e-23
LRRC20	1.37448	2.98374	1.11823	5.26234e-18	3.60763e-17
RDH5	3.05419	1.51479	-1.01167	1.69044e-29	4.94853e-28
CCDC99	0.239138	0.661721	1.46838	4.66488e-39	6.62248e-37
DCN	18.4198	6.87881	-1.42103	6.38437e-35	4.09672e-33
DKK1	0.0238345	0.20823	3.12705	3.89823e-07	9.41514e-07
C9orf140	0.0983025	0.205153	1.0614	5.41608e-14	2.49597e-13
C15orf27	0.0672337	0.158748	1.23949	9.78543e-27	1.96468e-25
TCF21	0.212165	0.100156	-1.08294	5.37057e-35	3.48804e-33
ZNF404	0.0524518	0.121545	1.21242	5.21255e-10	1.65846e-09
KIF18A	0.0252966	0.157035	2.63406	1.07635e-36	9.43544e-35
PLVAP	0.446968	1.35115	1.59594	7.06267e-40	1.29186e-37
RRM2	0.528431	2.49354	2.23841	6.36247e-28	1.49003e-26
LY6K	0.0894713	0.429309	2.26252	4.50399e-08	1.19033e-07
PRRX1	0.131322	0.330362	1.33094	1.15882e-09	3.55921e-09
CDKN3	0.136245	1.12808	3.0496	1.17344e-40	2.68918e-38
PTGIR	1.81497	0.800663	-1.18068	7.08446e-25	1.12301e-23
ASPM	0.0670537	0.834372	3.6373	3.48666e-38	3.93811e-36
CD4	3.65729	1.6826	-1.12008	6.35814e-40	1.18601e-37
SQLE	1.49457	5.11611	1.77532	3.29816e-36	2.61926e-34
FOXD2	0.206484	0.814548	1.97997	3.71953e-18	2.61132e-17
KLRD1	0.19364	0.0941686	-1.04006	1.41958e-26	2.78058e-25
LEPREL1	1.0129	0.374182	-1.43668	1.59019e-40	3.54304e-38
MYO1A	0.0671838	0.191439	1.5107	2.4024e-26	4.57734e-25
C1orf133	0.102371	0.266117	1.37825	1.38185e-11	5.05186e-11
RNASEH2A	0.450626	1.31169	1.54142	7.40169e-29	1.98558e-27
ZNF572	0.064638	0.218855	1.75952	1.26393e-29	3.7548e-28
PPBP	0.36019	0.148386	-1.2794	2.91332e-23	3.78119e-22
EOMES	1.44981	0.710529	-1.0289	3.2301e-26	6.06049e-25
CEACAM6	0.125104	0.0481074	-1.3788	3.94704e-20	3.48862e-19
SPINK5	0.0647225	0.44733	2.789	9.74746e-14	4.35083e-13
ADH4	4.15013	1.97299	-1.07277	3.21005e-25	5.30883e-24
PTGFR	0.025117	0.173458	2.78784	0.00540324	0.0081404
PABPC4L	0.139	0.311936	1.16616	1.97796e-21	2.03531e-20
C10orf75	0.0789795	0.170804	1.11279	4.50282e-22	5.01626e-21
TTC39A	0.159402	0.762299	2.25769	1.50365e-17	9.89398e-17
CDCA8	0.078959	0.613588	2.9581	8.81425e-39	1.14031e-36
MAPK8IP2	0.0418413	0.119058	1.50867	2.01081e-26	3.86317e-25
TBXA2R	4.52995	1.54701	-1.55001	5.86238e-39	8.06454e-37
CSMD2	0.0455686	0.0977947	1.10171	2.54658e-18	1.82295e-17
PCSK9	0.358915	0.860672	1.26182	3.31888e-21	3.35062e-20
ZNF541	0.135421	0.303788	1.16562	0.0138632	0.0197455
COL7A1	0.0896201	0.184414	1.04105	0.000366079	0.000641467
CRISPLD2	9.11349	4.38596	-1.05511	2.04234e-20	1.86367e-19
ACSL4	2.36174	6.19808	1.39197	3.18304e-16	1.81394e-15
CCDC11	0.024183	0.0526111	1.12138	3.30627e-08	8.84281e-08
PLAG1	0.0870453	0.236704	1.44325	2.01779e-07	5.00688e-07
IGJ	2.69418	0.869341	-1.63185	3.5945e-30	1.16022e-28
IL13RA2	0.863274	0.329312	-1.39036	5.08236e-31	1.89608e-29
MSH2	0.346657	0.851724	1.29688	3.27458e-33	1.63647e-31
DLX1	0.0230832	0.0538952	1.22331	4.76863e-09	1.37984e-08
PTGS2	1.41111	0.505946	-1.47978	7.40114e-28	1.71079e-26
FEZ1	0.661264	0.238091	-1.47371	8.8253e-35	5.53029e-33
B4GALNT1	0.0265727	0.08605	1.69523	9.1257e-14	4.08923e-13
CYP17A1	0.401583	2.27552	2.50243	0.00556326	0.00836967
SCGB1D2	0.0149174	0.27558	4.20741	7.89634e-16	4.29692e-15
MFAP4	5.31879	1.77334	-1.58463	1.34604e-30	4.66376e-29
MT1L	8.33319	2.77324	-1.5873	1.4688e-31	5.86132e-30
ECT2	0.128105	0.493408	1.94546	6.45802e-31	2.37614e-29
LRRC37A3	0.232333	0.54504	1.23017	3.08724e-16	1.7631e-15
GADD45B	2.07276	0.981611	-1.07833	4.90149e-22	5.43022e-21
S100P	0.560422	3.23441	2.52892	2.50278e-06	5.57788e-06
SLC7A11	0.0580719	0.321833	2.4704	9.28755e-25	1.44792e-23
SOAT2	0.225184	0.859276	1.93201	0.000525327	0.000900738
RBP2	0.0624863	0.303084	2.27811	0.0001136	0.000211732
RIBC2	0.0750984	0.179212	1.25481	3.65938e-17	2.30124e-16
SHISA2	0.0311941	0.0661964	1.08548	0.0249542	0.0341858
FOXF1	2.71671	1.05008	-1.37136	4.88711e-29	1.33559e-27
FCGR3B	0.398477	0.198157	-1.00785	6.14862e-13	2.55534e-12
CXorf61	0.0338305	0.0874622	1.37034	1.18594e-05	2.46469e-05
MAGEA1	0.0229962	0.2479	3.43029	1.26686e-20	1.19057e-19
CSAG1	0.011661	0.0475959	2.02915	1.68294e-09	5.08816e-09
TRIM59	0.0900047	0.254086	1.49724	4.63608e-21	4.5937e-20
PYCR1	0.256966	0.799288	1.63714	4.4402e-09	1.28806e-08
REG1B	0.108813	0.510525	2.23013	0.0288161	0.0390957
E2F1	0.0664855	0.311674	2.22893	2.67794e-38	3.15878e-36
CENPF	0.0145544	0.130667	3.16636	8.01095e-40	1.41222e-37
CORIN	0.017991	0.0362027	1.00882	0.00123284	0.00201604
C12orf48	0.02915	0.136263	2.22483	4.24246e-35	2.80072e-33
CCL23	2.61851	0.570326	-2.19889	2.96407e-43	1.48593e-40
ASPG	0.134307	0.0666899	-1.01	4.35832e-24	6.30443e-23
PIF1	0.178749	0.425697	1.25189	1.8646e-31	7.36747e-30
ARHGAP11A	0.0477286	0.111074	1.21859	5.54458e-32	2.32235e-30
HIST1H2AE	0.986358	1.98806	1.01118	0.000149226	0.000274245
C1orf74	0.170032	0.365475	1.10397	6.10711e-23	7.63616e-22
CEACAM20	0.0568068	0.156911	1.46581	7.74097e-11	2.66025e-10
COL24A1	0.0144461	0.067753	2.2296	3.73934e-07	9.05731e-07
GGT6	0.242096	0.0948914	-1.35123	2.27976e-29	6.57769e-28
PDIA2	0.0516567	0.155655	1.59132	5.45368e-13	2.27419e-12
EGFL6	0.0288531	0.12159	2.07523	3.73994e-20	3.31287e-19
HOXD9	0.11765	0.380548	1.69358	5.71764e-22	6.24386e-21
FOXM1	0.215152	1.38088	2.68217	1.06341e-39	1.777e-37
SIGLEC5	0.494791	0.241261	-1.03622	1.50019e-22	1.76956e-21
GNAZ	0.575799	2.2688	1.97829	6.75409e-20	5.80649e-19
TMEM27	2.82889	1.01744	-1.4753	5.92285e-38	6.41989e-36
ID1	8.76353	3.26804	-1.42309	3.73856e-30	1.19948e-28
DSN1	0.277829	0.593212	1.09435	4.12573e-22	4.61219e-21
TNNT1	0.0410497	0.0837281	1.02834	6.15172e-07	1.45856e-06
FOSB	2.6156	0.84704	-1.62664	5.08143e-23	6.4186e-22
SKA1	0.122047	1.45978	3.58025	1.45087e-39	2.351e-37
TIGD7	0.165896	0.371057	1.16136	4.75351e-20	4.16017e-19
LRP4	0.0748002	0.277026	1.8889	0.028797	0.0390731
NAA11	0.0163	0.042108	1.36922	0.0145283	0.0206323
DNA2	0.0930128	0.195869	1.07439	2.20638e-24	3.30793e-23
COL6A6	0.238921	0.056999	-2.06752	5.51312e-38	6.05763e-36
ANKS6	0.541479	1.2704	1.23031	5.31879e-14	2.45537e-13

## Sheet: GSE13845
The differentially expressed genes in GSE13845 cohort
gene	conMean	treatMean	logFC	pValue	fdr
C1orf112	0.492257	1.07549	1.12751	7.62605e-05	0.000364936
FGR	4.30553	1.98044	-1.12037	1.05643e-09	4.63852e-08
STPG1	0.399058	0.955772	1.26007	2.33778e-05	0.000135074
SEMA3F	2.59451	5.26451	1.02084	2.99881e-09	9.54427e-08
DBNDD1	2.16265	7.17984	1.73115	0.000117778	0.000523795
SLC7A2	62.9713	22.2514	-1.5008	1.3484e-08	3.07389e-07
ARHGAP33	1.57134	3.8967	1.31026	1.24752e-05	7.98102e-05
PDK4	73.6182	18.3318	-2.00571	1.91487e-08	4.03369e-07
ABCB5	0.00701054	0.844008	6.91159	5.48843e-05	0.000276582
PRSS22	1.77007	0.762287	-1.2154	0.000467084	0.00165845
ACSM3	10.129	2.73653	-1.88807	1.42239e-10	1.03889e-08
REXO5	0.626995	1.80801	1.52788	7.68497e-07	8.02223e-06
PRKAR2B	1.5358	0.547204	-1.48884	1.69404e-07	2.34901e-06
MPO	0.0850971	0.0404718	-1.07219	0.00299317	0.00795154
CRLF1	0.172513	0.602957	1.80535	0.0100836	0.0222014
TMEM98	4.25597	9.27153	1.12332	0.000320282	0.00120478
TMEM132A	0.85321	2.56158	1.58606	5.9608e-07	6.49305e-06
DBF4	0.929957	1.87619	1.01257	2.27432e-07	2.93638e-06
TBXA2R	4.20569	1.23535	-1.76742	6.33365e-11	6.06434e-09
GTF2IRD1	1.08822	2.74947	1.33719	4.19523e-09	1.23515e-07
CDKL3	0.159599	0.361187	1.17829	1.54241e-05	9.54081e-05
NOS2	0.108745	0.370092	1.76694	0.00490637	0.0120778
SCN4A	0.0801486	0.255085	1.67023	5.58758e-06	4.08239e-05
E2F2	0.13245	0.57142	2.1091	2.8211e-08	5.49933e-07
SYN1	0.352556	0.136378	-1.37024	0.0171446	0.034605
DLEC1	1.12737	0.558533	-1.01325	2.2189e-06	1.91531e-05
CELSR3	0.132701	0.954938	2.84723	3.97799e-10	2.21099e-08
AASS	28.2871	11.1776	-1.33954	9.08516e-07	9.16812e-06
MAPK8IP2	0.241411	3.28651	3.76699	1.84896e-10	1.25399e-08
RPS20	147.157	295.274	1.0047	3.49511e-06	2.80249e-05
TENM1	3.56302	0.682925	-2.3833	4.24257e-09	1.24587e-07
IYD	6.97195	2.26506	-1.62201	9.08832e-08	1.40696e-06
TRAF3IP3	1.08577	0.415986	-1.38411	5.23096e-09	1.4484e-07
STAB1	20.2107	8.9428	-1.17632	9.09146e-06	6.14584e-05
SLC6A13	9.29299	4.10751	-1.17788	9.79241e-05	0.000448091
CD4	29.3525	6.81238	-2.10725	1.5731e-10	1.12656e-08
BTK	1.31674	0.628224	-1.06762	1.48902e-05	9.31168e-05
FYN	6.44614	2.88407	-1.16033	3.75617e-09	1.13072e-07
DPF1	0.0249585	0.0584853	1.22855	0.00846999	0.0191349
ANLN	0.230308	1.79291	2.96067	7.02454e-13	4.44653e-10
DCN	27.4184	6.99015	-1.97175	1.89912e-09	6.92434e-08
BRCA1	0.542578	1.20631	1.1527	2.2189e-06	1.91531e-05
EHD3	5.79237	1.33613	-2.1161	7.26536e-11	6.67593e-09
SLC25A39	25.9686	60.2738	1.21476	4.85787e-10	2.61705e-08
DDX11	1.25673	3.09449	1.30002	4.13028e-06	3.18729e-05
GPRC5A	0.164357	0.063279	-1.37703	0.001455	0.00433817
CD6	1.89037	0.727124	-1.3784	1.29484e-06	1.21678e-05
TACC3	1.95397	4.69255	1.26396	6.49021e-07	6.96512e-06
POLA2	0.500361	1.3373	1.41829	2.07111e-08	4.26476e-07
ZC3H3	5.17883	11.9413	1.20526	1.73294e-07	2.37607e-06
MTMR11	1.85257	5.90551	1.67253	2.03772e-05	0.000120831
CCDC88C	1.68499	0.813539	-1.05046	2.72021e-07	3.39289e-06
IGF1	2.05682	0.932479	-1.14127	1.07236e-06	1.04164e-05
CNTN1	0.679754	0.0213774	-4.99085	1.46826e-09	5.8189e-08
MARCO	56.2374	2.21994	-4.66293	1.43711e-10	1.04396e-08
HGF	4.65629	1.29511	-1.84611	4.50676e-10	2.43365e-08
RUNX3	2.82821	0.890489	-1.66722	3.75346e-09	1.13072e-07
CYP3A43	10.9465	2.8431	-1.94493	2.07821e-07	2.73588e-06
CPS1	255.323	117.651	-1.11781	1.52767e-06	1.40942e-05
DEPDC1	0.157287	0.97472	2.63159	3.57848e-09	1.10347e-07
RRAGD	2.59075	8.22505	1.66666	6.997e-07	7.44952e-06
SLAMF7	3.24273	1.08467	-1.57995	1.11084e-08	2.59363e-07
SH2D2A	2.15378	1.02759	-1.06761	4.09519e-05	0.000216193
TNFRSF1B	20.9883	8.96602	-1.22704	1.13417e-09	4.90425e-08
POU2F2	0.94702	0.42415	-1.15882	2.50284e-05	0.000143088
BAK1	4.94813	10.0866	1.02749	1.46591e-07	2.08913e-06
GRN	48.9945	99.9825	1.02906	3.61321e-06	2.86068e-05
ARID4A	5.23478	2.50728	-1.06201	1.89912e-09	6.92434e-08
LRRC7	0.176201	0.0870556	-1.01722	8.98445e-09	2.18737e-07
TMSB10	577.599	1603.91	1.47346	0.00104939	0.00328348
DEPDC1B	0.325331	1.42525	2.13124	3.75346e-09	1.13072e-07
DAPK2	0.455125	1.36762	1.58733	8.2263e-08	1.29105e-06
STAP1	0.341089	0.140605	-1.2785	0.000602671	0.00205317
MYOM2	0.62879	0.106115	-2.56695	8.06814e-09	1.99963e-07
CASR	0.115408	0.0272081	-2.08463	4.12631e-07	4.80482e-06
TUBG2	4.0317	10.284	1.35093	2.27432e-07	2.93638e-06
C6	120.016	43.4893	-1.46449	2.82282e-09	9.26893e-08
SPDL1	0.729239	1.76294	1.27352	3.14052e-11	3.86844e-09
MYO16	0.79657	0.321091	-1.31082	5.08434e-08	8.77743e-07
RIPOR3	5.83121	0.84156	-2.79266	1.51544e-11	2.24246e-09
AIFM2	5.79027	12.7828	1.1425	6.50627e-09	1.71603e-07
CAPG	4.5378	11.8669	1.38688	0.000557137	0.0019187
USH2A	1.10275	0.271047	-2.02449	4.00084e-05	0.000211632
ZIC2	0.233112	1.88156	3.01284	1.64714e-07	2.29292e-06
LCP2	4.99483	1.83786	-1.44241	1.89912e-09	6.92434e-08
ADRB1	0.517594	0.258566	-1.00129	0.00113183	0.00350102
EPHA3	1.97951	0.831418	-1.2515	0.000150071	0.000638862
HSPA5	110.388	233.023	1.07788	2.52289e-06	2.14042e-05
ARAP2	1.75937	0.876223	-1.00569	5.88484e-07	6.47069e-06
XK	0.247258	0.92069	1.8967	0.0205468	0.0401623
HDAC9	0.326249	0.148421	-1.13628	3.05699e-05	0.000169647
TNFRSF17	0.696318	0.177782	-1.96964	5.70938e-07	6.2944e-06
CELF2	1.67376	0.661422	-1.33945	4.44902e-07	5.12042e-06
EPN3	0.0717522	0.187528	1.38601	0.000217654	0.00087353
TNIP3	0.108689	0.0399378	-1.44438	3.42199e-05	0.000187048
RAD51	0.323459	1.02331	1.66159	5.10175e-10	2.70369e-08
POLQ	0.152711	0.496903	1.70216	1.77353e-08	3.84906e-07
FNIP2	7.62087	2.52054	-1.59622	7.0976e-12	1.34783e-09
FSTL4	0.0189642	0.458458	4.59544	4.37512e-08	7.91271e-07
LAMA3	0.424642	2.21998	2.38623	1.89278e-06	1.68751e-05
PHPT1	39.4084	78.8867	1.00128	6.64001e-06	4.71199e-05
ENTPD2	0.741924	3.02679	2.02845	0.00127037	0.00386348
PTPRN	0.00114292	0.014229	3.63803	3.89478e-05	0.000207953
CYFIP2	7.78655	2.87453	-1.43766	3.75346e-09	1.13072e-07
SEC61A1	44.5035	89.9823	1.01572	3.97799e-10	2.21099e-08
CAMK2B	1.99993	0.772556	-1.37224	4.83095e-06	3.6225e-05
TBXAS1	2.2992	1.0836	-1.0853	1.73294e-07	2.37607e-06
TARBP1	2.77057	6.83917	1.30364	7.44075e-10	3.58477e-08
STYK1	0.0947266	0.0339388	-1.48083	5.35339e-05	0.000270795
ACAA1	57.9247	25.4173	-1.18837	1.89912e-09	6.92434e-08
BCAT1	0.237034	0.546287	1.20457	0.000767471	0.00252478
LZTS1	0.489918	1.01963	1.05744	0.00480533	0.0118433
SPAG4	1.57971	5.99755	1.92471	8.64645e-05	0.000405423
LTK	3.25271	1.47471	-1.14122	2.80713e-08	5.49561e-07
POLD1	2.25432	5.34826	1.24637	2.38964e-09	8.13492e-08
SEZ6	0.165882	0.739943	2.15726	0.00217522	0.00607314
TSPAN32	0.993511	0.411666	-1.27106	5.08434e-08	8.77743e-07
ST3GAL6	11.2356	4.59062	-1.29132	1.50517e-09	5.8532e-08
NGFR	11.9607	2.47273	-2.27412	1.51544e-11	2.24246e-09
CTSA	19.3974	55.1549	1.50762	9.96724e-13	5.67834e-10
CHI3L2	0.258504	0.0886284	-1.54434	6.96025e-07	7.43601e-06
OAT	35.0339	9.83326	-1.83301	2.53791e-08	5.06435e-07
GLP2R	0.316217	0.0646529	-2.29013	1.17891e-06	1.12689e-05
MCM10	0.140991	0.664114	2.23583	1.29203e-08	2.96738e-07
PRKCQ	0.751168	0.215504	-1.80142	2.38964e-09	8.13492e-08
ZMYND12	1.92865	0.961488	-1.00425	6.48561e-06	4.61338e-05
ASPM	0.37586	2.50945	2.7391	2.29876e-09	8.109e-08
CD84	1.75571	0.648142	-1.43767	2.59738e-06	2.18329e-05
SPI1	22.2933	9.61304	-1.21354	2.72021e-07	3.39289e-06
MPPED2	0.0791548	0.257633	1.70257	0.00266074	0.00718996
MYO9A	0.83634	0.40724	-1.03821	9.08516e-07	9.16812e-06
PKM	6.17902	14.045	1.18461	0.00439802	0.0109881
ACSL4	3.60219	43.1207	3.58144	0.000447812	0.00159474
PRR11	0.385511	1.76504	2.19486	8.32595e-11	7.35394e-09
PITX1	0.0261264	3.15127	6.91428	1.21478e-07	1.79155e-06
ABCC9	6.17545	2.58539	-1.25616	2.21088e-06	1.91531e-05
RORA	5.15458	2.01998	-1.35152	3.75346e-09	1.13072e-07
TGFBR3	4.8217	2.02047	-1.25485	5.3864e-08	9.18064e-07
HES2	0.052883	0.250605	2.24454	0.00056248	0.00193534
DAPP1	0.893181	0.341825	-1.38569	1.73294e-07	2.37607e-06
FGF10	0.0808988	0.00357684	-4.49936	0.00240019	0.006593
ST6GALNAC1	0.152477	0.0719899	-1.08272	2.32822e-05	0.000135074
ASNS	0.0557383	0.132453	1.24874	0.018672	0.0371452
PABPC1	84.9067	249.956	1.55772	1.05612e-06	1.03454e-05
OSBPL3	0.898235	1.89941	1.08039	8.70262e-06	5.9128e-05
SLC12A3	0.0346589	0.0129131	-1.42439	0.0193718	0.0383232
TRPM5	0.0195499	0.0642962	1.71757	0.00245702	0.00672561
ARHGAP10	1.37817	0.630425	-1.12836	2.2189e-06	1.91531e-05
TRIP13	0.341259	1.92605	2.4967	1.13417e-09	4.90425e-08
FAM50A	19.6164	51.7754	1.40021	5.59306e-08	9.40986e-07
CDH19	1.17392	0.190215	-2.62564	3.11263e-10	1.8666e-08
ADGRL1	0.712592	2.45017	1.78173	0.00164632	0.00479136
SPP2	137.598	57.7309	-1.25304	2.48428e-05	0.000142701
RPS6KA6	0.216502	0.0663113	-1.70706	1.63474e-07	2.27765e-06
ASIC4	0.0053856	0.0186708	1.7936	0.000514969	0.00180152
HMMR	0.441267	2.10835	2.25639	7.0976e-12	1.34783e-09
P4HA2	1.32964	4.1389	1.63821	5.08434e-08	8.77743e-07
FCGR2B	3.54928	0.605187	-2.55207	1.1841e-12	5.99628e-10
ACAP1	3.44865	1.4984	-1.20261	1.07236e-06	1.04164e-05
SIDT1	0.352397	0.124643	-1.4994	2.29328e-08	4.66184e-07
MCM2	0.787212	3.12357	1.98837	8.35745e-07	8.57881e-06
FERMT2	12.8415	6.15605	-1.06073	1.29696e-08	2.96738e-07
ABCB11	11.5655	5.21913	-1.14794	6.98384e-06	4.90742e-05
DHRS9	0.642357	0.292421	-1.13533	0.000945582	0.00300068
CD5L	45.5539	4.49847	-3.34007	2.89834e-10	1.77547e-08
PTGS2	1.35151	0.246601	-2.45432	6.49253e-08	1.06704e-06
IGF2BP2	1.60142	7.01225	2.13053	1.7472e-06	1.57684e-05
TBX21	1.42576	0.566488	-1.33161	8.07292e-09	1.99963e-07
NOTCH3	2.1104	5.41405	1.35919	0.000400879	0.00145581
PPP2R2C	0.00655484	0.469793	6.16332	0.000597509	0.00204138
TEAD2	3.30866	8.81542	1.41378	0.000110779	0.000496937
CDHR2	23.3458	9.52604	-1.29321	2.53791e-08	5.06435e-07
ATP2A3	4.7576	1.95456	-1.28339	7.68497e-07	8.02223e-06
CA12	0.112448	1.20745	3.42464	6.10881e-06	4.41088e-05
IPCEF1	0.576724	0.144977	-1.99206	2.35448e-11	3.10138e-09
ENO1	74.6122	158.166	1.08396	6.8548e-06	4.84965e-05
TUBE1	7.27836	2.32896	-1.64392	6.33365e-11	6.06434e-09
TXK	0.615999	0.199412	-1.62718	9.64989e-12	1.69155e-09
GTSE1	0.298415	2.09499	2.81155	8.28124e-12	1.5097e-09
WDR62	0.19876	1.37962	2.79517	3.12437e-14	8.89977e-11
ARHGAP15	1.44841	0.631611	-1.19736	5.08434e-08	8.77743e-07
MCM6	2.38484	6.33101	1.40854	6.50627e-09	1.71603e-07
RGS11	0.729608	0.326708	-1.15912	0.000201935	0.000818805
SPAG5	2.43913	5.90556	1.27571	2.07111e-08	4.26476e-07
TPD52	3.65468	7.75255	1.08493	5.02185e-07	5.64289e-06
ICAM3	0.50117	0.195511	-1.35805	0.00013302	0.000580146
AP002956.1	4.03768	8.24421	1.02985	0.000201935	0.000818805
CTTNBP2	0.562688	0.275741	-1.02902	4.00084e-05	0.000211632
UBE2T	0.657637	5.55106	3.0774	5.88893e-14	1.34197e-10
DCX	0.00779958	0.0300006	1.94352	0.000152951	0.000649057
SMC1B	0.0717802	0.380197	2.40509	0.00765316	0.0175842
CST7	10.5082	3.20359	-1.71375	2.67784e-09	8.86956e-08
MAP2	0.739826	2.99923	2.01933	2.27217e-05	0.000132425
AMPH	0.164294	0.063379	-1.37421	4.07942e-05	0.000215589
FAP	0.156872	0.614042	1.96875	0.0212777	0.0414395
P2RY10	1.03281	0.281148	-1.87717	3.01483e-07	3.66605e-06
BPIFB2	0.0908759	28.7854	8.30722	0.0254112	0.0479879
TP73	0.104309	0.606709	2.54014	1.44243e-07	2.06471e-06
SP140	0.70394	0.345495	-1.02679	2.2189e-06	1.91531e-05
PAFAH1B3	2.50526	8.64386	1.78672	8.08989e-06	5.56176e-05
AFM	225.35	92.094	-1.29099	3.72789e-07	4.40203e-06
DCT	0.136565	0.0650114	-1.07082	0.00155551	0.00459454
SLC4A4	6.93608	2.69593	-1.36334	6.17253e-08	1.02224e-06
RDH8	0.0252952	0.919563	5.18401	0.00121342	0.0037181
COL5A3	3.27966	12.2519	1.90139	0.000527724	0.00183376
CHRNA3	0.00780636	0.0170458	1.12669	0.013477	0.0284102
KCNN2	2.40949	0.261157	-3.20573	1.13417e-09	4.90425e-08
NDC80	0.403293	2.30846	2.51703	1.51544e-11	2.24246e-09
CXCL2	156.248	40.8575	-1.93517	6.48561e-06	4.61338e-05
PTPRC	6.87856	1.95108	-1.81783	4.19523e-09	1.23515e-07
AACS	0.500709	1.11053	1.1492	1.68651e-08	3.68124e-07
SMARCD3	1.23506	3.12704	1.34022	0.000358503	0.00132515
FYB1	2.86601	0.971452	-1.56083	4.611e-08	8.21742e-07
C1QTNF3	1.08923	7.53083	2.7895	0.000473123	0.00167078
COL19A1	0.0307042	0.00570516	-2.4281	1.94293e-05	0.000116087
EPB41L3	1.04587	0.436149	-1.26181	8.2263e-08	1.29105e-06
SEMA5B	0.253108	0.898145	1.82719	2.07821e-07	2.73588e-06
BCKDHB	19.0755	7.93331	-1.26573	7.15823e-09	1.85577e-07
GRHL2	0.432809	0.0927884	-2.22171	1.99906e-07	2.66557e-06
HAL	60.8364	28.8579	-1.07597	0.000328396	0.00123307
FCN1	1.25533	0.344818	-1.86415	1.24589e-10	9.52727e-09
TTC39A	0.0973343	1.0614	3.44688	2.53791e-08	5.06435e-07
ORC1	0.214742	1.03411	2.26772	8.32595e-11	7.35394e-09
RAD54L	0.178152	0.907885	2.3494	1.63495e-08	3.61543e-07
FOLH1	7.49264	2.82057	-1.40949	1.23411e-08	2.85222e-07
HSD17B2	17.9637	6.62124	-1.43991	2.20596e-09	7.80582e-08
NOX4	0.0437344	0.32887	2.91068	1.69075e-07	2.34901e-06
FTL	4871.09	11695.3	1.26361	1.81719e-05	0.000109783
ADAMTS2	4.63665	2.0735	-1.16101	5.18367e-06	3.83524e-05
CETP	10.9049	1.3302	-3.03526	4.09773e-13	3.45848e-10
MT3	0.0156545	0.104797	2.74295	0.0163318	0.0332799
GNAO1	2.83783	0.898223	-1.65965	5.60347e-08	9.40986e-07
PTHLH	0.0835704	0.749509	3.16488	0.000243437	0.000957279
PHACTR3	0.14629	0.0127007	-3.52585	5.70652e-11	5.65392e-09
AURKA	1.74819	7.64554	2.12876	1.75723e-11	2.51848e-09
CASS4	0.686019	0.335555	-1.0317	3.27836e-06	2.6407e-05
PIR	4.50814	9.88647	1.13292	3.8264e-06	2.99129e-05
ASAP3	2.94242	6.28211	1.09425	0.000473123	0.00167078
DNMT3B	0.505776	1.31717	1.38087	2.99881e-09	9.54427e-08
TPX2	1.65319	7.66149	2.21238	9.64989e-12	1.69155e-09
FER1L4	0.41809	1.28866	1.62398	0.0051167	0.0125093
TGDS	11.6779	5.47893	-1.09181	1.73294e-07	2.37607e-06
SMOX	1.66453	4.27569	1.36104	7.5178e-06	5.22813e-05
SIGLEC1	7.55515	2.17871	-1.79399	6.07504e-12	1.23605e-09
SLC4A11	0.166465	7.80426	5.55097	0.000141308	0.000608719
CPXM1	0.515165	1.34269	1.38202	0.000767458	0.00252478
F11	40.7504	14.0242	-1.5389	1.79329e-09	6.74636e-08
SLC23A2	32.0812	14.9523	-1.10136	2.48784e-07	3.15486e-06
CFAP61	0.00806965	0.019737	1.29032	0.0199253	0.0391563
NOS1	0.0263554	0.00980098	-1.4271	0.000232707	0.000922728
GRAMD1A	5.39911	16.2925	1.59341	9.87235e-07	9.73901e-06
FXYD3	0.00991013	0.0850045	3.10056	0.00967483	0.0214277
KCNH4	0.0553732	0.205373	1.89099	1.99137e-05	0.000118701
BIRC5	0.926998	5.65849	2.60978	3.14052e-11	3.86844e-09
OTUB2	0.0940518	0.205935	1.13067	0.00205695	0.0057952
LTBP4	15.502	7.74108	-1.00185	8.34739e-05	0.000394566
RGS1	10.3538	5.03865	-1.03905	0.000379147	0.00138907
IRAK3	0.847908	0.327535	-1.37226	8.75749e-08	1.36222e-06
P3H2	1.38905	0.428693	-1.69609	8.98445e-09	2.18737e-07
CD209	1.79905	0.827918	-1.11968	0.00225276	0.0062521
KIF4A	0.273188	2.17948	2.99602	1.12304e-11	1.85448e-09
NRCAM	0.147746	2.11572	3.83996	0.00832598	0.0188689
IL5RA	0.0423181	0.0112432	-1.91222	1.99506e-05	0.00011889
ITGA6	3.22731	10.9139	1.75776	6.33365e-11	6.06434e-09
SMPX	0.129984	1.52314	3.55064	0.004366	0.0109465
PITPNM3	0.893802	0.117764	-2.92405	4.43261e-12	1.09794e-09
ORC6	0.34766	1.7044	2.29352	4.17082e-11	4.65905e-09
ESR1	2.7243	0.717059	-1.92572	1.89912e-09	6.92434e-08
RGS17	0.0625259	0.152955	1.29058	0.000403024	0.00146058
ANGPT2	0.479428	1.26279	1.39722	0.00163996	0.00479122
CD200	0.460587	1.32045	1.51948	0.000144738	0.000621616
MYH7	0.0288685	0.0121945	-1.24326	0.0138531	0.0290339
SLC7A8	2.84996	0.681173	-2.06485	4.43261e-12	1.09794e-09
TYRO3	0.357708	1.05865	1.56536	0.00572203	0.0137228
WDR76	0.489208	2.05245	2.06882	7.36641e-10	3.56403e-08
TBX15	8.37405	2.84408	-1.55797	2.7163e-05	0.000153672
CLSPN	0.0923339	0.485646	2.39497	1.23274e-09	5.13782e-08
UNC13D	3.34683	1.62482	-1.04251	6.48561e-06	4.61338e-05
CDC45	0.444976	2.58414	2.53788	1.51544e-11	2.24246e-09
GABRP	1.91232	0.415294	-2.20312	7.14658e-06	5.0048e-05
CDC6	0.353737	2.62863	2.89356	1.51544e-11	2.24246e-09
FMO2	1.26462	0.594843	-1.08812	1.08122e-05	7.09029e-05
SUCO	2.46472	5.65558	1.19825	1.37028e-08	3.10089e-07
MSH2	0.547696	1.22946	1.16658	2.0322e-07	2.6987e-06
EPB41L4B	14.1455	5.61169	-1.33384	2.10526e-10	1.3668e-08
WHRN	1.70097	4.13496	1.28152	2.36194e-06	2.0265e-05
TLL2	0.0234395	0.0524809	1.16285	0.0115411	0.0249169
CYP26A1	5.3401	0.823142	-2.69765	1.79307e-07	2.45113e-06
TDRD1	0.137729	0.0302063	-2.18891	3.36821e-06	2.70931e-05
CRTAC1	0.325247	0.133749	-1.28201	1.21221e-05	7.82323e-05
IL11	0.0277019	0.11133	2.00679	6.28089e-06	4.51368e-05
MYO3A	0.058761	0.0104921	-2.48555	6.8187e-08	1.10202e-06
SMIM24	39.2628	17.3869	-1.17516	0.000227876	0.00090544
TREM2	1.94695	4.69954	1.2713	2.86611e-05	0.000160672
PGC	0.0390808	60.0594	10.5857	0.000142181	0.000612366
HSP90AB1	129.47	504.8	1.96309	1.34081e-09	5.37928e-08
CDC7	0.764502	2.28358	1.5787	5.31744e-06	3.92529e-05
SYDE2	1.15339	0.498491	-1.21024	3.86433e-07	4.531e-06
PCSK5	0.351385	0.937062	1.41509	0.000767471	0.00252478
SCD	136.61	422.756	1.62976	0.00628579	0.0148542
PRTFDC1	0.824828	2.49203	1.59516	0.00104809	0.00327984
KCNK6	3.64067	1.4575	-1.32071	6.50627e-09	1.71603e-07
IGFALS	55.8306	7.78657	-2.842	4.09372e-10	2.26977e-08
HCN2	0.225856	1.57092	2.79813	5.30728e-05	0.000268635
GADD45B	132.101	43.1754	-1.61336	4.28723e-08	7.75992e-07
MMP11	0.470585	1.99046	2.08057	1.16158e-05	7.53276e-05
GGT5	11.2271	3.81138	-1.5586	5.59306e-08	9.40986e-07
SEC14L3	0.889155	0.397074	-1.16303	0.000310933	0.00117661
SLC35E4	0.176363	0.480327	1.44547	1.12304e-11	1.85448e-09
LGALS2	8.07373	3.82016	-1.0796	0.000400879	0.00145581
SEZ6L	0.0618478	0.0182798	-1.75847	3.67044e-05	0.000198439
SOX10	0.180634	0.0493994	-1.8705	7.98967e-05	0.000379864
CENPM	0.572747	4.51401	2.97844	3.77838e-12	1.02502e-09
2019-09-03	0.03581	0.234432	2.71073	4.46838e-06	3.39984e-05
SLC5A1	1.24487	0.144736	-3.10451	3.10561e-09	9.87038e-08
KDELR3	4.77074	11.3685	1.25276	0.00190585	0.00543084
DMC1	0.0559405	0.231426	2.04858	0.0071463	0.0165397
RSPH14	0.0545071	0.168433	1.62766	0.00282113	0.00754995
MIOX	0.136863	1.50666	3.46055	1.99137e-05	0.000118701
RHBDD3	6.84041	14.6948	1.10315	1.75723e-11	2.51848e-09
TTLL1	0.929595	1.91513	1.04277	3.86433e-07	4.531e-06
BIK	0.797792	2.08111	1.38327	0.00919017	0.0205178
HMOX1	48.3203	23.5049	-1.03967	5.9608e-07	6.49305e-06
MCM5	3.57981	8.13107	1.18356	9.78667e-08	1.50586e-06
RASD2	0.0867187	0.399763	2.20473	1.55939e-07	2.21355e-06
PDGFB	2.31582	4.75269	1.03722	4.86988e-05	0.000249073
CABP7	0.0566494	0.137106	1.27516	0.000399634	0.00145581
SYNGR1	1.20992	2.52915	1.06375	0.0255603	0.0481378
FOXRED2	3.02783	6.33554	1.06518	7.62605e-05	0.000364936
SGSM3	0.281954	0.607997	1.10861	0.000125184	0.00055114
PVALB	1.42461	0.107019	-3.73463	1.45651e-09	5.79147e-08
CSF2RB	1.70229	0.797028	-1.09477	0.000117778	0.000523795
KCTD17	2.09681	8.4949	2.0184	0.000897833	0.00287276
IL2RB	4.60435	1.06632	-2.11036	1.1841e-12	5.99628e-10
GZMH	6.41262	2.16036	-1.56964	2.99881e-09	9.54427e-08
GZMB	2.65199	1.21716	-1.12356	3.64508e-05	0.000197114
COCH	0.149425	1.4726	3.30087	0.000933396	0.00297484
POLE2	0.82438	1.83856	1.15719	4.611e-08	8.21742e-07
GNPNAT1	14.5174	7.07573	-1.03684	1.26378e-06	1.193e-05
CDKN3	0.638022	5.20182	3.02734	3.62111e-11	4.2535e-09
GSTZ1	12.4665	3.56723	-1.80518	3.97799e-10	2.21099e-08
SIX4	0.0579097	0.206068	1.83124	9.48274e-05	0.000438055
GALNT16	0.478002	0.235259	-1.02277	1.43754e-05	9.02442e-05
ASB2	0.360765	0.162757	-1.14834	2.67873e-05	0.000151924
SLC10A1	124.366	38.7132	-1.6837	6.49701e-08	1.06704e-06
SERPINA4	173.955	84.2361	-1.04621	5.31612e-06	3.92529e-05
MTHFD1	28.7166	12.7982	-1.16595	8.2263e-08	1.29105e-06
AL139020.1	0.502536	0.064705	-2.95728	2.02927e-07	2.6987e-06
NFATC4	0.779103	2.10595	1.43459	0.0022018	0.00612851
MMP9	0.938608	3.2388	1.78687	0.000808867	0.00263208
VSX1	0.022282	0.124432	2.48141	0.0232899	0.044618
PYGB	6.56896	16.3311	1.31389	1.37028e-08	3.10089e-07
GINS1	0.574582	2.75195	2.25987	9.64989e-12	1.69155e-09
MYBL2	0.644061	9.09579	3.81993	9.53218e-11	8.13556e-09
SLA2	1.08071	0.455982	-1.24493	1.73294e-07	2.37607e-06
PABPC1L	10.7599	21.5318	1.00081	0.00128401	0.00388838
DOK5	0.278644	0.648353	1.21836	0.0221271	0.0427134
SLCO4A1	0.616541	0.289334	-1.09146	0.000424013	0.0015214
AVP	0.332906	0.122719	-1.43976	0.000537654	0.00186315
CHRNA4	5.05813	1.69428	-1.57793	1.16511e-05	7.54278e-05
EEF1A2	0.33568	10.313	4.94123	7.87952e-05	0.000375096
TRIB3	12.4529	41.482	1.736	0.000852292	0.00275022
MYLK2	0.0207346	0.0568502	1.45512	0.000301091	0.00114564
SIRPB1	0.293711	0.0796583	-1.8825	9.20805e-07	9.24762e-06
FERMT1	0.192653	1.18382	2.61937	7.25485e-05	0.000350113
HCK	6.052	2.24633	-1.42985	8.13045e-08	1.28933e-06
TLDC2	0.18601	0.693356	1.89821	2.33778e-05	0.000135074
NOP56	9.40712	18.9115	1.00744	9.93845e-08	1.5149e-06
OXT	20.5279	5.38841	-1.92965	6.3058e-07	6.82645e-06
E2F1	1.41998	13.2604	3.22318	5.19286e-12	1.2075e-09
FAM83D	1.82701	5.84647	1.67808	1.33858e-09	5.37928e-08
PIGU	4.24964	9.13241	1.10366	4.68602e-09	1.33984e-07
RNF125	5.77868	1.73176	-1.7385	1.84896e-10	1.25399e-08
NOL4	0.280357	0.0320127	-3.13055	8.65348e-08	1.35251e-06
MXRA5	1.75473	0.782393	-1.16529	1.37115e-06	1.27899e-05
TLR8	0.572379	0.191476	-1.57981	0.000945582	0.00300068
MOSPD1	2.44831	5.37327	1.13401	0.0015672	0.00460047
CHRDL1	0.568203	0.21377	-1.41035	0.000108939	0.000491485
PAGE4	0.0441193	3.31225	6.23026	0.0263552	0.049504
SRPX	7.59092	1.33337	-2.50919	2.03521e-11	2.86287e-09
F9	115.614	42.0536	-1.45902	3.42886e-08	6.4844e-07
ABCD1	5.00833	11.4287	1.19025	7.06379e-07	7.45921e-06
SYP	0.281867	0.575534	1.02989	0.000379147	0.00138907
PLP2	7.32967	18.0018	1.29632	0.0012209	0.00372896
BMX	0.405737	0.189022	-1.10199	8.33331e-05	0.00039431
NAA10	4.00476	8.77317	1.13138	1.12945e-05	7.38492e-05
SCML2	0.431569	1.09176	1.33899	3.10328e-08	5.97276e-07
CD40LG	0.717245	0.325361	-1.14043	0.000572954	0.00196604
GABRE	2.01513	6.30424	1.64545	0.00013302	0.000580146
FGD1	0.345467	0.965833	1.48323	0.00135008	0.00406414
CENPI	0.110193	0.613735	2.47758	3.14684e-09	9.9875e-08
DRP2	0.00656214	0.0193004	1.55639	0.00281056	0.00752728
RUBCNL	0.86791	0.433663	-1.00097	9.35865e-06	6.27065e-05
FGF9	0.0353527	0.00834557	-2.08274	0.0185433	0.0368988
SLC25A15	46.5212	20.1327	-1.20835	3.42886e-08	6.4844e-07
HSF4	4.72009	10.775	1.1908	6.71846e-05	0.000327698
CORO1A	11.9252	5.22652	-1.19009	9.08516e-07	9.16812e-06
CCL22	0.273786	0.100717	-1.44275	0.000128309	0.000563156
DHODH	21.2883	10.0763	-1.07909	3.85605e-06	3.01137e-05
MLYCD	3.25132	1.61623	-1.00839	5.60347e-08	9.40986e-07
WFDC1	0.481392	0.21765	-1.1452	3.87127e-07	4.531e-06
COTL1	10.0477	4.17585	-1.26673	6.17253e-08	1.02224e-06
CRISPLD2	3.65967	1.60775	-1.18667	0.000226971	0.00090439
FOXF1	1.92343	0.739893	-1.37829	4.60654e-07	5.25301e-06
HAGHL	0.515927	1.2594	1.28749	0.00623614	0.0147692
RHBDL1	1.28992	3.3817	1.39046	8.11715e-05	0.000384601
MEFV	0.393946	0.120796	-1.70543	4.83095e-06	3.6225e-05
AQP8	0.146988	1.93351	3.71745	7.03297e-06	4.93586e-05
RBL2	12.2723	5.86753	-1.06458	6.50627e-09	1.71603e-07
IL21R	0.36973	0.179513	-1.04239	9.79241e-05	0.000448091
TMC5	0.132626	2.56532	4.2737	0.0253581	0.0479227
RASL12	0.463349	1.69825	1.87388	1.89278e-06	1.68751e-05
FAM189A1	0.0422842	0.0156863	-1.43062	0.00536482	0.0130237
OIP5	0.630104	2.27713	1.85356	2.38964e-09	8.13492e-08
PDGFRL	0.242309	0.900692	1.89419	3.54363e-06	2.81367e-05
CSPP1	1.95401	4.18965	1.10039	0.000995634	0.00313637
RIPK2	2.94738	6.48874	1.1385	0.000897833	0.00287276
EYA1	0.00204855	0.0189617	3.21041	0.00111373	0.00345256
SFRP1	1.89924	0.280848	-2.75756	3.16501e-09	1.00312e-07
LAPTM4B	8.76007	48.8062	2.47805	2.973e-07	3.62486e-06
NIPAL2	4.18247	8.73323	1.06216	0.0018155	0.00521315
JPH1	0.0800793	1.0566	3.72186	0.0019171	0.00545882
GDAP1	0.687209	1.86889	1.44336	0.00439802	0.0109881
NDRG1	9.49858	39.1597	2.04359	7.25485e-05	0.000350113
GSDMD	17.854	38.0963	1.09341	5.60347e-08	9.40986e-07
TSTA3	12.9756	29.9405	1.2063	5.48558e-07	6.06822e-06
PYCR3	1.11039	2.58374	1.21839	3.2806e-06	2.6407e-05
SQLE	4.88646	30.8125	2.65665	7.24956e-09	1.8583e-07
MCM4	2.42377	8.83664	1.86625	5.10175e-10	2.70369e-08
DHDH	0.278765	0.614432	1.1402	0.00760868	0.0174838
MAP4K1	2.63083	1.16982	-1.16923	1.16436e-06	1.11648e-05
LHB	0.198295	1.18032	2.57345	0.00605556	0.0144164
PPP1R37	4.01941	9.05455	1.17166	3.42886e-08	6.4844e-07
PEX11G	14.196	6.71462	-1.0801	2.61359e-07	3.29599e-06
RNASEH2A	0.0299018	0.0856784	1.5187	0.00104089	0.00326584
DKKL1	0.0845768	0.280913	1.73179	0.0102111	0.0224431
FCER2	0.699519	0.151226	-2.20966	3.35607e-09	1.04052e-07
CLEC4M	16.1388	0.461169	-5.1291	1.51923e-10	1.09906e-08
TLE6	0.454377	1.26615	1.47849	7.62605e-05	0.000364936
LILRB1	1.49745	0.406906	-1.87974	1.86946e-08	3.9777e-07
LILRA1	0.305336	0.064057	-2.25297	1.99671e-06	1.77392e-05
ASF1B	0.95754	5.421	2.50115	1.12304e-11	1.85448e-09
TNNT1	0.0387486	0.330067	3.09055	0.00881163	0.0197832
EBI3	4.57378	1.69084	-1.43564	6.09303e-07	6.60867e-06
OVOL3	0.105534	0.254485	1.26988	0.00294626	0.00783332
APLP1	0.184976	0.782004	2.07984	0.0111564	0.0241781
CEACAM4	0.43773	0.12356	-1.82483	1.80788e-05	0.000109249
SIGLEC8	0.438409	0.20524	-1.09497	0.00782237	0.0178846
CD79A	3.77149	1.63736	-1.20376	2.72021e-07	3.39289e-06
NKG7	17.1199	5.54194	-1.62721	5.51594e-11	5.48896e-09
CD33	0.919961	0.437944	-1.07083	3.35607e-09	1.04052e-07
CRX	0.0572715	0.0232684	-1.29944	0.00308361	0.00814425
PTPRS	2.08806	0.818538	-1.35105	4.13028e-06	3.18729e-05
CNFN	0.381066	2.3603	2.63085	0.00091989	0.00293797
SYNGR4	0.0376835	0.12976	1.78384	0.00216661	0.00605132
SIGLEC6	0.100461	0.0330253	-1.60499	0.000527563	0.00183376
PLA2G4C	1.94152	5.52972	1.51002	4.98817e-06	3.73057e-05
SIGLEC5	0.0752995	0.0179041	-2.07235	0.000914102	0.00292072
FGF21	10.7231	73.8976	2.78481	0.00104809	0.00327984
GCDH	41.0677	18.1176	-1.18061	2.29328e-08	4.66184e-07
LILRB5	3.66804	0.600421	-2.61096	1.08156e-13	1.87635e-10
PDE4C	0.0266098	0.0902599	1.76213	0.0041176	0.0104165
COMP	0.0935679	1.71423	4.1954	0.0130727	0.0276397
UPK1A	0.0541861	0.255319	2.23631	0.00750619	0.0172744
MAG	0.133571	0.0338368	-1.98095	0.00261251	0.00708231
TMEM59L	0.0388313	0.205265	2.40219	0.000264526	0.00102727
HAMP	421.303	51.4298	-3.03418	4.59476e-09	1.33715e-07
SIPA1L3	1.81281	3.87228	1.09496	1.31508e-07	1.91001e-06
CFAP69	0.720784	0.348034	-1.05034	1.89816e-07	2.54443e-06
TFPI2	4.57245	2.10208	-1.12115	5.83566e-09	1.57937e-07
PON3	83.7494	30.2909	-1.4672	1.18959e-09	5.01081e-08
DLX5	0.0106553	0.152441	3.8386	3.46141e-06	2.77644e-05
PTN	4.11519	1.67282	-1.29868	4.611e-08	8.21742e-07
TFEC	0.834181	0.385535	-1.1135	3.27814e-05	0.000179745
VIPR2	0.106544	0.0442143	-1.26887	3.23935e-05	0.000178548
HOXA13	0.339741	1.33008	1.96901	4.88418e-07	5.55393e-06
CPED1	5.861	1.70817	-1.7787	3.50843e-10	2.03435e-08
STX1A	0.503657	1.32998	1.40089	3.87127e-07	4.531e-06
CRHR2	0.0446954	0.148671	1.73393	9.41134e-07	9.43535e-06
GHRHR	0.13703	1.31976	3.26771	0.00418279	0.0105521
CCL24	1.90142	0.853975	-1.15481	0.018423	0.0367171
HSPB1	188.303	833.287	2.14576	1.76823e-08	3.84906e-07
NUDT1	1.88524	4.46877	1.24513	3.21602e-12	9.77155e-10
TAF6	2.03296	4.6021	1.17871	7.44985e-09	1.89684e-07
HYAL4	0.00620045	0.131973	4.41173	0.000345234	0.00128546
MOGAT3	10.5343	28.9629	1.45911	0.00110304	0.00342104
PLOD3	10.9453	27.5871	1.33369	7.26536e-11	6.67593e-09
CLDN15	7.75247	21.3253	1.45984	1.6544e-05	0.000101189
EZH2	1.50549	6.14729	2.02972	1.09028e-10	8.84174e-09
CEP41	0.294729	0.634408	1.10602	8.98445e-09	2.18737e-07
SFRP4	0.258389	3.16197	3.61321	0.00167618	0.00487267
POU6F2	0.134083	0.036373	-1.88219	9.50146e-07	9.52152e-06
GCK	2.6342	0.610628	-2.109	0.00126498	0.00385018
LHX2	2.37373	0.376273	-2.65731	2.83219e-13	2.80608e-10
FSD1L	0.201475	0.568718	1.49711	7.06379e-07	7.45921e-06
NMRK1	13.2296	6.53488	-1.01754	1.45894e-08	3.28196e-07
PRUNE2	0.310816	0.117247	-1.4065	2.53791e-08	5.06435e-07
TNFSF8	0.815224	0.299373	-1.44525	0.000413394	0.00149412
ENG	28.4445	14.1427	-1.00809	4.24824e-06	3.26285e-05
CDC37L1	15.9184	6.48439	-1.29566	7.0976e-12	1.34783e-09
DOCK8	1.92866	0.740628	-1.38078	5.08434e-08	8.77743e-07
ELAVL2	0.00593691	0.0177069	1.57653	0.0219604	0.0425539
NCS1	1.05067	2.19125	1.06044	0.00533355	0.0129533
APBA1	0.851041	0.322198	-1.40128	8.81216e-06	5.97653e-05
SH3GL2	0.0736003	0.0309	-1.2521	0.00678646	0.0158456
GATA3	1.28566	0.327494	-1.97297	2.35448e-11	3.10138e-09
CXCL12	46.659	7.64208	-2.61012	2.33237e-10	1.50141e-08
TLX1	0.338687	1.939	2.51729	6.49021e-07	6.96512e-06
CPEB3	5.65899	1.47178	-1.94298	2.35448e-11	3.10138e-09
DKK1	0.086087	5.85097	6.08674	0.000638049	0.00215661
UBE2S	4.97967	16.4412	1.72319	7.0976e-12	1.34783e-09
DNAJC12	15.8489	5.88289	-1.42979	4.68602e-09	1.33984e-07
PBLD	61.8145	19.5064	-1.664	1.13367e-09	4.90425e-08
LGI1	0.0703967	0.0112316	-2.64794	1.17123e-06	1.12002e-05
RNF43	0.9716	2.47964	1.35169	0.000338897	0.00126292
ASPA	3.13604	0.888277	-1.81986	2.38964e-09	8.13492e-08
TRIM16L	1.46531	8.37829	2.51545	0.000141308	0.000608719
CDK5RAP3	3.5907	7.36585	1.03659	0.000269933	0.00104117
ALDH3A1	0.478909	12.6585	4.72421	0.00171692	0.00497777
CCL2	20.8088	7.55478	-1.46173	3.50427e-05	0.000190268
CNTNAP1	0.495669	1.49524	1.59293	3.50427e-05	0.000190268
DLX4	0.0164641	0.0701292	2.09069	0.00430915	0.010817
SGCA	2.04273	0.964089	-1.08326	0.000302611	0.00114721
VAT1	20.5848	43.9808	1.09529	0.000104245	0.000472275
EFNB3	0.933719	0.173071	-2.43162	4.2271e-09	1.24293e-07
TMEM104	3.05153	6.29909	1.04561	6.07504e-12	1.23605e-09
UNC119	2.71626	5.4938	1.01618	2.33778e-05	0.000135074
UGT2B10	84.3971	23.2677	-1.85887	2.80713e-08	5.49561e-07
CWH43	0.0948454	0.0158565	-2.5805	0.00555675	0.0134043
SULT1E1	7.93106	3.09827	-1.35605	3.54363e-06	2.81367e-05
ODAM	0.0217334	1.21205	5.8014	0.0016008	0.00469133
KLHL2	9.94276	4.82939	-1.0418	3.75617e-09	1.13072e-07
WFS1	3.13844	7.90891	1.33343	4.68602e-09	1.33984e-07
ANXA10	21.5649	5.04228	-2.09654	3.62111e-11	4.2535e-09
AADAT	16.5284	3.85424	-2.10043	7.26536e-11	6.67593e-09
SLC2A9	4.48395	1.85732	-1.27155	5.9608e-07	6.49305e-06
NEIL3	0.0780214	0.764838	3.29321	1.08908e-09	4.76351e-08
CLNK	0.129587	0.0350588	-1.88607	3.82664e-08	7.06841e-07
NSD2	1.43555	3.1372	1.12787	9.87235e-07	9.73901e-06
NKX3-2	0.00751604	0.101824	3.75996	0.00165684	0.00482076
HGFAC	142.277	44.7265	-1.6695	6.30088e-07	6.82436e-06
FAM149A	7.52312	2.84495	-1.40293	7.36641e-10	3.56403e-08
NCAPG	0.259016	1.962	2.92121	1.42239e-10	1.03889e-08
PPARGC1A	8.70493	3.4499	-1.33528	1.07236e-06	1.04164e-05
DDX25	0.0476973	0.020609	-1.21064	2.95343e-05	0.000164998
CCDC34	1.87542	5.07903	1.43734	2.39501e-10	1.50351e-08
ZBTB16	4.10306	1.86478	-1.1377	8.70262e-06	5.9128e-05
TECTA	0.499914	0.199968	-1.32192	5.77076e-10	2.97521e-08
CRTAM	0.679135	0.179989	-1.91579	4.00191e-07	4.66855e-06
B3GAT1	1.32428	0.411918	-1.68478	9.08516e-07	9.16812e-06
MS4A6A	16.8727	4.11877	-2.03441	6.83557e-10	3.41599e-08
MS4A4A	6.52362	2.71334	-1.2656	1.26378e-06	1.193e-05
CCDC86	2.50195	5.01768	1.00397	6.09303e-07	6.60867e-06
APOA5	238.214	102.323	-1.21913	1.02017e-06	1.00335e-05
IL10RA	5.80897	1.94746	-1.57669	2.72074e-11	3.4637e-09
SLC1A2	5.17363	2.19962	-1.23393	1.20157e-05	7.75898e-05
CD5	1.5758	0.713796	-1.1425	0.000141308	0.000608719
MDK	7.60154	111.416	3.87353	1.33858e-09	5.37928e-08
C11orf21	1.26516	0.461773	-1.45407	1.23411e-08	2.85222e-07
EXPH5	1.92759	0.588359	-1.71203	1.86946e-08	3.9777e-07
PTPN5	0.011281	0.0355599	1.65636	0.00127534	0.00387759
VWF	2.29586	5.20184	1.17999	0.0015672	0.00460047
CD69	4.41695	0.742051	-2.57346	3.62111e-11	4.2535e-09
SELPLG	5.76983	2.58684	-1.15734	7.5178e-06	5.22813e-05
ASIC1	0.0982394	0.337357	1.7799	0.00136229	0.00409708
DAO	20.0253	9.75071	-1.03824	2.18294e-05	0.000127977
TSPAN11	0.333181	0.102655	-1.69851	1.20911e-06	1.15383e-05
BIN2	3.55877	1.18274	-1.58924	6.07504e-12	1.23605e-09
SYT10	0.169199	0.0142815	-3.5665	8.27981e-10	3.93036e-08
CYP27B1	0.291815	0.597678	1.03431	0.00266074	0.00718996
TRPV4	6.38512	3.01548	-1.08233	2.59738e-06	2.18329e-05
FOXM1	0.473982	3.12498	2.72094	1.31743e-13	1.87635e-10
RAD51AP1	0.515808	1.91203	1.8902	5.10175e-10	2.70369e-08
AKAP3	0.324695	0.157202	-1.04647	7.62605e-05	0.000364936
ALDH2	144.584	58.9438	-1.2945	1.28539e-09	5.33773e-08
ART4	7.36908	2.92363	-1.33372	2.99881e-09	9.54427e-08
ENDOU	0.0721089	0.0341145	-1.07979	0.0185059	0.0368339
C12orf49	1.47829	3.17518	1.10291	0.000302611	0.00114721
FZD10	0.0348698	0.0823427	1.23966	0.015582	0.0320443
IFNG	0.4074	0.14376	-1.50278	0.000187654	0.000773984
TIMELESS	3.74785	7.63154	1.02591	3.87127e-07	4.531e-06
CDCA3	0.251193	1.58784	2.6602	3.60645e-09	1.1076e-07
SPSB2	3.26219	7.31851	1.16571	8.70262e-06	5.9128e-05
SLCO1B3	23.1084	6.30389	-1.8741	5.08434e-08	8.77743e-07
GYS2	3.45035	0.690382	-2.32128	2.80713e-08	5.49561e-07
KLRB1	5.02889	1.63553	-1.62048	6.52244e-10	3.26667e-08
DSE	1.07588	0.434781	-1.30716	2.29328e-08	4.66184e-07
RIPOR2	1.09683	0.365721	-1.58452	4.50676e-10	2.43365e-08
MCM3	5.74415	16.6926	1.53904	2.35448e-11	3.10138e-09
CD83	5.63168	2.76805	-1.0247	3.50427e-05	0.000190268
GLP1R	0.00462827	0.346654	6.22688	0.00344805	0.00894821
BMP5	1.32587	0.153391	-3.11165	9.17271e-11	8.07056e-09
RBM24	0.271382	1.95965	2.8522	9.20805e-07	9.24762e-06
CAP2	2.00891	10.6638	2.40823	4.79892e-11	4.9935e-09
BAG2	1.70367	3.44054	1.01399	0.000150071	0.000638862
TSPO2	0.292006	1.32006	2.17654	6.23261e-06	4.4815e-05
E2F3	2.00321	4.09946	1.03312	2.18294e-05	0.000127977
COL9A1	0.0156684	0.286017	4.19017	3.63155e-08	6.83367e-07
RPS12	433.821	884.847	1.02833	0.000152172	0.000647078
GMNN	5.27208	19.1506	1.86095	5.10175e-10	2.70369e-08
ARFGEF3	0.099368	0.801554	3.01195	0.0205468	0.0401623
SLC16A10	1.64648	0.813804	-1.01664	8.64645e-05	0.000405423
CCR6	0.0446649	0.0190198	-1.23164	0.0111383	0.024155
CUTA	46.8306	95.6902	1.03092	1.91487e-08	4.03369e-07
TTK	0.191452	1.04489	2.44829	4.41078e-09	1.29237e-07
CCN6	0.220345	0.101082	-1.12424	0.00205451	0.00578931
LAMA4	1.03797	2.41959	1.221	0.000338897	0.00126292
LY86	5.55204	2.24265	-1.30781	3.86392e-05	0.000206498
CEP72	1.00146	2.60766	1.38065	7.36641e-10	3.56403e-08
C7	68.5045	18.1956	-1.91261	1.05643e-09	4.63852e-08
GHR	26.6618	5.24083	-2.34691	2.73337e-12	9.43757e-10
KIF20A	0.300388	2.61935	3.12431	8.32595e-11	7.35394e-09
SLC4A9	0.0129067	0.0470247	1.86529	0.000620471	0.00210484
LOX	0.551021	1.99336	1.85503	0.00803248	0.0182661
GZMK	2.81933	0.661669	-2.09117	1.95822e-07	2.61669e-06
SPARC	48.1268	107.044	1.15329	0.0249381	0.0471766
ITK	0.968587	0.235253	-2.04167	7.36641e-10	3.56403e-08
THBS4	0.253812	2.87886	3.50366	1.52062e-08	3.37409e-07
RASGRF2	0.297152	0.597163	1.00692	0.000184383	0.000761318
LMNB1	3.02913	7.45954	1.30018	1.33858e-09	5.37928e-08
SLC27A6	0.0370543	0.00425454	-3.12257	0.00175637	0.00507354
AGXT2	19.7877	9.18938	-1.10656	8.07292e-09	1.99963e-07
LIFR	7.9116	1.59303	-2.3122	4.91388e-13	3.61218e-10
C9	358.609	142.323	-1.33324	1.249e-06	1.18989e-05
CDX1	0.0258624	0.0722983	1.48311	0.0118322	0.0254225
STC2	0.156547	3.09121	4.3035	8.09807e-10	3.86874e-08
DBN1	2.41781	7.99737	1.72582	0.000767471	0.00252478
CNTN3	1.47569	0.446934	-1.72325	7.75923e-07	8.08819e-06
CD86	2.78333	1.16707	-1.25392	1.78653e-05	0.000108017
RBP1	15.1305	7.04629	-1.10252	1.48169e-06	1.37199e-05
BCHE	40.7354	13.4458	-1.59913	8.2263e-08	1.29105e-06
PFKFB4	0.357442	1.08417	1.60081	0.000110779	0.000496937
COL7A1	0.545435	5.00938	3.19915	0.000281139	0.00107746
FGF12	0.128753	0.411494	1.67627	0.0015672	0.00460047
ECT2	0.542318	3.13858	2.5329	1.30537e-11	2.08019e-09
FRMD4B	5.03201	2.02116	-1.31595	6.07504e-12	1.23605e-09
SLC41A3	2.54755	5.42216	1.08975	8.32595e-11	7.35394e-09
CSPG5	0.0703796	0.4695	2.7379	1.25212e-06	1.19186e-05
PLSCR4	13.1517	5.3452	-1.29893	3.62111e-11	4.2535e-09
ABHD14A-ACY1	0.0590992	0.0224481	-1.39655	0.0022492	0.00624676
ARHGEF26	4.43209	2.13766	-1.05196	1.09161e-07	1.63547e-06
VIPR1	6.57278	0.81548	-3.01078	2.73337e-12	9.43757e-10
TNNC1	0.367117	0.875927	1.25457	0.0129897	0.027528
CCL20	3.37415	25.4226	2.91352	1.7472e-06	1.57684e-05
KCNIP3	0.179819	0.600155	1.73879	0.00901166	0.0201806
ZAP70	4.95854	1.65038	-1.58711	1.86946e-08	3.9777e-07
STEAP3	45.1805	16.7769	-1.42922	1.13367e-09	4.90425e-08
TP53I3	5.35934	14.9859	1.48348	1.31508e-07	1.91001e-06
POMC	0.71815	0.300183	-1.25844	0.000117778	0.000523795
CENPA	0.224495	2.04572	3.18785	1.60461e-09	6.15586e-08
CYTIP	3.28593	1.03552	-1.66594	4.611e-08	8.21742e-07
SLC30A3	0.0163471	0.256415	3.97137	0.000448367	0.00159597
ITGA4	1.32185	0.569466	-1.21488	2.33778e-05	0.000135074
TLX2	0.0139268	0.132315	3.24804	0.019681	0.0388473
ACADL	6.86539	2.90309	-1.24175	6.17253e-08	1.02224e-06
REG1A	0.213142	81.035	8.57059	0.00142682	0.00425908
KCNJ13	0.0634327	0.0197471	-1.68359	0.000244483	0.000961228
OTX1	0.0339028	0.591984	4.12608	4.93155e-08	8.65794e-07
IL1RL1	0.435248	0.138449	-1.65248	3.32492e-05	0.000182179
IL18R1	3.53598	1.21608	-1.53987	2.73337e-12	9.43757e-10
IL18RAP	1.0881	0.409105	-1.41126	2.53791e-08	5.06435e-07
ABCB6	0.228938	0.718396	1.64982	2.973e-07	3.62486e-06
SLC5A7	0.0264891	0.00749232	-1.82191	9.96649e-06	6.63889e-05
ID2	152.318	68.7172	-1.14834	4.59476e-09	1.33715e-07
RMDN2	3.1252	1.43022	-1.12771	1.89049e-07	2.54443e-06
SLC1A4	2.11132	4.47833	1.08481	2.80865e-06	2.32486e-05
WIPF1	4.41676	2.17805	-1.01995	3.74489e-05	0.00020127
PLEK	9.17029	3.16734	-1.5337	2.67784e-09	8.86956e-08
RND3	33.3624	10.3574	-1.68757	1.34081e-09	5.37928e-08
KISS1R	0.0299585	1.30162	5.4412	0.00106429	0.00332232
ARID3A	1.17035	2.81661	1.26702	0.00502131	0.0122985
CD207	0.662353	0.177098	-1.90305	5.08031e-06	3.79574e-05
VAX2	0.0357277	0.165168	2.20882	0.0027215	0.00733674
BCL9	1.39871	3.5701	1.35187	9.3749e-10	4.2304e-08
PRRX1	0.131988	0.461009	1.80439	0.0139927	0.0292914
TNR	0.0844916	0.0165245	-2.3542	3.51992e-07	4.19958e-06
SCP2	87.6245	42.9608	-1.02831	1.75609e-07	2.40491e-06
ANGPTL1	4.51226	1.08439	-2.05697	4.50676e-10	2.43365e-08
ERRFI1	137.906	53.6546	-1.36191	1.57573e-07	2.21355e-06
KIAA1324	0.050884	0.23251	2.19201	0.00397477	0.0101058
SCAMP3	9.82464	28.4253	1.5327	2.03521e-11	2.86287e-09
ARHGEF2	2.60306	5.35213	1.03991	0.00502131	0.0122985
DNAJC6	0.146393	0.719445	2.29704	6.79603e-08	1.09913e-06
LEPR	26.3322	10.9749	-1.26262	1.1698e-06	1.11959e-05
SLC35D1	22.571	9.7619	-1.20924	8.98445e-09	2.18737e-07
RGS2	12.6237	5.76711	-1.13022	0.00049974	0.00175255
AMPD1	0.181388	0.0320325	-2.50147	3.02819e-07	3.68034e-06
CTH	59.9831	15.2151	-1.97905	2.71472e-08	5.39346e-07
OLFML3	9.26607	2.50053	-1.88973	3.50843e-10	2.03435e-08
CD2	6.31028	2.85125	-1.14611	5.54364e-05	0.000278318
KIF21B	0.824049	1.86506	1.17842	0.00738863	0.0170117
TMEM9	12.7301	27.1683	1.09368	7.12872e-10	3.54693e-08
HAO2	107.075	26.974	-1.98898	2.8211e-08	5.49933e-07
HPCAL4	0.044084	0.00839119	-2.39331	0.00233622	0.00643902
SIPA1L2	1.72777	5.49315	1.66872	8.64645e-05	0.000405423
KMO	10.5373	3.40146	-1.63127	4.17961e-08	7.5832e-07
SLAMF1	0.614886	0.279712	-1.13638	2.86611e-05	0.000160672
CD48	2.65868	0.992858	-1.42105	2.2189e-06	1.91531e-05
PLA2G2D	0.644539	0.306242	-1.07359	0.00860057	0.0193915
CD160	0.780516	0.204104	-1.93513	7.02454e-13	4.44653e-10
CDC20	1.06054	8.69305	3.03507	1.58398e-09	6.08697e-08
MPL	0.0847838	0.187955	1.14853	0.00441303	0.0110219
ARTN	0.18559	0.475187	1.35638	0.000226707	0.00090439
F3	2.93077	1.08259	-1.43679	3.2806e-06	2.6407e-05
FASLG	0.961172	0.36081	-1.41356	2.07111e-08	4.26476e-07
TNFSF4	0.483834	1.15574	1.25624	5.85064e-06	4.26229e-05
PLPPR4	0.024746	0.0979077	1.98423	0.00050402	0.00176674
STMN1	3.71663	9.89847	1.41321	1.30537e-11	2.08019e-09
MAN1C1	6.81501	2.10012	-1.69824	5.19286e-12	1.2075e-09
NEK2	0.330427	3.28952	3.31547	4.5929e-09	1.33715e-07
CENPF	0.204347	1.96235	3.26349	3.21602e-12	9.77155e-10
CD3EAP	0.538202	1.18067	1.13339	5.08434e-08	8.77743e-07
CHRNB4	0.00711861	0.0412135	2.53345	0.000131507	0.000576303
CTSD	135.858	323.465	1.25152	0.000234075	0.00092638
COLEC11	62.5641	22.6737	-1.46432	2.53791e-08	5.06435e-07
TREH	3.32751	1.16569	-1.51326	0.000190397	0.000780381
APOA1	9754.96	4251.67	-1.19811	1.21544e-07	1.79155e-06
KIF14	0.165933	0.957531	2.52872	1.30537e-11	2.08019e-09
CASC1	0.0957395	0.0346115	-1.46786	0.000128241	0.000563075
ALDH8A1	78.7848	31.8048	-1.30867	1.40022e-08	3.16235e-07
TCF21	0.667382	0.18794	-1.82824	1.77353e-08	3.84906e-07
PMFBP1	0.116682	0.5164	2.1459	1.16431e-05	7.54278e-05
RPN2	52.8857	108.129	1.0318	5.67846e-07	6.26893e-06
ABCG2	8.22176	3.1797	-1.37055	3.47522e-07	4.1506e-06
SPP1	18.5166	467.549	4.65823	0.00681742	0.0158833
PCDH17	0.382293	0.780949	1.03055	0.00439802	0.0109881
FGF23	0.0739554	0.0097651	-2.92095	0.001895	0.00541754
C2orf40	0.58199	0.163534	-1.8314	9.90786e-06	6.60756e-05
PIGZ	1.28678	3.03883	1.23975	2.80865e-06	2.32486e-05
C1orf198	5.25358	12.0136	1.1933	5.02185e-07	5.64289e-06
NR4A3	2.00858	0.330087	-2.60526	8.98445e-09	2.18737e-07
CSF3R	3.09804	0.833402	-1.89427	4.17082e-11	4.65905e-09
ZC2HC1C	1.84793	0.858509	-1.106	2.80865e-06	2.32486e-05
ALDH6A1	72.7518	25.2305	-1.52781	1.84323e-08	3.9777e-07
KLHL29	0.571455	1.29663	1.18205	0.00738863	0.0170117
PYROXD2	5.52673	2.57555	-1.10155	1.77396e-05	0.000107485
HELLS	0.297587	1.24342	2.06293	2.73337e-12	9.43757e-10
AVPI1	28.7548	12.6398	-1.18583	7.26536e-11	6.67593e-09
SFRP5	16.8778	1.95542	-3.10958	7.50566e-09	1.90892e-07
DUSP1	242.885	76.1799	-1.67279	3.28617e-08	6.27631e-07
TEK	3.17024	1.57661	-1.00776	6.48561e-06	4.61338e-05
RCL1	23.9239	8.255	-1.53511	7.54699e-08	1.20266e-06
CD274	0.992294	0.453858	-1.12853	5.02185e-07	5.64289e-06
MTHFD1L	0.879014	3.22131	1.87369	2.39501e-10	1.50351e-08
LRP11	0.145446	0.304012	1.06364	2.33778e-05	0.000135074
CCDC170	0.443244	2.12717	2.26276	0.00292104	0.00778079
MYCT1	4.53237	2.07089	-1.13002	1.73294e-07	2.37607e-06
CXorf21	1.29801	0.599977	-1.11332	4.27302e-05	0.000223847
TNN	0.711982	0.290641	-1.2926	1.89816e-07	2.54443e-06
CENPL	0.309418	1.21549	1.9739	3.14052e-11	3.86844e-09
KCNJ5	0.276205	0.811861	1.5555	0.000392837	0.00143322
TEX11	0.0447765	0.394205	3.13813	0.0198895	0.0390963
MYOT	0.181154	0.0723323	-1.32451	0.000128115	0.000562738
EGR1	108.523	24.3361	-2.15683	1.42239e-10	1.03889e-08
SOCS2	9.59101	1.66982	-2.52199	1.89912e-09	6.92434e-08
ADRA1A	12.5525	1.86023	-2.75443	5.51594e-11	5.48896e-09
EPHX2	54.9227	27.1148	-1.01832	9.09146e-06	6.14584e-05
ZNF706	6.29871	12.9687	1.0419	7.24956e-09	1.8583e-07
TBX4	0.00622246	0.808854	7.02225	7.24529e-07	7.64025e-06
NCAPH	0.224509	1.06918	2.25166	1.18959e-09	5.01081e-08
LRAT	2.27136	0.483884	-2.23083	4.79892e-11	4.9935e-09
MND1	0.457993	1.52843	1.73865	1.42239e-10	1.03889e-08
TRIM6	0.26992	0.603851	1.16166	0.0255603	0.0481378
ADCY7	0.943798	0.454449	-1.05436	0.000654618	0.00220151
KCNJ8	20.4866	9.75878	-1.06991	3.27836e-06	2.6407e-05
PDZRN3	0.61856	0.179208	-1.78728	1.6902e-07	2.34901e-06
LHX4	0.144038	0.424567	1.55955	9.79241e-05	0.000448091
DPPA4	0.12908	0.0381378	-1.75897	7.35704e-05	0.000354819
CD80	0.303085	0.143474	-1.07893	0.00480533	0.0118433
KIF18A	0.107794	0.563963	2.38732	2.92863e-09	9.54427e-08
DEPDC7	23.3297	8.43227	-1.46817	2.10526e-10	1.3668e-08
CAT	190.5	87.4514	-1.12324	2.20852e-06	1.91531e-05
ADGRB2	0.0456545	0.258084	2.49901	0.000102952	0.000469028
CCR2	1.26752	0.522725	-1.27789	0.00200024	0.00565036
SLITRK3	0.685642	0.164129	-2.06263	1.00131e-05	6.65823e-05
TMEM54	3.9644	11.1989	1.49818	0.00266074	0.00718996
CSMD2	0.0284618	0.172853	2.60244	0.0201704	0.0395936
TMIGD3	1.7937	0.347173	-2.36921	3.97799e-10	2.21099e-08
FLT3	0.429353	0.105761	-2.02136	2.81802e-08	5.49933e-07
SASH3	5.38188	2.28337	-1.23694	1.73294e-07	2.37607e-06
PAEP	0.00350571	1.66497	8.89158	7.68973e-05	0.000366804
LAX1	0.769185	0.24678	-1.64011	1.09161e-07	1.63547e-06
CD244	2.06261	0.371125	-2.47449	8.37493e-13	4.89354e-10
LY9	0.429025	0.135487	-1.66291	4.68602e-09	1.33984e-07
RAMP3	21.226	8.82513	-1.26614	2.53791e-08	5.06435e-07
KIAA1549	0.173451	0.389991	1.16891	0.0115815	0.0249404
AKR1D1	68.4958	13.4026	-2.3535	2.35448e-11	3.10138e-09
NUDT10	0.492356	0.105322	-2.22489	1.6166e-07	2.25591e-06
SRGN	57.5426	23.1723	-1.31223	9.87235e-07	9.73901e-06
EGR2	3.18602	0.733818	-2.11826	1.11084e-08	2.59363e-07
ZWINT	1.88343	8.54439	2.18161	7.44985e-09	1.89684e-07
ACADS	77.6757	32.3208	-1.265	1.77088e-08	3.84906e-07
CDKN2C	2.35671	7.51482	1.67296	9.53218e-11	8.13556e-09
DDX39A	10.5349	22.3047	1.08217	1.89278e-06	1.68751e-05
GIPC1	11.6364	23.777	1.03092	1.69568e-07	2.34901e-06
ZC3H13	11.5072	5.48195	-1.06978	8.35745e-07	8.57881e-06
CENPK	0.342403	1.14389	1.74018	5.60347e-08	9.40986e-07
ITIH5	0.705483	0.343738	-1.0373	0.00300296	0.00796826
ARHGAP9	4.23083	1.79365	-1.23804	1.3393e-06	1.25649e-05
NCKAP1L	2.6923	1.01906	-1.4016	8.07292e-09	1.99963e-07
MMP19	2.40189	1.1163	-1.10545	0.00149154	0.00442339
SPATS2	1.3644	3.46007	1.34253	4.79892e-11	4.9935e-09
NR4A1	10.8494	3.87709	-1.48457	9.87235e-07	9.73901e-06
TUBA1B	11.7609	26.7953	1.18799	2.67873e-05	0.000151924
SARDH	37.203	17.5191	-1.08649	1.33858e-09	5.37928e-08
DBH	12.2405	3.70562	-1.72388	4.17082e-11	4.65905e-09
STIL	0.235053	0.848675	1.85223	4.79892e-11	4.9935e-09
HJURP	0.449464	3.28013	2.86748	1.24589e-10	9.52727e-09
IL13RA2	2.95641	0.230035	-3.68392	5.24876e-10	2.77514e-08
PLP1	0.152572	0.0157295	-3.27795	1.19717e-07	1.77106e-06
ACVR1C	0.705191	0.273006	-1.36908	2.80865e-06	2.32486e-05
PFKFB2	0.899417	1.97881	1.13757	1.54241e-05	9.54081e-05
GPR83	0.0939353	0.0297264	-1.65992	0.00012476	0.00055114
CKS2	13.5455	37.8981	1.48432	5.23096e-09	1.4484e-07
MOGAT1	2.41575	0.83429	-1.53385	1.48046e-06	1.37197e-05
CTCFL	0.0376828	0.0118888	-1.6643	5.88975e-06	4.28941e-05
PI3	0.40771	3.89955	3.25769	0.00148119	0.00440816
ARHGAP40	0.058667	0.355694	2.60001	0.0182025	0.0364306
ZNF831	0.337283	0.0662702	-2.34753	3.97799e-10	2.21099e-08
PTGIS	3.90902	1.58213	-1.30494	1.16158e-05	7.53276e-05
BCAS4	0.277649	0.646302	1.21895	0.00210606	0.00589593
PCK1	318.737	61.9219	-2.36384	2.70721e-09	8.95383e-08
ZBP1	0.78144	0.268366	-1.54193	2.69433e-06	2.25563e-05
CHST8	0.0622855	0.0268769	-1.21253	0.0075052	0.0172739
XG	0.357186	0.172403	-1.05089	0.00229463	0.0063613
PAIP2B	6.68733	2.10039	-1.67077	1.84896e-10	1.25399e-08
ATP8A1	0.992934	0.423226	-1.23027	8.2263e-08	1.29105e-06
TRERF1	0.815663	0.371692	-1.13386	2.2189e-06	1.91531e-05
SLC17A1	17.0948	7.86104	-1.12076	3.03601e-06	2.4753e-05
XPO5	1.947	4.38833	1.17242	1.28595e-09	5.33773e-08
ABCC10	1.49881	3.31449	1.14497	4.79892e-11	4.9935e-09
AARS2	3.57855	8.47612	1.24403	2.38964e-09	8.13492e-08
HIST1H2BJ	0.826636	2.7812	1.75038	0.000126267	0.000555132
OR2B6	0.101247	0.683358	2.75476	4.84515e-05	0.000249073
SPDEF	0.0301528	0.491575	4.02705	0.0122561	0.0261927
KLHL31	0.252989	0.51696	1.03098	8.12138e-05	0.000384601
SOX4	4.12403	12.4503	1.59406	0.00502131	0.0122985
SCGB2A1	0.0534138	0.459331	3.10425	0.00131328	0.00396911
SSUH2	0.0796252	0.822381	3.36851	1.2295e-05	7.92358e-05
WNT1	0.132414	0.0506278	-1.38705	0.00106186	0.00331658
MT1G	1130.59	539.116	-1.0684	3.27789e-08	6.27631e-07
MT2A	2203.92	805.911	-1.45138	9.1397e-07	9.21573e-06
GOT2	102.396	48.8307	-1.0683	8.43834e-08	1.32069e-06
GPR18	0.663305	0.208112	-1.67231	2.99881e-09	9.54427e-08
ABCC4	0.575064	1.65595	1.52586	0.000383009	0.00140029
C17orf53	0.408762	1.15959	1.50428	1.64049e-08	3.61543e-07
BMP4	1.96103	3.93171	1.00355	0.0177206	0.0355816
SOX9	5.08629	11.6451	1.19504	0.0135559	0.0284659
HS3ST3B1	11.0304	4.60806	-1.25925	9.99304e-09	2.3721e-07
MSTO1	1.9649	7.0615	1.84552	2.3196e-12	8.95915e-10
PPDPF	53.3995	142.492	1.41598	0.0030692	0.0081072
IL1B	1.6666	0.502662	-1.72925	3.10328e-08	5.97276e-07
PLGLB2	3.83035	1.82484	-1.06971	4.45673e-06	3.39438e-05
IL37	0.0266363	0.0725476	1.44553	0.0177945	0.035683
FOSB	22.9792	3.00429	-2.93523	2.89834e-10	1.77547e-08
TGM3	0.0629071	0.254071	2.01394	0.000467084	0.00165845
GNRH2	1.57025	0.733916	-1.0973	3.90295e-07	4.56573e-06
RBCK1	21.4785	57.2287	1.41385	2.34704e-07	3.02001e-06
SNRPB	36.6973	99.2642	1.4356	1.24589e-10	9.52727e-09
PCSK2	0.0458082	0.00114635	-5.32049	1.40272e-05	8.86692e-05
BFSP1	0.168672	0.44999	1.41567	0.000302611	0.00114721
LRRN4	0.467728	0.178956	-1.38606	0.00490637	0.0120778
TCF15	0.223887	0.617648	1.46402	0.0001841	0.000761318
MCM8	0.324396	0.96876	1.57838	8.31329e-10	3.93036e-08
TMEM74B	1.17442	2.52329	1.10335	0.00572203	0.0137228
S1PR4	1.74927	0.709912	-1.30104	2.973e-07	3.62486e-06
NECAB3	5.30804	18.3254	1.7876	2.39501e-10	1.50351e-08
ID1	163.605	38.9504	-2.07051	2.41752e-08	4.89438e-07
GRPR	0.0387586	0.65689	4.08306	0.0130384	0.0275749
PROZ	49.2615	15.3213	-1.68492	9.08516e-07	9.16812e-06
HCST	4.45557	2.13269	-1.06293	0.0018155	0.00521315
KRT36	0.0695495	0.0231205	-1.58886	0.000635183	0.00214884
CCR7	1.15387	0.48529	-1.24956	4.13028e-06	3.18729e-05
WNK4	0.236992	2.15664	3.18588	1.54241e-05	9.54081e-05
DACH2	0.000582842	0.156569	8.06948	2.79516e-05	0.000157936
SSX1	0.594525	4.76001	3.00116	0.00122156	0.00372998
CFP	1.37467	0.196739	-2.80474	1.75723e-11	2.51848e-09
SIX1	0.0131123	0.245774	4.22834	8.32539e-06	5.71615e-05
DLGAP5	0.19533	1.19365	2.61139	2.4959e-09	8.46376e-08
PZP	6.74314	1.63402	-2.04499	2.04974e-06	1.80625e-05
PRDM7	0.0372313	0.131288	1.81815	0.000913132	0.00291803
OMG	0.298651	0.0773507	-1.94897	2.13103e-09	7.56415e-08
BCL11B	0.619074	0.229081	-1.43425	1.89278e-06	1.68751e-05
TRAF2	5.23765	13.087	1.32114	8.31329e-10	3.93036e-08
MASP1	20.4598	7.92694	-1.36795	3.14052e-11	3.86844e-09
PTPRB	2.65423	1.27547	-1.05727	1.48708e-06	1.37308e-05
TAS2R4	0.186888	0.393399	1.07382	0.00124108	0.00378249
IDUA	5.62365	11.5401	1.03708	0.000156963	0.000664968
PLA2G5	2.77314	1.2818	-1.11335	5.62074e-05	0.000281692
KLF2	21.0705	8.18613	-1.36397	9.86795e-07	9.73901e-06
F2RL3	0.2224	0.874732	1.97569	0.00266074	0.00718996
PKMYT1	0.280819	1.57424	2.48694	6.07504e-12	1.23605e-09
CHTF18	2.26732	4.63972	1.03305	2.33778e-05	0.000135074
FGL2	13.5674	4.6032	-1.55943	1.63517e-07	2.27765e-06
STEAP4	4.35144	1.06251	-2.03402	3.14052e-11	3.86844e-09
ZFP36	175.076	58.8891	-1.57191	2.70792e-07	3.39289e-06
SPINK2	0.100685	0.0338755	-1.57154	0.0156551	0.0321569
ADM2	0.848955	5.67632	2.7412	1.09028e-10	8.84174e-09
SDF2L1	37.7818	94.0588	1.31587	1.51603e-08	3.37409e-07
GNAZ	0.287801	3.82796	3.73343	5.02185e-07	5.64289e-06
BAIAP2L2	2.88611	25.5709	3.14731	9.08516e-07	9.16812e-06
RAC2	10.3301	4.24458	-1.28316	6.79603e-08	1.09913e-06
APOBEC3A	0.454114	0.120899	-1.90926	9.04864e-06	6.1278e-05
RIBC2	0.0697897	0.952543	3.7707	1.02725e-06	1.00944e-05
CPA4	0.0153275	0.10394	2.76156	0.00782452	0.0178878
VGF	0.00755754	0.178691	4.56341	8.94852e-05	0.000418295
PODXL	2.3685	6.02223	1.34633	0.000141308	0.000608719
FOXP2	0.383516	0.148356	-1.37022	1.2057e-05	7.78343e-05
STRIP2	0.134814	0.755763	2.48696	3.78665e-08	7.01546e-07
LRRC4	0.837549	0.197535	-2.08406	2.72074e-11	3.4637e-09
HOXD1	0.00838813	0.0989474	3.56024	0.000882714	0.00283914
HOXD3	0.00556673	0.0412804	2.89056	7.74066e-06	5.36642e-05
PDE11A	0.457831	0.137125	-1.73933	2.80865e-06	2.32486e-05
CHN1	0.20823	0.446545	1.10062	0.0125348	0.0266484
GAD1	0.0155127	0.151108	3.28406	4.7622e-06	3.60176e-05
HOXD9	0.122834	2.84537	4.53383	0.000410038	0.00148364
HOXD10	0.0157624	0.146129	3.21268	0.00103759	0.00325682
WDFY4	0.762121	0.295753	-1.36563	1.13077e-06	1.09418e-05
ELL3	0.0880689	0.191589	1.12131	0.0235984	0.045171
DLL4	1.63096	4.09702	1.32886	3.2806e-06	2.6407e-05
CALML4	0.0443593	0.115912	1.38572	0.000164618	0.000693276
ACKR4	0.448305	0.190569	-1.23417	5.48571e-06	4.03422e-05
BBOX1	15.6463	4.10481	-1.93043	2.80865e-06	2.32486e-05
E2F8	0.169281	1.10044	2.70059	8.03975e-09	1.99963e-07
PIMREG	0.0760065	0.554383	2.86669	3.71513e-06	2.93162e-05
SHBG	38.2517	11.6545	-1.71464	1.09325e-07	1.63578e-06
ATP1B2	1.56925	0.603389	-1.37892	6.02089e-06	4.35984e-05
SIGLEC9	2.26265	0.741723	-1.60906	8.31329e-10	3.93036e-08
KLK10	0.0857054	0.0166859	-2.36076	5.85357e-05	0.000292332
RIPK3	0.969141	0.457163	-1.084	8.35745e-07	8.57881e-06
EPB41L4A	0.513769	0.225193	-1.18996	3.8264e-06	2.99129e-05
QRICH2	1.07998	2.37781	1.13863	0.00420616	0.0105771
RHBDF2	2.30014	4.60278	1.00079	1.16436e-06	1.11648e-05
FGF13	0.0958674	0.260236	1.44071	0.00420616	0.0105771
SGO1	0.152521	0.717404	2.23378	2.35448e-11	3.10138e-09
PLPPR3	0.0172446	0.0527713	1.61361	0.0130214	0.0275738
SYT5	0.0116129	0.115512	3.31423	0.0188381	0.0374397
TNNI3	0.0113165	0.187461	4.05008	0.000330086	0.00123901
CBFA2T3	2.05946	0.660492	-1.64065	4.68602e-09	1.33984e-07
PRRG3	0.00822277	0.053005	2.68843	6.58359e-06	4.67956e-05
FAM155B	0.0731329	0.483601	2.72522	0.00496991	0.0122226
GDPD2	0.0175119	0.0407334	1.21787	0.00078638	0.00258177
THEM6	13.2485	28.2452	1.09218	1.16158e-05	7.53276e-05
NECTIN2	34.9186	71.4289	1.03251	0.000664215	0.00223181
ATP8B3	0.275225	0.681614	1.30834	2.50284e-05	0.000143088
PLVAP	7.77479	36.376	2.22611	1.18959e-09	5.01081e-08
ZSWIM6	3.71933	1.78967	-1.05535	1.86946e-08	3.9777e-07
LSM4	18.5474	38.6783	1.06031	6.87773e-09	1.79325e-07
OLFM1	0.92666	0.365978	-1.34028	3.8264e-06	2.99129e-05
SAMD10	2.39227	4.80071	1.00487	7.68497e-07	8.02223e-06
TNNI2	0.868248	2.36268	1.44425	0.0142653	0.0297306
CALY	0.063285	0.320529	2.34052	0.00206328	0.00580613
CYP2E1	504.243	231.957	-1.12026	3.23815e-05	0.000178548
ASS1	855.864	258.669	-1.72627	1.55993e-08	3.45794e-07
PRDM12	0.0344934	0.102478	1.57093	0.00518268	0.0126611
FIBCD1	0.00470187	0.0253681	2.43171	0.00299985	0.00796649
THEMIS2	6.5136	2.30939	-1.49594	5.10175e-10	2.70369e-08
ANGPTL6	10.9725	1.89959	-2.53013	3.75613e-10	2.16148e-08
SLC6A8	0.789077	7.25021	3.19978	0.00164632	0.00479136
PNCK	0.0153986	3.93133	7.99607	0.000838342	0.00271984
PLXNA3	1.52126	3.70686	1.28493	0.000933522	0.00297484
DUSP9	0.470297	9.91474	4.39793	4.79892e-11	4.9935e-09
POLN	0.192157	0.514166	1.41995	0.0229461	0.0440332
ULBP2	0.296932	0.746982	1.33094	0.0236617	0.0452404
SYNE1	1.87359	0.768977	-1.2848	4.17082e-11	4.65905e-09
LILRB2	3.58211	1.16951	-1.6149	3.21602e-12	9.77155e-10
COX4I2	0.61775	2.86188	2.21187	5.3056e-06	3.92163e-05
ZNF341	0.787161	1.67027	1.08535	7.47885e-08	1.19515e-06
C1QL1	0.83077	11.6829	3.8138	1.6544e-05	0.000101189
PYY	0.494841	0.141183	-1.8094	0.00286716	0.00766594
HIGD1B	0.279647	2.10481	2.91201	2.87279e-10	1.76933e-08
GINS2	0.834983	2.09853	1.32956	2.07111e-08	4.26476e-07
SLC34A1	0.459337	0.172694	-1.41133	3.85603e-05	0.000206498
PRR7	1.78096	5.37019	1.59232	2.973e-07	3.62486e-06
RAB11FIP4	1.44636	3.09744	1.09865	9.21596e-07	9.24762e-06
NAPSB	10.0285	2.28857	-2.13159	4.79892e-11	4.9935e-09
TUBG1	6.25191	16.8922	1.43399	5.88069e-13	4.18779e-10
PSMC3IP	0.457376	1.07229	1.22925	5.08434e-08	8.77743e-07
ACLY	8.4781	18.237	1.10506	1.52062e-08	3.37409e-07
G6PC	238.377	80.4266	-1.5675	2.10483e-07	2.76242e-06
KREMEN2	0.104663	0.411175	1.97399	0.00440367	0.011001
TNS4	0.0552703	0.0175132	-1.65806	0.000959882	0.00304098
TOP2A	1.05461	7.83348	2.89294	3.62111e-11	4.2535e-09
PPP1R1B	0.00832006	0.070405	3.08101	0.00471337	0.0116609
KHDRBS3	1.17091	2.53009	1.11156	0.000141308	0.000608719
FAAP24	0.474053	1.08649	1.19655	2.48784e-07	3.15486e-06
GCH1	35.5971	10.1462	-1.81082	7.23192e-14	1.37334e-10
PODNL1	0.0895735	0.245642	1.45541	2.13877e-05	0.000126151
C19orf57	0.360704	1.39718	1.95363	9.35865e-06	6.27065e-05
RTBDN	0.0005983	0.0607189	6.66513	8.4523e-06	5.7963e-05
MATN3	0.0457513	0.39853	3.1228	0.000435869	0.00155952
CCT6B	0.865373	0.382697	-1.17712	1.26378e-06	1.193e-05
SLX1A	0.011864	0.0400172	1.75403	0.0224917	0.0433548
TRIM22	12.3764	4.62267	-1.42079	7.44692e-09	1.89684e-07
RAMP1	48.1707	97.3815	1.01549	0.000140817	0.000608719
JCHAIN	42.8079	9.64603	-2.14987	7.54699e-08	1.20266e-06
AC087289.1	4.77248	10.5666	1.1467	2.973e-07	3.62486e-06
CLEC10A	4.40101	2.11541	-1.05689	4.22382e-07	4.88343e-06
SLC52A1	0.183126	0.0847188	-1.11208	0.000327412	0.00123079
REEP2	0.0851958	0.197909	1.21598	0.00123803	0.00377674
HSPA12B	1.59685	3.36219	1.07417	0.0075393	0.0173299
PCNA	21.8198	48.5669	1.15433	2.69433e-06	2.25563e-05
DAP3	14.6009	30.145	1.04586	1.74286e-15	3.97162e-11
KHDC4	5.72213	13.7624	1.26611	1.24589e-10	9.52727e-09
NES	2.85975	6.48893	1.18209	0.0015672	0.00460047
BCAN	0.0572208	0.71298	3.63925	0.000795374	0.00260641
RAB25	2.16989	0.306711	-2.82267	4.80243e-08	8.47038e-07
FCRL2	0.208102	0.0771844	-1.43091	4.92335e-08	8.65022e-07
TESMIN	0.154563	0.706697	2.19289	6.17253e-08	1.02224e-06
DMGDH	43.0607	14.6489	-1.55558	2.38964e-09	8.13492e-08
KANK4	0.553694	0.27581	-1.00541	5.44203e-05	0.000275034
MTUS2	0.163961	0.0285792	-2.52032	1.31143e-07	1.91001e-06
CHRM3	0.0773429	0.302331	1.96679	0.00110158	0.00342104
PEMT	57.6031	23.4132	-1.29883	1.77286e-08	3.84906e-07
SLC41A1	1.08207	2.32877	1.10577	7.1589e-05	0.000346584
SPART	3.15629	0.941275	-1.74554	1.24589e-10	9.52727e-09
GNG5P2	0.382238	0.0924039	-2.04845	0.00595383	0.0142346
PRAM1	1.58563	0.641873	-1.3047	3.10328e-08	5.97276e-07
KMT5C	2.40464	5.78165	1.26566	2.80865e-06	2.32486e-05
MYO18B	0.286474	1.00065	1.80447	7.55922e-05	0.000364031
GGT2	0.0261078	0.162831	2.64082	0.0102184	0.0224549
FAM83F	0.510386	0.104679	-2.28562	1.05059e-07	1.59712e-06
GIMAP6	6.24509	2.91293	-1.10025	3.03601e-06	2.4753e-05
GIMAP4	14.1106	6.14845	-1.19848	3.78665e-08	7.01546e-07
DYDC2	0.0946837	0.573625	2.59892	9.60406e-06	6.42564e-05
SPINK5	0.0685512	0.445258	2.69939	0.00372133	0.00955619
E2F5	0.666006	1.57313	1.24003	1.22036e-07	1.79416e-06
LYVE1	11.2171	1.13322	-3.30719	1.23328e-09	5.13782e-08
TTC9	1.58084	4.74471	1.58563	0.000447812	0.00159474
LOXL2	0.96007	2.3454	1.28863	1.16158e-05	7.53276e-05
MRO	1.84875	0.422732	-2.12873	2.13103e-09	7.56415e-08
CCNB1	1.42221	8.90794	2.64696	1.1841e-12	5.99628e-10
CD180	0.988422	0.366891	-1.42978	1.37115e-06	1.27899e-05
GSTM5	0.398657	0.0972028	-2.03608	0.000864674	0.00278701
PSRC1	0.639477	2.50345	1.96895	2.72074e-11	3.4637e-09
PTPN22	1.20712	0.385238	-1.64775	4.17082e-11	4.65905e-09
SORT1	1.53127	4.29226	1.48701	8.64645e-05	0.000405423
TRIM45	0.486378	1.91298	1.97567	4.91388e-13	3.61218e-10
VTCN1	2.49497	0.332108	-2.9093	0.000112974	0.000506282
SPIRE1	1.5714	0.638231	-1.2999	4.80731e-06	3.61428e-05
TMEM106C	6.53587	20.4031	1.64233	5.40606e-09	1.48784e-07
SLC38A2	75.7512	27.2297	-1.47609	1.18271e-09	5.01081e-08
MYCN	0.174048	0.861895	2.30803	0.00102717	0.0032268
ANO3	0.202189	0.083649	-1.27329	6.5534e-06	4.65956e-05
DOCK2	1.38013	0.542254	-1.34776	1.44243e-07	2.06471e-06
SLCO1B1	115.079	42.5818	-1.43432	4.60802e-07	5.25301e-06
KLRD1	0.448383	0.0902975	-2.31197	4.91388e-13	3.61218e-10
KLRC1	0.25751	0.0796616	-1.69267	0.000435056	0.00155734
RTL8C	27.7216	58.1916	1.0698	2.63639e-05	0.000149965
FOLH1B	9.32736	2.26541	-2.0417	1.46447e-07	2.08913e-06
SPOCD1	0.0228035	0.123453	2.43663	0.000334015	0.00125272
CDCA8	0.545818	3.09848	2.50507	8.28124e-12	1.5097e-09
HOOK1	9.70137	4.8471	-1.00107	3.68758e-08	6.92195e-07
CYP2J2	40.5489	18.1978	-1.1559	2.51351e-08	5.06435e-07
DTNA	0.426703	2.57613	2.5939	1.16436e-06	1.11648e-05
DAGLA	0.488859	1.55401	1.66851	0.000995634	0.00313637
FADS2	6.21412	14.9998	1.27133	0.0146486	0.0304046
PDGFRA	3.85313	0.995736	-1.9522	4.80477e-08	8.47038e-07
COL4A2	4.01769	10.3127	1.35998	0.000199725	0.000814046
CLDN10	2.13057	0.410867	-2.37449	1.41164e-07	2.04244e-06
ACRV1	0.0270494	0.0797698	1.56025	7.63692e-05	0.000365226
ETS1	12.368	6.14898	-1.00819	3.64508e-05	0.000197114
SLC37A2	2.82066	1.27314	-1.14764	1.05368e-07	1.59862e-06
GOLM1	9.35186	27.0588	1.53277	0.000852292	0.00275022
SDS	228.502	70.7514	-1.69138	9.86514e-07	9.73901e-06
MSI1	0.442999	3.29362	2.8943	0.000557137	0.0019187
RNFT2	0.0629695	0.342604	2.44382	8.05551e-09	1.99963e-07
BICDL1	0.973006	4.41894	2.18318	1.16436e-06	1.11648e-05
DTX1	11.4726	3.1643	-1.85823	3.35607e-09	1.04052e-07
HILPDA	1.19673	7.16739	2.58236	9.99304e-09	2.3721e-07
KCP	0.0768585	0.610009	2.98855	1.00608e-05	6.66665e-05
ADGRB3	0.212075	0.0422281	-2.3283	1.96399e-07	2.62035e-06
HTR1B	0.00744166	0.0625754	3.0719	0.000137627	0.000597608
MRAP2	0.1121	1.82844	4.02776	5.52714e-08	9.40986e-07
EPHA7	0.0224865	0.00275158	-3.03073	0.000137522	0.000597268
AMHR2	0.328492	0.0337659	-3.28222	1.57702e-10	1.12656e-08
GLS2	4.61606	0.829852	-2.47574	3.75346e-09	1.13072e-07
TESPA1	0.440621	0.205629	-1.09949	7.62605e-05	0.000364936
RDH5	5.89553	2.47302	-1.25335	3.87127e-07	4.531e-06
TROAP	0.585142	3.49902	2.58009	5.51594e-11	5.48896e-09
B4GALNT1	0.0694501	1.05343	3.92297	1.06196e-05	7.00433e-05
ESPL1	0.827247	2.11575	1.35478	3.87127e-07	4.531e-06
MIP	0.09186	0.0347555	-1.4022	6.95559e-05	0.00033825
STX11	3.49659	1.49195	-1.22875	1.16158e-05	7.53276e-05
SEMA4F	0.352178	0.84204	1.25758	3.74489e-05	0.00020127
CAPN9	0.0285779	0.205469	2.84595	0.000101029	0.000461571
KIAA1614	0.112816	0.324767	1.52543	8.2263e-08	1.29105e-06
PIGC	2.95019	6.70443	1.18431	1.40433e-12	6.66707e-10
LAMC1	6.14035	18.1112	1.56049	9.08516e-07	9.16812e-06
GPR55	0.156361	0.0578301	-1.43499	9.76259e-05	0.000448091
CHRND	0.00425829	0.0379473	3.15565	0.00466101	0.0115501
DOCK10	1.47489	0.60459	-1.28657	2.80713e-08	5.49561e-07
SLC19A3	5.259	2.16392	-1.28114	1.0155e-07	1.54481e-06
WNT10A	0.629785	0.135177	-2.22002	0.00578169	0.0138571
EDAR	0.407322	0.152354	-1.41874	9.58708e-05	0.000441234
STAB2	4.75552	0.249568	-4.2521	1.94061e-13	2.21113e-10
USP44	0.0968722	0.0309607	-1.64564	1.0695e-07	1.62047e-06
CKAP4	14.2377	36.8254	1.37099	2.72021e-07	3.39289e-06
PLXNC1	0.782585	1.98353	1.34175	0.000654618	0.00220151
SLC41A2	17.9541	8.31516	-1.1105	2.99881e-09	9.54427e-08
CKAP2	0.99872	2.88237	1.5291	2.38964e-09	8.13492e-08
SPRY2	7.96359	3.92814	-1.01957	1.24589e-10	9.52727e-09
EDNRB	11.6848	4.6517	-1.3288	9.99304e-09	2.3721e-07
RCBTB2	4.71499	2.30282	-1.03385	9.58699e-10	4.29211e-08
IGF2BP3	0.0476105	0.417629	3.13287	1.43485e-05	9.02442e-05
IL6	0.643665	0.196227	-1.71379	0.000469337	0.00166385
AOAH	3.67032	1.3744	-1.41711	2.38964e-09	8.13492e-08
MYO1G	1.74209	0.75203	-1.21196	1.44243e-07	2.06471e-06
ALPK3	0.790005	2.68311	1.76397	7.62605e-05	0.000364936
CIB2	0.395711	0.984905	1.31554	0.00200024	0.00565036
ERMN	0.243438	0.0733678	-1.73034	3.73036e-06	2.94245e-05
SCN7A	0.411307	0.0867561	-2.24518	2.90067e-06	2.39321e-05
EPRS	8.77175	18.5085	1.07725	5.02185e-07	5.64289e-06
VPS45	2.67829	5.41904	1.01673	3.12437e-14	8.89977e-11
IL10	0.561211	0.151145	-1.89261	0.0006627	0.00222705
TXN	140.507	301.556	1.10178	7.74886e-07	8.08521e-06
KLF4	8.08406	3.96998	-1.02595	0.000281139	0.00107746
TLR4	2.53857	0.903335	-1.49068	1.69129e-09	6.42353e-08
ALDOB	1752.76	609.938	-1.5229	4.67117e-08	8.29023e-07
HEMGN	0.0352001	0.00399167	-3.14052	0.000894926	0.00287276
NR5A1	0.00907515	0.0275802	1.60364	0.00559863	0.0134936
CTSV	0.0474212	0.479382	3.33757	3.56259e-06	2.82774e-05
ENPP2	3.29321	8.83162	1.42318	0.0177206	0.0355816
DSCC1	0.603616	2.56723	2.08851	1.5731e-10	1.12656e-08
CCN3	0.400103	1.16321	1.53967	0.0102703	0.0225254
IL33	10.1765	3.10123	-1.71433	1.86946e-08	3.9777e-07
CCL21	87.4108	18.098	-2.27198	1.9994e-06	1.77477e-05
SIT1	2.11676	1.01659	-1.05813	0.00708413	0.0164175
ARHGEF39	0.321265	1.25737	1.96857	6.07504e-12	1.23605e-09
TJAP1	4.28616	8.58399	1.00196	9.35865e-06	6.27065e-05
CAPN11	0.088687	0.38881	2.13227	4.58167e-07	5.25301e-06
TINAG	0.184213	1.1488	2.64067	0.00581734	0.0139293
IRF4	0.618345	0.219495	-1.49422	1.93612e-06	1.72143e-05
TUBB2A	12.9485	29.5387	1.18982	0.000400879	0.00145581
LRRC1	0.640418	2.44579	1.93321	2.80713e-08	5.49561e-07
FOXF2	0.0512958	0.213936	2.06026	0.00230579	0.0063671
UQCC2	4.959	10.2136	1.04237	4.19523e-09	1.23515e-07
HMGA1	10.2666	34.9279	1.76643	1.50517e-09	5.8532e-08
TCF19	0.360549	1.78449	2.30725	2.38964e-09	8.13492e-08
NRM	0.679728	1.66815	1.29522	6.71846e-05	0.000327698
FHDC1	0.146437	0.380998	1.37951	0.00149154	0.00442339
TLR2	2.5044	1.23695	-1.01769	3.50427e-05	0.000190268
ARRB1	2.7817	1.30786	-1.08875	7.47885e-08	1.19515e-06
GGH	36.7117	101.413	1.46594	0.000281139	0.00107746
SORL1	15.326	4.59813	-1.73686	2.83219e-13	2.80608e-10
TRPC6	0.0646014	0.266886	2.04659	6.63678e-06	4.71199e-05
FXYD6	1.9421	0.923354	-1.07266	9.08516e-07	9.16812e-06
ARHGAP20	0.429902	0.179797	-1.25764	4.00084e-05	0.000211632
TMPRSS13	0.225705	0.108699	-1.0541	0.00511517	0.0125093
NUSAP1	0.395767	1.67964	2.08543	3.09176e-10	1.85897e-08
KIF23	0.233414	1.39231	2.57652	6.07504e-12	1.23605e-09
ITPKA	1.18495	9.98176	3.07446	1.89816e-07	2.54443e-06
SMAD6	3.80123	1.57039	-1.27534	1.09325e-07	1.63578e-06
PLCB2	5.68525	2.16409	-1.39346	5.51594e-11	5.48896e-09
DUOX1	0.167285	1.16542	2.80048	3.97799e-10	2.21099e-08
STRA6	0.0150848	0.109648	2.86172	0.0182185	0.0364562
CYP19A1	0.00729706	0.0770462	3.40034	0.0193889	0.0383504
SEMA6D	1.00352	0.46566	-1.10771	4.22382e-07	4.88343e-06
SPTBN5	0.371788	1.2942	1.79951	4.86988e-05	0.000249073
IFI44L	2.80572	1.2353	-1.18351	8.54107e-06	5.84135e-05
GIPC2	8.59739	3.80985	-1.17416	3.97799e-10	2.21099e-08
DBT	6.90788	3.12038	-1.14652	1.23411e-08	2.85222e-07
CGREF1	1.04309	5.51721	2.40307	5.23096e-09	1.4484e-07
TRIM54	0.0521159	1.10543	4.40673	0.00025433	0.000994244
CYP2C9	320.33	126.423	-1.3413	1.69349e-07	2.34901e-06
CYP2C8	481.034	121.872	-1.98077	6.85331e-09	1.79325e-07
LOXL4	2.43911	7.81557	1.68	0.00135008	0.00406414
KIF11	0.544307	1.75244	1.68687	6.07504e-12	1.23605e-09
DUSP5	15.1955	5.31351	-1.51591	2.35448e-11	3.10138e-09
CEP55	0.207532	1.24439	2.58403	5.85884e-09	1.58189e-07
PLCE1	0.429199	0.88262	1.04014	6.30332e-05	0.000309636
OIT3	36.4332	5.57651	-2.70782	1.10514e-10	8.93046e-09
ADAMTS14	0.193896	0.400511	1.04656	0.00278816	0.00747577
BARD1	0.366235	0.789332	1.10786	9.35865e-06	6.27065e-05
STAT4	2.33247	0.925827	-1.33304	4.17082e-11	4.65905e-09
CHRNA1	0.00292461	0.0192962	2.722	0.00179119	0.00516809
MNS1	0.862016	1.78608	1.05101	0.0150846	0.0311958
FAM13A	4.73204	1.39539	-1.7618	7.26536e-11	6.67593e-09
PRKG2	0.0255585	0.00480588	-2.41093	0.00420261	0.0105771
RASGEF1B	5.74851	1.94439	-1.56387	4.43261e-12	1.09794e-09
GPAT3	5.95842	2.39053	-1.3176	2.07692e-05	0.000122932
KIAA1109	3.10732	1.52961	-1.02251	1.52062e-08	3.37409e-07
LARP1B	6.53949	2.73091	-1.2598	2.0146e-14	8.89977e-11
MMRN1	2.02352	0.513265	-1.97909	1.26378e-06	1.193e-05
NAAA	11.1516	4.64631	-1.26309	3.78665e-08	7.01546e-07
CXCL9	14.6658	7.25362	-1.01568	0.0015672	0.00460047
ANXA3	1.19914	0.505356	-1.24663	3.05507e-05	0.000169647
CENPE	0.138146	0.454281	1.71739	3.35607e-09	1.04052e-07
ENPEP	10.3862	4.87376	-1.09156	2.07111e-08	4.26476e-07
LEF1	0.290229	1.20329	2.05172	0.000210611	0.000850053
EGF	0.00803805	0.184928	4.52397	0.0113289	0.0245169
SEC24B	11.5309	5.27966	-1.12699	7.0976e-12	1.34783e-09
SLC39A8	6.73906	3.29914	-1.03046	4.22382e-07	4.88343e-06
MTTP	48.1583	22.012	-1.1295	6.49926e-08	1.06704e-06
FBN2	0.0510569	0.0199105	-1.35858	0.00463743	0.0114942
PARVG	2.6173	1.07023	-1.29016	1.68651e-08	3.68124e-07
GABARAPL1	46.1397	16.8402	-1.4541	7.75918e-10	3.7303e-08
SLCO1C1	0.017118	0.0827603	2.27343	2.22158e-06	1.9169e-05
KLRG1	0.984134	0.380428	-1.37123	1.7472e-06	1.57684e-05
SLC38A4	161.139	51.7447	-1.63883	7.15541e-09	1.85577e-07
PHLDA1	20.4911	6.91054	-1.56813	1.09161e-07	1.63547e-06
PTPRQ	0.107712	0.00640352	-4.07218	6.00163e-09	1.61852e-07
DUSP6	31.8486	15.8633	-1.00553	2.01547e-05	0.00011998
AMDHD1	69.3646	30.5191	-1.18449	2.8073e-07	3.49005e-06
GAS2L3	0.523787	1.48115	1.49967	3.8264e-06	2.99129e-05
FAM222A	1.44509	5.02023	1.7966	6.02089e-06	4.35984e-05
FOXN4	0.276065	2.72008	3.30057	0.000696044	0.00232572
SLC39A5	83.7614	40.6559	-1.04282	1.16436e-06	1.11648e-05
RDH16	141.396	54.4272	-1.37735	4.60654e-07	5.25301e-06
NABP2	7.33581	16.6996	1.18679	8.81192e-10	4.09808e-08
N4BP2L1	14.8135	5.35498	-1.46796	8.37493e-13	4.89354e-10
ANKRD52	3.09157	6.35992	1.04067	1.89912e-09	6.92434e-08
DIAPH3	0.071728	0.401328	2.48417	6.561e-09	1.72846e-07
ZIC5	0.0964977	0.771669	2.99942	1.52304e-07	2.16378e-06
CDH24	0.64237	2.33602	1.86258	1.86946e-08	3.9777e-07
FITM1	5.25527	2.10067	-1.32292	2.973e-07	3.62486e-06
PELI2	0.937209	0.321534	-1.5434	8.75453e-08	1.36222e-06
ARMH4	0.219806	0.0869965	-1.3372	7.53431e-06	5.22813e-05
GPR65	1.38025	0.424991	-1.69942	4.68602e-09	1.33984e-07
JDP2	4.50253	2.15104	-1.0657	2.99881e-09	9.54427e-08
SLC24A4	0.104261	0.0329604	-1.6614	2.07174e-08	4.26476e-07
FBLN5	11.0877	4.51991	-1.2946	4.80731e-06	3.61428e-05
SLC25A47	314.566	70.5238	-2.15718	2.51768e-07	3.19093e-06
DUOXA2	0.0403258	1.25084	4.95505	0.000482656	0.00170207
SLC27A2	69.3241	33.3958	-1.05369	2.27432e-07	2.93638e-06
HDC	0.449307	0.190097	-1.24096	1.69432e-06	1.53764e-05
GCNT3	0.065921	0.962171	3.86748	2.56903e-06	2.17632e-05
PSTPIP1	2.11766	0.930038	-1.18711	6.48561e-06	4.61338e-05
PIF1	0.418206	1.38371	1.72626	9.3749e-10	4.2304e-08
CYP1A1	32.0411	10.1532	-1.65799	3.86155e-05	0.000206498
PCSK6	11.5605	5.44598	-1.08594	5.54364e-05	0.000278318
CYP1A2	191.365	33.5783	-2.51073	9.82879e-09	2.36514e-07
FANCI	0.506533	1.58386	1.64472	7.26536e-11	6.67593e-09
TICRR	0.0815909	0.422723	2.37323	3.60202e-09	1.1076e-07
NTRK3	0.0667506	0.0259656	-1.36218	1.41741e-05	8.95479e-05
IGSF6	6.65935	2.97501	-1.16249	6.71846e-05	0.000327698
CHST4	4.14317	0.550454	-2.91204	4.85136e-08	8.5369e-07
ADAMTS18	0.0127454	0.044441	1.80192	0.00928534	0.020708
CMTM2	0.390224	0.166655	-1.22744	0.00791879	0.0180851
CDH13	0.262724	0.741519	1.49693	5.02185e-07	5.64289e-06
IRF8	10.2028	3.37513	-1.59595	2.54446e-10	1.58858e-08
DPEP3	0.151927	0.0612888	-1.30968	0.0131445	0.0277786
UNC45B	0.0310076	0.0106635	-1.53994	0.0106845	0.0233316
SKAP1	6.89295	2.77807	-1.31104	1.19843e-07	1.77106e-06
ABCA8	10.3029	3.41979	-1.59108	3.09176e-10	1.85897e-08
GNAL	0.250177	0.66238	1.40471	1.16436e-06	1.11648e-05
MEP1B	0.706844	0.116327	-2.6032	2.17249e-06	1.90264e-05
GAREM1	2.20588	0.970461	-1.18461	1.42239e-10	1.03889e-08
SLC14A1	0.441758	0.0976243	-2.17794	2.72074e-11	3.4637e-09
PIK3R5	1.58337	0.597354	-1.40634	1.18959e-09	5.01081e-08
SLC16A3	0.952068	2.39685	1.332	0.00572203	0.0137228
CBX8	1.8873	4.77065	1.33786	8.07292e-09	1.99963e-07
RNF157	0.401914	1.78899	2.15418	8.35745e-07	8.57881e-06
CEP131	2.22013	6.36424	1.51934	9.3749e-10	4.2304e-08
RNF165	0.896122	0.271253	-1.72405	3.10328e-08	5.97276e-07
MAPK4	0.186093	0.496255	1.41506	0.00257433	0.00698624
CBLN2	0.0507013	0.00153506	-5.04565	1.10228e-07	1.64821e-06
VAV1	3.41843	1.3158	-1.37739	2.99881e-09	9.54427e-08
IFITM3	621.186	1577.99	1.34499	1.61144e-07	2.25009e-06
SIK1	6.71417	2.22432	-1.59384	0.00116061	0.00357068
DNMT3L	1.88989	0.604045	-1.64557	0.000193858	0.000793398
SAE1	8.95334	18.1704	1.02109	7.47885e-08	1.19515e-06
MYO1F	5.69174	2.11233	-1.43004	6.07504e-12	1.23605e-09
NLRP12	0.0955068	0.0358149	-1.41504	0.00653265	0.0153328
CACNG8	0.0243553	0.0598984	1.29828	0.00429121	0.0107779
TM4SF5	96.664	202.668	1.06807	0.0174702	0.0351993
SIGLEC10	1.62478	0.642384	-1.33874	1.16511e-05	7.54278e-05
ACP4	0.0572214	0.28423	2.31243	4.2801e-05	0.000224167
SLC2A5	0.144007	0.511139	1.82758	0.00615944	0.0146347
CFAP74	0.581031	0.126849	-2.1955	0.000492606	0.00173528
PADI1	0.0138706	0.0707645	2.35099	0.0163833	0.0333699
EPHA2	16.0302	5.9353	-1.4334	1.9163e-08	4.03369e-07
CNKSR1	1.22243	0.452408	-1.43405	2.40113e-06	2.04549e-05
FCN3	75.1741	5.71894	-3.71642	2.3196e-12	8.95915e-10
CCN1	68.6297	24.4012	-1.49188	1.69432e-06	1.53764e-05
KIF2C	0.389642	2.49897	2.68111	9.53218e-11	8.13556e-09
TMEM61	0.0764951	0.202596	1.40517	0.00491398	0.0120915
IGSF3	0.435493	2.76041	2.66416	2.48784e-07	3.15486e-06
C1orf162	8.90844	3.06937	-1.53723	8.32595e-11	7.35394e-09
CD53	16.0802	6.45689	-1.31637	2.59738e-06	2.18329e-05
CELSR2	0.413884	0.837391	1.01667	0.000852292	0.00275022
ATP1B1	49.3838	103.429	1.06654	0.0232553	0.044559
GPA33	0.0513991	0.017678	-1.53979	0.00253135	0.00690077
TBX19	0.632443	1.35722	1.10165	4.56237e-05	0.000236128
UCK2	1.467	5.15392	1.8128	7.23192e-14	1.37334e-10
XCL2	2.20243	0.928266	-1.24649	7.06939e-06	4.95585e-05
MAEL	0.0399987	0.246204	2.62183	6.00841e-05	0.00029804
ILDR2	0.0919176	0.711298	2.95204	0.000150071	0.000638862
DPT	13.2676	1.79731	-2.88399	1.50633e-08	3.37409e-07
PPOX	2.76054	6.36936	1.2062	1.24589e-10	9.52727e-09
NUF2	0.358074	2.61894	2.87066	8.28124e-12	1.5097e-09
USP21	3.90465	8.07926	1.04903	1.19843e-07	1.77106e-06
PRCC	10.4873	21.2255	1.01716	3.75613e-10	2.16148e-08
FCRL5	0.245245	0.0700342	-1.80809	3.54673e-07	4.20733e-06
MRPL24	39.3227	89.8892	1.19279	7.07976e-11	6.67593e-09
FAM163A	0.089747	0.0348282	-1.36561	0.00736444	0.0170117
TUFT1	1.88382	5.20463	1.46614	8.32595e-11	7.35394e-09
SF3B4	19.187	46.5558	1.27883	7.0976e-12	1.34783e-09
ECM1	18.886	3.14925	-2.58423	1.1841e-12	5.99628e-10
ZNF687	3.74028	7.48975	1.00177	1.70575e-08	3.71968e-07
RFX5	4.13631	8.96713	1.1163	3.75346e-09	1.13072e-07
OAZ3	0.221305	4.03635	4.18894	0.000302611	0.00114721
DTL	0.283229	2.00015	2.82007	2.73337e-12	9.43757e-10
VASH2	0.0941709	0.467759	2.31241	1.6544e-05	0.000101189
SMYD2	7.82045	16.2071	1.0513	0.000588044	0.00201056
SUSD4	0.747356	2.9962	2.00327	0.00253858	0.00690077
HHIPL2	0.0576	1.09055	4.24285	7.72216e-05	0.000367836
TP53BP2	5.15884	11.178	1.11554	5.47234e-07	6.05652e-06
ADAM15	6.38778	16.41	1.36119	4.45883e-10	2.43365e-08
UBAP2L	7.96441	16.8999	1.08537	9.53218e-11	8.13556e-09
SLC39A1	0.159154	0.395523	1.31333	6.02089e-06	4.35984e-05
EFNA3	0.480445	2.45651	2.35417	6.49021e-07	6.96512e-06
AQP10	0.00891828	0.328877	5.20464	7.22687e-05	0.000349503
KCNN3	0.118194	0.266676	1.17393	0.00128401	0.00388838
ILF2	21.7114	47.6241	1.13324	5.77076e-10	2.97521e-08
HCN3	0.549668	1.37525	1.32306	4.80731e-06	3.61428e-05
FLG	0.0514198	0.0248199	-1.05082	0.00117559	0.00361382
ACTA1	0.0862142	0.314702	1.86799	4.63308e-05	0.000239462
DEGS1	14.3375	30.4455	1.08644	4.27302e-05	0.000223847
CNIH4	4.60567	10.19	1.14567	1.30537e-11	2.08019e-09
CNIH3	0.208465	0.437538	1.0696	0.0237908	0.0453602
C1orf35	4.4684	10.3025	1.20517	2.13103e-09	7.56415e-08
WNT9A	0.367569	0.172553	-1.09097	1.54883e-06	1.42721e-05
EPHX1	370.52	920.979	1.31362	0.000295234	0.00112467
OSR1	0.135282	0.345072	1.35093	0.0113629	0.0245734
GDF7	3.02596	1.42414	-1.0873	1.16436e-06	1.11648e-05
ST6GAL2	0.932816	0.17088	-2.44861	2.64701e-09	8.86956e-08
SLC4A10	0.202729	0.0475746	-2.09129	3.96183e-07	4.63223e-06
CDCA7	0.161653	1.72597	3.41643	0.000254844	0.000994244
ABCA12	0.00921596	0.0268495	1.54269	0.00012852	0.000563969
HES6	2.03774	7.55976	1.89137	1.84896e-10	1.25399e-08
FANCD2	0.383616	1.10615	1.52781	1.09028e-10	8.84174e-09
2019-03-04	0.00769673	0.0416646	2.4365	2.53033e-07	3.20162e-06
CNTN4	0.443432	0.149335	-1.57016	2.10685e-07	2.76242e-06
RBMS3	0.617026	0.202853	-1.60489	6.52244e-10	3.26667e-08
GASK1A	1.74523	0.797257	-1.1303	3.24788e-07	3.90156e-06
CSRNP1	29.5185	8.77772	-1.7497	3.62111e-11	4.2535e-09
ITGA9	4.86665	1.64569	-1.56424	2.29328e-08	4.66184e-07
CAND2	0.693146	0.257231	-1.43009	2.27432e-07	2.93638e-06
ADGRG7	3.21432	0.588987	-2.44821	1.94061e-13	2.21113e-10
NR1I2	24.6155	9.76433	-1.33397	6.17253e-08	1.02224e-06
TMEM108	0.0291232	0.0884087	1.60202	0.00631664	0.0149195
MED12L	0.0769294	0.0230213	-1.74056	3.72675e-07	4.40203e-06
UCN2	0.0121055	0.195103	4.0105	0.00141588	0.004242
MANF	19.3559	44.0391	1.18601	3.78665e-08	7.01546e-07
TM4SF19	0.0184688	0.2646	3.84065	1.0595e-05	6.99414e-05
SCD5	2.23639	0.723176	-1.62875	7.62605e-05	0.000364936
PLAC8	4.24905	0.627285	-2.75995	3.21602e-12	9.77155e-10
CCNA2	0.871334	5.19095	2.5747	1.51544e-11	2.24246e-09
RNF175	0.253226	0.123465	-1.03632	0.00406023	0.0102828
CBR4	13.0246	5.24539	-1.31212	1.72118e-09	6.50452e-08
CYP4V2	22.2387	8.90474	-1.32042	9.53218e-11	8.13556e-09
ROPN1L	0.168594	0.0777751	-1.11618	0.00200614	0.00566563
SRD5A1	16.0963	7.34222	-1.13244	2.07821e-07	2.73588e-06
MYO10	2.39183	0.839788	-1.51001	1.11084e-08	2.59363e-07
GZMA	11.267	4.435	-1.34509	7.06379e-07	7.45921e-06
PIK3R1	14.9345	7.17748	-1.0571	9.37921e-06	6.27889e-05
BHMT	208.474	76.5504	-1.44538	1.31508e-07	1.91001e-06
CRHBP	35.0944	3.18772	-3.46064	1.94894e-09	7.07204e-08
TSLP	1.97285	0.537094	-1.87704	1.91701e-08	4.03369e-07
MEGF10	0.0835059	0.0164975	-2.33963	1.81748e-06	1.63444e-05
CXCL14	35.3848	2.56928	-3.78369	1.78628e-10	1.24864e-08
LECT2	62.9303	23.0339	-1.44999	1.82268e-07	2.48496e-06
TIMD4	4.33649	0.245494	-4.14277	3.26097e-10	1.94531e-08
N4BP3	0.195128	0.54371	1.47842	2.03772e-05	0.000120831
CPLX2	0.0408431	3.49842	6.42047	2.52284e-05	0.000144123
TRIM7	0.113813	0.278565	1.29135	0.000527724	0.00183376
MMUT	55.4789	25.2637	-1.13487	3.78665e-08	7.01546e-07
PRIM2	0.660595	1.33275	1.01257	2.67784e-09	8.86956e-08
HMGCLL1	0.253259	0.0296524	-3.0944	1.87884e-10	1.27047e-08
LGSN	1.10989	0.488522	-1.18392	1.69016e-06	1.53764e-05
FGD2	2.17814	0.926408	-1.23338	2.39501e-10	1.50351e-08
CRIP3	1.15882	7.26539	2.64838	7.24956e-09	1.8583e-07
CYP39A1	22.41	4.17856	-2.42306	1.04284e-09	4.63852e-08
MMS22L	0.119424	0.260867	1.12722	5.58758e-06	4.08239e-05
SCML4	0.597488	0.205152	-1.54222	1.18959e-09	5.01081e-08
RSPO3	1.35331	0.253289	-2.41764	1.40102e-09	5.61097e-08
MTFR2	0.181526	0.739113	2.02562	4.0591e-09	1.2123e-07
CDCA5	0.539931	3.60376	2.73866	3.77838e-12	1.02502e-09
IGFBP3	158.55	46.9405	-1.75603	2.1512e-08	4.42433e-07
IGFBP1	627.089	232.908	-1.42891	6.07685e-07	6.60867e-06
SSC4D	1.04604	2.10966	1.01208	0.0264863	0.0496275
PSPH	3.30711	9.78746	1.56536	2.38964e-09	8.13492e-08
TRIM50	0.186657	4.5625	4.61137	0.0204673	0.0400979
STRA8	0.015461	0.222573	3.84757	0.000128191	0.000562962
NCAPG2	0.864305	2.02628	1.22922	1.86946e-08	3.9777e-07
CLTRN	9.56913	1.74987	-2.45114	3.77838e-12	1.02502e-09
SYTL5	1.20637	0.357599	-1.75426	5.51594e-11	5.48896e-09
SLC16A2	23.8581	11.8701	-1.00714	5.8492e-06	4.26229e-05
DIPK2B	0.468343	1.66807	1.83254	1.50517e-09	5.8532e-08
CHST7	9.30479	4.28294	-1.11937	1.7472e-06	1.57684e-05
GPR174	0.99875	0.25872	-1.94873	9.99304e-09	2.3721e-07
NXF3	0.882982	0.132583	-2.73549	5.71e-09	1.56582e-07
FRMPD3	0.0340913	0.0103116	-1.72514	3.22534e-06	2.62029e-05
GPC3	7.71236	376.841	5.61064	7.36641e-10	3.56403e-08
FATE1	0.0123078	0.392321	4.99439	3.70535e-10	2.14309e-08
DOK2	9.59347	3.60603	-1.41164	9.3749e-10	4.2304e-08
PXDNL	0.026569	0.0905108	1.76835	0.000279464	0.00107393
ST18	0.0319058	0.0136036	-1.22983	0.00306018	0.00809371
GINS4	0.266132	0.810441	1.60656	2.04974e-06	1.80625e-05
PMP2	0.0682123	0.00301736	-4.49867	5.35937e-07	5.99849e-06
RPL7	199.786	425.597	1.09103	0.000199624	0.000814046
ATP6V0D2	0.0297088	0.905684	4.93005	6.14476e-06	4.43263e-05
POLR2K	20.7863	45.336	1.12502	1.40433e-12	6.66707e-10
MAL2	12.6421	27.3042	1.11089	0.0183976	0.0366696
NDUFB9	24.7346	57.0072	1.20461	7.26536e-11	6.67593e-09
TATDN1	2.28548	4.69905	1.03987	2.21088e-06	1.91531e-05
GSDMC	0.0210067	0.362355	4.10849	3.88939e-06	3.03428e-05
ARHGAP39	0.693121	2.29896	1.7298	8.07292e-09	1.99963e-07
CDKN2B	1.10193	3.06412	1.47545	6.17253e-08	1.02224e-06
CDKN2A	1.4033	6.70037	2.25542	8.2263e-08	1.29105e-06
C9orf72	3.7269	1.67474	-1.15404	6.33365e-11	6.06434e-09
NTRK2	0.228502	0.0919634	-1.31308	2.64846e-05	0.000150582
IDNK	20.5543	10.2644	-1.00179	1.09161e-07	1.63547e-06
SHC3	0.062512	0.292119	2.22435	0.00156619	0.00460047
PLPPR1	1.08492	3.40889	1.65171	0.00242149	0.00663233
SLC25A25	29.6923	11.4774	-1.37129	1.58458e-06	1.45661e-05
LCN2	5.24146	114.251	4.44609	1.3176e-05	8.39639e-05
ST8SIA6	0.441385	0.112147	-1.97665	6.30072e-09	1.6923e-07
CDHR1	0.220109	0.0373313	-2.55976	3.39203e-10	2.01822e-08
ANKRD1	0.909217	2.33456	1.36045	0.0127376	0.0270536
HTR7	0.183053	0.0721748	-1.3427	0.000783544	0.00257374
MKI67	0.418445	2.36783	2.50046	1.24589e-10	9.52727e-09
CYP17A1	1.70751	15.2499	3.15883	0.0245061	0.0465519
INA	0.068406	0.0138205	-2.30731	7.63692e-05	0.000365226
SLC5A12	0.726274	0.192099	-1.91866	1.30219e-05	8.32144e-05
LRRC4C	0.258824	0.0818053	-1.66171	6.79886e-06	4.82055e-05
SAA4	4.24125	2.07056	-1.03447	0.00865703	0.0195054
SCGB1A1	0.0210211	0.198965	3.2426	0.00106271	0.00331831
PAMR1	4.27532	0.795886	-2.4254	1.75723e-11	2.51848e-09
GLYAT	64.2223	20.6162	-1.63929	6.50627e-09	1.71603e-07
NCAM1	0.698015	0.153046	-2.18929	2.3196e-12	8.95915e-10
TKFC	32.7529	12.1747	-1.42774	3.42886e-08	6.4844e-07
FADS1	3.73003	8.88269	1.25181	0.000945582	0.00300068
TMC2	0.00885164	0.0387857	2.13151	0.000145066	0.00062279
INCENP	1.25931	3.34791	1.41063	1.09161e-07	1.63547e-06
CHEK1	0.592957	1.44428	1.28435	4.79892e-11	4.9935e-09
FEZ1	1.39268	0.369286	-1.91505	1.12304e-11	1.85448e-09
TMEM25	4.56486	2.18494	-1.06298	3.2806e-06	2.6407e-05
C20orf144	0.0720324	0.268486	1.89813	0.000176957	0.000737742
DSN1	4.04881	8.6239	1.09084	5.23096e-09	1.4484e-07
SOGA1	0.690674	1.71798	1.31464	2.97261e-06	2.44814e-05
CABLES2	1.13489	2.43535	1.10157	2.04974e-06	1.80625e-05
TBX6	0.462684	0.94204	1.02576	0.00502131	0.0122985
FAM57B	0.0261049	0.288382	3.46559	2.2874e-06	1.97071e-05
KLRF1	1.99085	0.427479	-2.21946	8.37493e-13	4.89354e-10
MPP7	0.627113	1.68274	1.42402	0.00501129	0.0122985
CTF1	1.06282	0.515914	-1.04269	6.23414e-06	4.4815e-05
CDH8	0.010402	0.0212496	1.03057	0.00270542	0.00729599
TMCO3	1.97097	4.61844	1.2285	1.07236e-06	1.04164e-05
LYPD1	0.126925	0.983241	2.95357	6.19476e-06	4.46587e-05
GPM6A	1.85356	0.309061	-2.58433	1.07676e-09	4.71867e-08
WDR17	0.128566	0.0495228	-1.37634	4.44509e-07	5.12042e-06
CD226	0.546623	0.180048	-1.60216	2.39501e-10	1.50351e-08
CNDP1	5.73528	0.759951	-2.91589	6.86958e-09	1.79325e-07
DLG2	0.250981	0.101416	-1.3073	1.26378e-06	1.193e-05
RGS18	1.07178	0.337493	-1.66708	1.73294e-07	2.37607e-06
PPP1R1C	1.3091	0.570535	-1.19819	8.54107e-06	5.84135e-05
IL18	5.83367	2.79648	-1.06079	0.000179471	0.000743125
FREM2	1.08682	0.0996896	-3.44653	2.06608e-10	1.3668e-08
FOXO1	7.1856	2.7116	-1.40597	6.07504e-12	1.23605e-09
SLC7A11	0.0475569	0.550635	3.53337	2.7926e-05	0.000157832
NOCT	6.27628	1.54171	-2.02538	2.67784e-09	8.86956e-08
GPR158	0.119742	0.416429	1.79814	0.0196577	0.0388046
ANK3	0.974987	0.329726	-1.56412	4.19523e-09	1.23515e-07
DLG5	0.760444	1.72941	1.18537	1.54241e-05	9.54081e-05
MAT1A	467.36	223.783	-1.06243	3.22114e-07	3.90156e-06
ALLC	2.23785	0.378097	-2.56528	3.22813e-07	3.90156e-06
THRSP	109.881	28.9204	-1.92578	1.58139e-07	2.21355e-06
CCDC3	9.59311	3.95213	-1.27937	7.49724e-07	7.87906e-06
PTPRO	0.305757	0.14023	-1.12459	4.00084e-05	0.000211632
MMAA	3.3822	1.68731	-1.00323	2.99881e-09	9.54427e-08
NR3C2	2.31877	0.91437	-1.34251	2.80713e-08	5.49561e-07
TMEM45B	10.2361	23.6398	1.20755	0.0101309	0.0222737
CENPU	0.928728	2.56585	1.46611	5.23096e-09	1.4484e-07
ACSL1	155.605	68.7195	-1.1791	2.34556e-07	3.02001e-06
BICD1	0.207435	0.414974	1.00036	9.59416e-05	0.000441234
TDO2	66.7223	25.3598	-1.39563	3.61414e-06	2.86068e-05
TMEM56	30.0588	12.6272	-1.25125	4.79892e-11	4.9935e-09
ASTN1	0.06026	0.029932	-1.00951	0.000231766	0.000919158
ARL11	0.537615	0.249274	-1.10884	3.27814e-05	0.000179745
SPC25	0.240241	1.71571	2.83626	1.40629e-09	5.62221e-08
PDE3B	5.22759	2.31903	-1.17262	1.37028e-08	3.10089e-07
SPOCK1	0.028262	0.300317	3.40955	0.000483188	0.00170368
CAMK4	0.475378	0.0993922	-2.25787	3.32422e-09	1.04052e-07
IGSF10	0.157491	0.0329319	-2.25771	6.03029e-07	6.56442e-06
CCNO	0.141627	2.4046	4.08563	4.0793e-07	4.75251e-06
CLEC4F	0.722678	0.29295	-1.3027	4.53063e-06	3.43117e-05
GPR180	3.00406	1.43999	-1.06085	2.40113e-06	2.04549e-05
TCTEX1D1	1.83914	0.454191	-2.01766	2.2189e-06	1.91531e-05
PANK1	14.5949	4.9941	-1.54717	4.19523e-09	1.23515e-07
PRDM8	0.287586	0.111217	-1.37061	0.000296133	0.00112697
PART1	0.00231614	0.23025	6.63533	0.000670438	0.00225139
ADGRA3	13.4233	6.5143	-1.04306	2.26418e-07	2.93638e-06
CENPH	0.822676	2.04854	1.3162	5.18714e-08	8.88756e-07
BANK1	0.31407	0.148218	-1.08337	1.71187e-05	0.000104277
ACMSD	34.113	16.9647	-1.00779	6.79603e-08	1.09913e-06
CLGN	0.905762	6.40299	2.82154	0.00160269	0.00469133
BMP6	1.10689	0.396878	-1.47975	6.98384e-06	4.90742e-05
RGPD3	3.7352	1.36435	-1.45297	3.75346e-09	1.13072e-07
NR4A2	5.49296	1.71671	-1.67794	2.13103e-09	7.56415e-08
SCN3A	0.0541311	0.026744	-1.01724	0.0057009	0.0137197
CD96	1.28861	0.512698	-1.32963	1.37115e-06	1.27899e-05
FAM49B	2.34956	4.79609	1.02947	4.22382e-07	4.88343e-06
ASAP1	2.35357	4.90111	1.05826	3.2806e-06	2.6407e-05
CD8A	4.64959	1.57439	-1.56231	1.16436e-06	1.11648e-05
PTPRD	2.00441	0.736021	-1.44536	3.75346e-09	1.13072e-07
KCNJ16	0.679398	0.0917926	-2.88781	1.80899e-08	3.91856e-07
MCOLN2	0.806724	0.291558	-1.46829	5.58758e-06	4.08239e-05
HS3ST3A1	0.437695	0.0594114	-2.88111	1.14834e-09	4.95613e-08
GRAP	0.442525	0.19492	-1.18288	0.000320282	0.00120478
CABYR	0.115539	2.04156	4.14322	5.10482e-07	5.73048e-06
ANKRD29	0.648012	2.13149	1.71777	0.00116061	0.00357068
THY1	1.84021	7.71386	2.06758	5.60347e-08	9.40986e-07
RETREG1	8.17933	2.02392	-2.01483	2.39535e-09	8.13492e-08
GPR15	0.200406	0.0463418	-2.11254	9.62202e-06	6.43577e-05
ABI3BP	1.17621	0.566147	-1.05489	5.62074e-05	0.000281692
LRRK1	0.543096	0.249123	-1.12435	1.19843e-07	1.77106e-06
ABCA9	4.55404	1.87915	-1.27706	1.44243e-07	2.06471e-06
ABCA6	10.9637	5.2444	-1.06389	9.93845e-08	1.5149e-06
ABCA10	2.65396	0.911926	-1.54116	5.08434e-08	8.77743e-07
WNT3A	0	0.143389	Inf	4.53511e-07	5.21423e-06
TRIM11	1.69947	4.03313	1.24681	1.09028e-10	8.84174e-09
ENAH	1.96444	7.77941	1.98554	5.23096e-09	1.4484e-07
GBP5	2.72736	0.925722	-1.55885	8.98445e-09	2.18737e-07
SRSF12	0.148705	0.37098	1.31889	4.56237e-05	0.000236128
ELOC	7.28009	15.2558	1.06733	9.45793e-09	2.28071e-07
C21orf91	2.04885	0.881816	-1.21626	2.41841e-08	4.89438e-07
NCAM2	0.544914	0.105555	-2.36803	2.4149e-06	2.05646e-05
ADAMTS1	7.91027	3.54387	-1.1584	0.000150071	0.000638862
WNT7A	0.0435729	0.012173	-1.83975	9.45584e-05	0.000437079
SKA1	0.058717	0.673547	3.51993	9.54292e-10	4.29211e-08
APCDD1	1.14765	0.495418	-1.21196	0.000184383	0.000761318
CCDC144B	0.288795	0.0800222	-1.85157	0.000106912	0.000483779
RAB6B	0.336531	0.789201	1.22965	1.89771e-05	0.000113705
EME1	0.193165	0.984395	2.3494	1.34081e-09	5.37928e-08
EPHB1	0.504971	0.143564	-1.8145	1.58458e-06	1.45661e-05
FBXL18	0.421439	1.09966	1.38366	2.07111e-08	4.26476e-07
PROM2	0.331429	0.137353	-1.27081	0.00141921	0.004242
PTPRN2	1.51316	0.61764	-1.29272	3.54665e-07	4.20733e-06
ATP6V1C1	5.8157	14.9355	1.36072	7.26536e-11	6.67593e-09
SAMSN1	1.79237	0.644088	-1.47654	8.35745e-07	8.57881e-06
VSIG4	14.3859	3.64674	-1.97998	7.54699e-08	1.20266e-06
KDM8	14.2859	4.01971	-1.82943	1.11084e-08	2.59363e-07
SLA	2.6944	0.991173	-1.44276	2.80865e-06	2.32486e-05
CLIC2	4.1255	2.00331	-1.04218	4.45673e-06	3.39438e-05
KIF5A	0.0155453	0.0579632	1.89866	0.0104124	0.0227977
NAT2	34.99	6.25078	-2.48483	1.23167e-09	5.13782e-08
GNA14	2.54554	0.844536	-1.59174	3.50843e-10	2.03435e-08
NDUFAF6	2.53802	5.18976	1.03197	5.77076e-10	2.97521e-08
ADAMTSL3	3.14606	1.22168	-1.36468	1.89816e-07	2.54443e-06
SLC28A1	21.9603	10.5753	-1.0542	0.000169126	0.000707814
TSPAN7	5.48385	2.36538	-1.21312	1.44243e-07	2.06471e-06
TIAM1	1.64457	0.780191	-1.07581	5.9608e-07	6.49305e-06
GDF6	0.307171	0.132484	-1.21323	0.000135093	0.000587949
PPP2R2B	0.165159	0.0632878	-1.38385	6.49021e-07	6.96512e-06
FBXO43	0.147358	1.0194	2.79033	1.72118e-09	6.50452e-08
HKDC1	1.90488	14.2328	2.90144	9.67565e-06	6.45837e-05
CD109	0.312922	1.9086	2.60865	8.02261e-06	5.54165e-05
MS4A1	1.23301	0.429856	-1.52026	1.08997e-07	1.63547e-06
TBC1D31	0.362675	1.00736	1.47383	1.23274e-09	5.13782e-08
WDYHV1	0.875501	2.56747	1.55217	5.88893e-14	1.34197e-10
ATAD2	2.93635	9.64033	1.71506	1.18959e-09	5.01081e-08
FBXO32	0.549673	1.89486	1.78545	2.86611e-05	0.000160672
NSMCE2	3.03989	9.36692	1.62356	5.29409e-10	2.78618e-08
ITGAD	2.38121	0.381682	-2.64125	3.62111e-11	4.2535e-09
BUB1B	0.173079	1.22398	2.82208	4.0591e-09	1.2123e-07
C8A	255.451	92.4885	-1.4657	1.94235e-09	7.07065e-08
NRG1	0.432896	0.180941	-1.2585	7.64699e-05	0.000365631
MMP14	12.3713	25.9852	1.07069	0.000254844	0.000994244
HYDIN	0.0916232	0.0156748	-2.54727	0.000121469	0.000538318
CCNB2	0.543213	3.13171	2.52736	5.19286e-12	1.2075e-09
FAM81A	0.0847991	0.255748	1.5926	0.00866315	0.0195054
PWWP3B	0.715288	0.344406	-1.05441	4.23636e-05	0.000223106
TSC22D3	22.3522	10.3841	-1.10603	5.68183e-07	6.26893e-06
KCNJ6	0.0053738	0.0231623	2.10777	0.00212121	0.00593543
KCNJ15	0.460918	0.15824	-1.54239	6.64162e-06	4.71199e-05
PALM2-AKAP2	0.0307099	0.0139281	-1.14071	0.00993657	0.0218862
SNX22	0.900166	4.05094	2.17	2.67873e-05	0.000151924
ACAN	0.0192866	0.148291	2.94276	0.000259296	0.00100971
GAREM2	0.142304	0.646974	2.18473	0.000423749	0.0015214
DRC1	0.0234249	0.0929862	1.98898	0.00248426	0.00678875
EXTL1	0.0242207	0.134383	2.47204	0.000373779	0.00137493
WDR66	0.308853	0.0965675	-1.67731	2.38964e-09	8.13492e-08
DUSP2	7.19287	1.77557	-2.01828	5.08434e-08	8.77743e-07
NLRP14	0.12222	0.0336752	-1.85973	9.50586e-05	0.000438768
PTPDC1	0.48942	1.0422	1.09049	1.46591e-07	2.08913e-06
GALNT14	0.335104	0.0960356	-1.80297	9.21596e-07	9.24762e-06
RHPN1	1.31463	4.57619	1.79949	8.64645e-05	0.000405423
XDH	20.9512	7.9914	-1.39051	3.78665e-08	7.01546e-07
ESYT3	0.049235	0.130421	1.40542	0.00235489	0.00647549
CLSTN2	0.316759	0.151111	-1.06777	2.88004e-05	0.000161277
RHBDL2	0.14041	0.333274	1.24706	4.33169e-05	0.000226604
CDC25C	0.589618	1.50248	1.34949	2.59081e-09	8.75954e-08
HIST1H4H	0.323151	2.7618	3.09533	1.89816e-07	2.54443e-06
CD1D	9.19386	2.89189	-1.66866	1.51717e-08	3.37409e-07
CD1C	1.69205	0.578723	-1.54783	1.05368e-07	1.59862e-06
SNX29P1	0.145001	0.0546928	-1.40664	0.00574157	0.0137653
CD1E	0.785853	0.245686	-1.67744	0.000156445	0.000663145
NCF1	1.70907	0.793968	-1.10606	4.98817e-06	3.73057e-05
DYNC1I1	0.144149	0.923635	2.67976	0.011129	0.0241371
TAGLN2	78.7973	232.888	1.56342	5.11707e-07	5.7414e-06
DUSP23	71.6742	185.54	1.37221	6.34843e-09	1.69998e-07
NPM2	0.762358	5.5292	2.85853	0.000144738	0.000621616
FGF17	0.206065	1.61864	2.97361	0.00362768	0.00935682
SLC5A11	0.259905	0.972468	1.90366	0.00480533	0.0118433
TOMM40L	5.01841	10.7272	1.09598	4.17961e-08	7.5832e-07
STC1	0.845077	2.32753	1.46164	2.18294e-05	0.000127977
C1QC	197.032	70.9135	-1.4743	2.59738e-06	2.18329e-05
RCAN1	22.072	7.13309	-1.62962	1.58398e-09	6.08697e-08
CIART	1.54397	4.11765	1.41518	2.86611e-05	0.000160672
CLIC6	3.23591	0.758676	-2.09261	8.84914e-05	0.000413989
IGF2BP1	0.0580925	1.90523	5.03547	4.46151e-06	3.39689e-05
CBR3	0.42385	1.16715	1.46136	0.000227649	0.00090544
CHAF1B	0.346958	1.31059	1.91738	1.64049e-08	3.61543e-07
PADI4	0.176948	0.0262949	-2.75047	3.12994e-08	6.01392e-07
PSMD4	34.0745	94.7856	1.47598	3.76546e-11	4.40037e-09
PSMB4	65.4656	156.045	1.25315	5.90838e-11	5.82858e-09
CES5A	0.85979	0.335112	-1.35934	0.000194186	0.000794599
C1R	338.909	156.926	-1.11081	5.17807e-08	8.88756e-07
CELF3	0.00836747	0.0368586	2.13914	0.000416095	0.00150198
TCHH	0.21823	0.0466717	-2.22523	2.81188e-08	5.49933e-07
RGL4	0.259252	0.083436	-1.63561	5.23096e-09	1.4484e-07
DRC7	0.0932315	0.1953	1.0668	0.0073898	0.0170117
TEPP	0.037545	0.00675784	-2.47399	0.00146318	0.00435741
UROC1	52.1	13.1585	-1.98529	2.43207e-07	3.12335e-06
SPON2	18.229	59.2737	1.70116	2.23775e-08	4.59159e-07
CARMIL2	1.09379	0.422072	-1.37378	7.5178e-06	5.22813e-05
GNE	31.2066	13.3209	-1.22816	2.38964e-09	8.13492e-08
PTGIR	2.86256	1.39525	-1.03679	1.68157e-05	0.000102514
CCDC28B	0.831842	2.04298	1.29629	2.06912e-06	1.8191e-05
IQCC	0.462926	1.06988	1.2086	2.07111e-08	4.26476e-07
FNDC5	12.5829	4.58791	-1.45556	9.99304e-09	2.3721e-07
CPAMD8	0.52998	0.156607	-1.75879	9.43124e-08	1.45412e-06
ANKLE1	0.150689	0.306899	1.02619	0.000808867	0.00263208
UBASH3A	0.794687	0.270362	-1.55549	1.11084e-08	2.59363e-07
HSF2BP	0.0739091	0.422187	2.51406	9.5382e-07	9.53736e-06
G6PD	2.38844	12.3644	2.37206	2.973e-07	3.62486e-06
CSTB	15.0978	43.0976	1.51327	1.63857e-06	1.49359e-05
AIRE	0.00782768	0.175304	4.48513	0.00130012	0.00393295
ITGB2	9.97259	4.22423	-1.23928	1.13077e-06	1.09418e-05
SPATC1L	0.51147	1.77956	1.7988	2.36194e-06	2.0265e-05
C21orf58	0.529096	2.28587	2.11114	5.59306e-08	9.40986e-07
S100B	0.58354	0.24687	-1.24108	0.00018908	0.000779584
ADAMTS13	15.395	3.66274	-2.07147	7.0976e-12	1.34783e-09
FCN2	61.7373	3.00857	-4.35899	1.35987e-11	2.15199e-09
GPSM1	1.65778	6.00173	1.85613	6.99904e-07	7.44952e-06
PKN3	1.74608	4.68265	1.42321	2.973e-07	3.62486e-06
BRSK1	0.321674	0.751276	1.22374	5.19661e-05	0.000263508
TLCD1	2.97261	8.46325	1.50948	7.0976e-12	1.34783e-09
CD3G	0.872563	0.383371	-1.18652	0.000320282	0.00120478
CXCR5	0.0314962	0.00678133	-2.21554	0.000680047	0.00228198
FLAD1	6.50609	14.8322	1.18887	8.00819e-15	8.89977e-11
SHC1	19.1868	40.225	1.06798	2.2189e-06	1.91531e-05
ANO10	2.03568	5.18224	1.34806	8.35745e-07	8.57881e-06
FDPS	12.663	36.516	1.52791	1.62243e-10	1.14111e-08
RUSC1	2.35101	5.78007	1.29781	1.29696e-08	2.96738e-07
GBAP1	0.260424	0.81204	1.64069	1.16436e-06	1.11648e-05
FAM189B	1.2097	3.47538	1.52251	2.39535e-09	8.13492e-08
LMNA	30.2439	66.6325	1.13958	6.52244e-10	3.26667e-08
CCR5	2.18277	0.793007	-1.46075	4.86988e-05	0.000249073
PTH1R	20.6502	2.60698	-2.98571	4.43261e-12	1.09794e-09
UBQLN4	8.17677	18.7515	1.1974	1.12304e-11	1.85448e-09
MYL3	0.811066	0.234483	-1.79033	1.81213e-07	2.47571e-06
GPATCH4	3.55054	7.83446	1.14179	3.32286e-09	1.04052e-07
FCRL3	0.531851	0.135445	-1.97332	2.13103e-09	7.56415e-08
CYP3A4	601.188	269.883	-1.15548	1.57614e-05	9.74155e-05
HK3	7.93139	1.79901	-2.14037	3.21602e-12	9.77155e-10
LY6E	50.4729	23.8817	-1.0796	4.09519e-05	0.000216193
VPS28	23.8978	55.9349	1.22687	2.71472e-08	5.39346e-07
TONSL	1.34508	5.12201	1.92902	1.02375e-08	2.42507e-07
RECQL4	2.38927	11.0535	2.20986	2.72233e-10	1.6812e-08
LRRC14	1.86007	5.67835	1.61011	1.75723e-11	2.51848e-09
FOXH1	0.0365917	0.131668	1.84732	0.000326664	0.00122819
SQSTM1	29.4008	116.317	1.98414	2.78346e-06	2.32063e-05
RPL8	288.467	896.194	1.6354	2.57357e-09	8.7142e-08
PGLYRP2	100.594	30.7789	-1.70853	3.97799e-10	2.21099e-08
SCGB3A1	3.01849	1.09387	-1.46439	5.91214e-05	0.000293584
TUBA3FP	0.16234	0.0640908	-1.34083	0.000169009	0.000707814
FBXO27	2.51847	8.2224	1.70701	0.0038447	0.00981
THAP8	2.44118	5.23105	1.09952	6.52244e-10	3.26667e-08
PLXDC1	0.462631	1.64351	1.82885	1.48169e-06	1.37199e-05
IKZF3	1.60125	0.505335	-1.66389	1.52062e-08	3.37409e-07
CYGB	9.20326	4.60031	-1.00042	1.48902e-05	9.31168e-05
SIGLEC11	1.63775	0.323651	-2.3392	4.43261e-12	1.09794e-09
SIGLEC16	1.32321	0.520989	-1.34471	2.07111e-08	4.26476e-07
MPP3	0.379121	0.914884	1.27093	1.54241e-05	9.54081e-05
CD300LG	0.227738	0.079072	-1.52614	1.17883e-05	7.62941e-05
ASB16	0.330833	1.02113	1.62599	2.72074e-11	3.4637e-09
FAM171A2	0.20291	0.561698	1.46895	0.000117778	0.000523795
DBF4B	0.607884	1.35633	1.15784	6.17253e-08	1.02224e-06
RACGAP1	0.92191	3.38128	1.87487	8.81192e-10	4.09808e-08
GRASP	6.98638	3.48405	-1.00378	7.5178e-06	5.22813e-05
SPC24	0.746203	4.37606	2.55199	9.53218e-11	8.13556e-09
SCIMP	2.24009	0.583599	-1.9405	3.09176e-10	1.85897e-08
CCDC42	0.168092	0.0490515	-1.77688	8.41985e-06	5.77578e-05
TEDC2	0.590467	2.53495	2.10203	2.72074e-11	3.4637e-09
CCNF	0.40873	1.22874	1.58796	2.39535e-09	8.13492e-08
PAQR4	0.576	2.07604	1.84969	7.68497e-07	8.02223e-06
ASRGL1	0.513664	2.48461	2.27412	1.33938e-05	8.4924e-05
GNG3	0.113778	0.25211	1.14783	0.00498331	0.0122542
FGF19	0.301906	1.77521	2.55582	0.0182422	0.0364921
CYP4A22	62.9881	14.311	-2.13796	1.9163e-08	4.03369e-07
PDZK1IP1	6.9219	51.3097	2.88999	2.33778e-05	0.000135074
FAM151A	2.72178	0.456815	-2.57487	5.9608e-07	6.49305e-06
PLPP3	28.6277	11.1298	-1.36298	2.23857e-08	4.59159e-07
PRKAA2	0.510266	1.78275	1.80478	7.06379e-07	7.45921e-06
ZSWIM5	0.466908	1.22733	1.39431	0.000354721	0.00131541
RBP7	3.36603	7.42288	1.14093	0.00141921	0.004242
FBLIM1	3.72304	12.4463	1.74117	0.000447812	0.00159474
TMEM82	34.918	9.34461	-1.90176	5.40606e-09	1.48784e-07
AKR7A3	162.71	61.8992	-1.39431	9.41219e-08	1.45412e-06
SDC3	15.4906	6.35784	-1.28479	9.93845e-08	1.5149e-06
KIAA1522	6.05255	13.7873	1.18772	1.89816e-07	2.54443e-06
UBXN10	3.88425	1.90313	-1.02926	2.86611e-05	0.000160672
IL23R	0.0613362	0.0297279	-1.04492	0.00820685	0.018631
DIRAS3	2.69776	0.573681	-2.23344	6.52244e-10	3.26667e-08
HENMT1	1.2323	0.612737	-1.00801	8.81216e-06	5.97653e-05
AGL	10.8842	3.82844	-1.5074	3.09176e-10	1.85897e-08
CADM3	0.165445	0.0812798	-1.02538	0.000134689	0.000586304
NLRP3	0.635248	0.285269	-1.155	0.000234075	0.00092638
TRIM58	0.0832988	0.023397	-1.83197	0.000108447	0.000489363
PEA15	19.5268	47.71	1.28884	6.87773e-09	1.79325e-07
SLAMF6	2.06903	0.595747	-1.79618	8.75453e-08	1.36222e-06
OLFML2B	0.444718	2.5903	2.54215	1.33858e-09	5.37928e-08
FCGR3B	1.79461	0.535173	-1.74559	0.00054243	0.00187913
LMX1A	0.0398393	0.0147247	-1.43596	0.0150188	0.0310825
FLVCR1	0.915964	3.90882	2.09337	8.81192e-10	4.09808e-08
SNED1	1.92659	0.939903	-1.03546	9.3749e-10	4.2304e-08
WDR64	0.0633417	0.0150352	-2.07482	6.09407e-05	0.000302026
PM20D1	0.154344	0.0581031	-1.40946	0.000653286	0.00220151
HAAO	112.866	55.0931	-1.03466	1.38447e-06	1.28949e-05
B3GALNT2	1.14222	2.32457	1.02512	2.3196e-12	8.95915e-10
IL24	0.101876	0.0498264	-1.03184	0.00034628	0.00128728
FCMR	2.37573	0.653272	-1.86262	5.10175e-10	2.70369e-08
KIAA1841	0.451865	1.17268	1.37584	6.07504e-12	1.23605e-09
TRIM17	0.0746911	0.629754	3.07578	0.000203212	0.00082369
LINC01931	0.177948	0.0504555	-1.81837	0.000354885	0.00131541
LRRTM1	0.082235	0.0313543	-1.39109	0.000412713	0.00149308
KCNF1	0.0473769	0.491573	3.37515	0.0134574	0.028382
SPATA18	1.81123	0.351142	-2.36685	7.02454e-13	4.44653e-10
NOSTRIN	1.73103	0.84151	-1.04058	5.02185e-07	5.64289e-06
PDLIM5	12.7898	5.88604	-1.11963	1.31743e-13	1.87635e-10
STPG2	0.0521524	0.0188644	-1.46707	9.66678e-05	0.000444485
MSX1	0.515386	1.69245	1.71539	4.13028e-06	3.18729e-05
C1QTNF7	0.460884	0.163362	-1.49633	1.3149e-05	8.39328e-05
TNFAIP8L2	5.28229	2.32922	-1.18132	9.99304e-09	2.3721e-07
SCNM1	4.90871	11.093	1.17624	3.62111e-11	4.2535e-09
VPS72	3.82432	9.31635	1.28456	2.0146e-14	8.89977e-11
BMP10	1.60065	0.169365	-3.24046	2.1813e-10	1.40814e-08
ARHGAP25	3.22732	1.19824	-1.42942	1.50517e-09	5.8532e-08
S100A12	1.22901	0.240563	-2.35301	5.77735e-05	0.00028893
NIPAL1	3.52633	1.21551	-1.53661	7.24956e-09	1.8583e-07
ALPI	0.101257	0.295986	1.54751	0.00322331	0.00844576
ANTXR2	6.16603	2.61779	-1.23599	6.49926e-08	1.06704e-06
PYGO2	8.20188	17.2438	1.07205	2.39535e-09	8.13492e-08
LENEP	0.0343624	0.173178	2.33335	0.00179946	0.00518408
DCST2	0.896268	2.30408	1.36219	0.0183976	0.0366696
DCST1	0.196784	0.667427	1.762	2.88186e-05	0.000161277
INAVA	0.913777	3.48401	1.93083	0.00128401	0.00388838
LINC01116	0.0403041	0.239953	2.57375	9.50586e-05	0.000438768
NAXE	33.8788	74.1448	1.12996	9.58279e-10	4.29211e-08
SLC22A15	0.405368	1.49324	1.88115	0.00623614	0.0147692
PROK2	0.307498	0.0336525	-3.19179	0.000146756	0.000629689
ELF3	7.53826	16.0971	1.0945	0.000527724	0.00183376
TRIM46	0.109432	0.247112	1.17513	0.00225198	0.0062521
KRTCAP2	0.931784	2.51249	1.43105	4.29532e-07	4.95855e-06
CXCR1	0.425324	0.0975562	-2.12426	0.000105973	0.000479816
TSACC	0.440432	1.89739	2.10702	1.40433e-12	6.66707e-10
CCT3	29.9106	93.9886	1.65183	6.46658e-11	6.16571e-09
TMEM79	1.50201	3.37507	1.16802	1.84896e-10	1.25399e-08
SSR2	12.4984	28.7827	1.20346	4.46087e-10	2.43365e-08
CIP2A	0.306667	1.00279	1.70928	8.35745e-07	8.57881e-06
EOMES	1.51156	0.34377	-2.13653	2.03521e-11	2.86287e-09
HDAC11	1.69561	5.99767	1.8226	1.84896e-10	1.25399e-08
TRAT1	0.834908	0.209286	-1.99614	3.2623e-06	2.6407e-05
FCRL1	0.325748	0.0850641	-1.93713	4.99862e-06	3.73715e-05
SGO2	0.230314	0.733748	1.67168	3.78665e-08	7.01546e-07
SERPINI1	0.945401	2.59393	1.45614	0.000266858	0.00103439
MNDA	3.24321	1.46644	-1.1451	0.000311874	0.00117782
PYHIN1	1.29342	0.356712	-1.85836	6.52244e-10	3.26667e-08
AIM2	0.708554	0.266377	-1.41141	3.27836e-06	2.6407e-05
EIF5A2	0.547446	1.93853	1.82417	0.0152231	0.0313797
RPL22L1	9.73975	24.1993	1.31301	0.00502131	0.0122985
ICOS	0.503377	0.242505	-1.05363	0.0137214	0.0287975
CD200R1	0.704522	0.263128	-1.42088	8.54107e-06	5.84135e-05
PTPN13	0.724415	0.198024	-1.87114	1.0155e-07	1.54481e-06
ALB	23001.2	10466.6	-1.13592	4.6007e-08	8.21742e-07
PPM1K	2.28113	0.92862	-1.29659	2.38964e-09	8.13492e-08
DNASE1L3	34.9019	4.8518	-2.84671	1.94061e-13	2.21113e-10
PPBP	0.211233	0.0239075	-3.1433	3.84769e-08	7.09394e-07
PF4	0.313839	0.101014	-1.63547	0.000801225	0.00262521
KIF15	0.160157	0.655817	2.0338	1.89912e-09	6.92434e-08
CLEC3B	11.0925	4.851	-1.19323	3.54363e-06	2.81367e-05
CCR1	6.52518	1.67428	-1.96248	2.72233e-10	1.6812e-08
FBXO40	0.0169655	0.00467653	-1.85909	0.0177627	0.0356568
YEATS2	1.27913	2.67888	1.06647	1.86994e-09	6.92434e-08
GRIK3	0.0300622	0.00332859	-3.17497	0.000257014	0.00100185
DNALI1	5.54344	2.34651	-1.24026	1.23411e-08	2.85222e-07
RHO	0.008134	0.102975	3.66219	1.73975e-05	0.000105778
IGF2BP2-AS1	0.0810386	0.172164	1.0871	0.000150416	0.00064009
RFC4	2.10664	6.62344	1.65264	4.79892e-11	4.9935e-09
RPL39L	1.4842	6.42942	2.115	0.000338897	0.00126292
TKT	7.5423	33.5411	2.15285	3.8264e-06	2.99129e-05
MELTF	0.620282	1.41484	1.18964	0.000423749	0.0015214
S100P	1.59064	202.56	6.9926	0.000392655	0.00143322
ABLIM2	0.436775	1.32102	1.59668	0.000117778	0.000523795
CLDN19	0.0411418	0.157696	1.93847	0.00141794	0.004242
H2AFZ	17.314	35.5187	1.03664	1.23411e-08	2.85222e-07
SLC9B2	9.76898	3.68266	-1.40746	9.53218e-11	8.13556e-09
BDH2	12.7633	4.3577	-1.55036	8.28124e-12	1.5097e-09
CDC25A	0.312641	1.08151	1.79047	2.13103e-09	7.56415e-08
ETNPPL	40.541	11.7657	-1.7848	1.46543e-07	2.08913e-06
NDST3	0.630919	0.0542037	-3.54099	6.17843e-10	3.17104e-08
SCRG1	0.0649709	0.0275778	-1.23629	2.7513e-05	0.000155575
HAND2	3.7978	0.733926	-2.37146	3.43446e-09	1.06193e-07
MAD2L1	0.511537	1.32434	1.37236	9.45793e-09	2.28071e-07
NPY1R	3.5222	0.493731	-2.83468	4.09773e-13	3.45848e-10
NPY5R	0.257564	0.0527347	-2.28811	8.3373e-08	1.30667e-06
HHIP	2.00503	0.244879	-3.03348	2.61627e-09	8.80642e-08
ITGA2	0.453448	1.42585	1.65281	0.00679078	0.0158456
EDIL3	0.279342	1.44859	2.37454	0.00278816	0.00747577
RANBP3L	3.48445	0.728254	-2.25842	2.80713e-08	5.49561e-07
RNF180	1.53219	0.754404	-1.02219	2.80865e-06	2.32486e-05
ADGRV1	0.847768	0.422776	-1.00377	0.00278816	0.00747577
F2RL2	0.628994	0.277024	-1.18304	6.11862e-05	0.000302892
PRDM9	0.00363904	0.0258306	2.82745	0.000511805	0.00179073
SPINK1	8.36889	264.728	4.98333	1.16404e-05	7.54278e-05
HTR4	0.0160621	0.0798199	2.31309	0.0121245	0.0259333
ESM1	0.341535	6.92902	4.34254	1.84896e-10	1.25399e-08
CDC20B	0.0118264	0.744274	5.97576	0.000768441	0.00252753
CMYA5	0.992193	0.415476	-1.25585	8.07292e-09	1.99963e-07
EBF1	0.199314	0.612606	1.61992	5.18367e-06	3.83524e-05
TLR3	1.82393	0.803688	-1.18234	7.06379e-07	7.45921e-06
KLKB1	72.2581	24.8056	-1.54249	1.34891e-08	3.07389e-07
TERT	0.703378	1.78138	1.34062	1.56061e-07	2.21355e-06
SAMD3	0.287655	0.0865697	-1.73241	2.67784e-09	8.86956e-08
ANKRD55	1.0225	0.223364	-2.19463	7.15823e-09	1.85577e-07
TBX20	0.125388	0.0259916	-2.27029	0.0075182	0.0173003
PTTG1	1.036	6.86624	2.7285	1.62243e-10	1.14111e-08
BMPER	1.75495	0.125343	-3.80748	8.73836e-10	4.09808e-08
RELL2	0.717475	1.64351	1.19578	0.000379147	0.00138907
KIF6	0.0949664	0.0384745	-1.30352	1.39479e-05	8.82415e-05
SP8	0	0.298336	Inf	1.12588e-06	1.09316e-05
SYTL3	1.28352	0.406123	-1.66012	3.50843e-10	2.03435e-08
HEY1	0.860952	2.02957	1.23717	7.1589e-05	0.000346584
FABP5	3.30817	7.15585	1.11309	4.56237e-05	0.000236128
TAGAP	1.7169	0.501422	-1.77571	3.75346e-09	1.13072e-07
DLC1	4.86069	2.27974	-1.09229	1.89912e-09	6.92434e-08
ADCY1	5.70406	1.36102	-2.0673	6.50627e-09	1.71603e-07
SBSPON	0.383649	0.843388	1.13641	0.000690427	0.00230797
TMEM74	0.12678	0.725265	2.51618	4.27302e-05	0.000223847
GPR146	1.25421	0.609111	-1.04201	9.35865e-06	6.27065e-05
SLC7A13	0.0175572	0.0683743	1.96139	0.0199253	0.0391563
COX6C	57.5192	122.524	1.09094	1.5166e-08	3.37409e-07
OSR2	0.0643425	0.501152	2.9614	0.0135608	0.0284736
YWHAZ	20.4397	47.0372	1.20243	0.000373353	0.00137403
FZD6	1.34856	3.64929	1.43619	0.000557137	0.0019187
CTHRC1	0.862899	10.3069	3.57828	0.000557137	0.0019187
DCAF13	2.0815	4.88024	1.22933	1.44243e-07	2.06471e-06
TP53INP1	29.0521	60.8194	1.06589	0.00597418	0.0142346
INTS8	1.78483	4.12454	1.20845	2.35448e-11	3.10138e-09
WASHC5	4.12463	9.45862	1.19737	2.36194e-06	2.0265e-05
C9orf24	0.194756	0.469084	1.26818	0.0137398	0.0288084
TMEM65	1.54352	3.63141	1.2343	0.000664499	0.00223211
NFIL3	31.465	15.2448	-1.04543	4.80815e-08	8.47038e-07
TMEM71	0.826222	0.258283	-1.67758	1.5833e-09	6.08697e-08
MAMDC2	0.524244	0.202875	-1.36965	4.30988e-05	0.000225622
SVEP1	1.1434	0.444253	-1.36387	1.07236e-06	1.04164e-05
ANKS6	0.760464	2.13362	1.48835	5.18367e-06	3.83524e-05
FBP1	246.113	86.6537	-1.50599	2.34704e-07	3.02001e-06
CYBB	9.57482	3.60088	-1.4109	4.80731e-06	3.61428e-05
METTL27	1.90053	4.05168	1.09212	0.000557137	0.0019187
MID1IP1	14.3706	36.0273	1.32597	5.9608e-07	6.49305e-06
NCF1C	3.97693	1.59339	-1.31956	2.07111e-08	4.26476e-07
PCDH19	0.0803059	0.0297315	-1.43351	7.04212e-06	4.94076e-05
AQP7	8.74715	4.33899	-1.01145	1.89278e-06	1.68751e-05
AQP3	34.3913	16.9552	-1.02031	1.13077e-06	1.09418e-05
MELK	0.349435	3.24507	3.21516	3.21602e-12	9.77155e-10
INTS6L	0.914782	0.456493	-1.00283	2.86611e-05	0.000160672
TSHR	0.142502	0.033112	-2.10555	8.72789e-08	1.36222e-06
PHYHIPL	0.665815	1.90022	1.51297	0.000214115	0.000861299
FOLR2	16.7518	6.36885	-1.39521	2.973e-07	3.62486e-06
MBL2	61.98	24.7467	-1.32456	7.07109e-06	4.95585e-05
SKA3	0.255248	1.45394	2.50999	2.73337e-12	9.43757e-10
DDIAS	0.191357	0.454434	1.2478	9.93845e-08	1.5149e-06
CDX2	0.00257595	0.0426069	4.04791	3.07713e-05	0.000170198
SLC18A2	0.270794	0.107892	-1.3276	0.000210435	0.000850053
CLEC1B	5.90532	0.303086	-4.28422	1.64934e-10	1.15647e-08
AK8	0.0613659	0.174637	1.50885	0.00176164	0.00508671
DIPK1B	2.74552	5.56642	1.01967	0.000226971	0.00090439
RET	0.289804	0.142692	-1.02217	1.02884e-05	6.80638e-05
JCAD	0.878987	2.19867	1.32272	0.000150071	0.000638862
SLC39A2	0.133632	0.0262556	-2.34757	0.00234626	0.00646176
NDRG2	59.2527	24.6097	-1.26765	7.74996e-09	1.96447e-07
ZNF219	3.2482	7.18923	1.1462	1.89278e-06	1.68751e-05
VWA2	0.171927	0.0366409	-2.23027	4.19048e-06	3.22937e-05
CYP2C19	5.81838	1.88988	-1.62233	0.000110779	0.000496937
SHLD2P1	0.882694	0.424218	-1.05711	1.6544e-05	0.000101189
E2F7	0.0817568	0.607185	2.89273	1.38489e-08	3.13084e-07
PDZRN4	0.264569	0.0525927	-2.33071	6.21919e-08	1.02922e-06
CCDC38	0.877804	0.38459	-1.19058	1.6122e-06	1.47014e-05
LIPC	33.5283	15.3955	-1.12287	4.13028e-06	3.18729e-05
CMTM5	0.0314224	0.0137736	-1.18989	0.0210721	0.0410911
GPT2	63.6328	29.8497	-1.09205	5.47234e-07	6.05652e-06
AVPR1A	7.69579	1.75563	-2.13208	9.21596e-07	9.24762e-06
ASPG	34.8566	8.65265	-2.01022	1.89912e-09	6.92434e-08
GABRB3	0.348927	0.114304	-1.61004	1.16921e-06	1.11959e-05
SPIC	1.38958	0.241811	-2.5227	1.9035e-08	4.03369e-07
TMEM100	1.79798	0.637349	-1.49622	2.18414e-07	2.85228e-06
RAG1	0.238704	0.0638009	-1.90357	2.10526e-10	1.3668e-08
MOGAT2	28.4585	7.53941	-1.91634	4.1334e-08	7.5778e-07
RIC3	0.613052	0.128116	-2.25856	5.5736e-08	9.40986e-07
WDR72	9.15671	2.68773	-1.76844	1.86946e-08	3.9777e-07
PLD4	0.68491	0.310454	-1.14153	0.000254844	0.000994244
ZMAT1	2.98518	1.38962	-1.10313	7.89292e-05	0.000375342
C16orf46	0.0823106	0.0290208	-1.50399	0.0018473	0.0052918
MFAP4	24.6611	6.51229	-1.921	3.7199e-07	4.40203e-06
PRKCB	1.04917	0.266144	-1.97897	1.42239e-10	1.03889e-08
MCM7	11.0499	26.5061	1.26229	1.24589e-10	9.52727e-09
CLEC4E	0.54357	0.206051	-1.39946	0.00215168	0.00601552
CLEC4D	0.0578583	0.011745	-2.30048	0.00144275	0.00430219
HSBP1P2	0.952132	0.283609	-1.74726	0.00135658	0.00408265
A2ML1	0.0334657	0.00697547	-2.26232	0.000169584	0.000709602
IQCD	0.189184	0.765512	2.01663	7.62605e-05	0.000364936
MMP10	0.0306559	0.388422	3.66339	0.00405769	0.0102821
NNMT	247.284	99.5263	-1.31302	3.97796e-05	0.000211632
ACSM1	4.29118	24.2383	2.49784	0.00115645	0.00357068
PCLAF	0.36362	1.31235	1.85165	4.43261e-12	1.09794e-09
KIF7	0.510499	1.21544	1.2515	0.00313676	0.00826269
LDHD	59.0386	28.1595	-1.06803	1.95948e-07	2.61669e-06
PLIN1	6.78095	2.44379	-1.47236	4.86988e-05	0.000249073
MESP1	0.749816	2.70883	1.85306	3.75346e-09	1.13072e-07
GLYATL1	42.8439	12.9646	-1.72451	1.24589e-10	9.52727e-09
PLK1	0.505887	2.37467	2.23084	8.28124e-12	1.5097e-09
GPR182	1.99137	0.297385	-2.74336	1.45398e-08	3.27403e-07
MYO1A	0.114577	0.547744	2.25718	3.50427e-05	0.000190268
ELFN2	0.0565459	1.40666	4.63671	5.08031e-06	3.79574e-05
C15orf48	0.934112	2.75819	1.56206	0.0177919	0.035683
SCG5	2.29247	1.14573	-1.00064	0.00116061	0.00357068
MS4A7	14.9596	4.34258	-1.78445	1.79406e-09	6.74636e-08
TERB2	0.97327	0.369663	-1.39663	3.87302e-06	3.02359e-05
MEI1	0.386694	0.179893	-1.10405	0.000269933	0.00104117
B4GALNT2	0.11544	0.588168	2.34909	8.37608e-05	0.000395758
GNGT2	1.02123	0.503428	-1.02046	9.08516e-07	9.16812e-06
TTC16	0.151736	0.0578296	-1.39169	0.000159336	0.000671899
TMEM92	1.24839	4.16562	1.73847	0.00815818	0.0185316
PRRX2	0.0427867	0.343667	3.00578	0.0103599	0.0226914
GOLGA6C	0.0448929	0.0134237	-1.74171	0.00406733	0.0102973
SNX20	0.929945	0.412685	-1.1721	8.35745e-07	8.57881e-06
LOXHD1	0.0145985	0.0380461	1.38193	0.00397023	0.0101052
DPEP2	1.86565	0.714285	-1.38511	5.77076e-10	2.97521e-08
CD3D	7.93834	3.45429	-1.20045	8.12138e-05	0.000384601
TBC1D16	2.27794	6.05428	1.41023	1.42239e-10	1.03889e-08
OR51E2	0.00188364	0.0253551	3.75068	0.000125392	0.000551839
PRRT2	0.303788	0.716714	1.23833	4.56237e-05	0.000236128
FAM129C	0.567295	0.117319	-2.27367	2.61223e-08	5.19892e-07
CDT1	0.757652	4.83655	2.67437	1.6627e-12	7.28648e-10
PROCA1	0.406202	0.995447	1.29315	7.07451e-06	4.95585e-05
DHRS13	0.830248	2.01777	1.28115	8.12138e-05	0.000384601
TUBA1C	4.03368	9.27434	1.20115	8.81216e-06	5.97653e-05
GPD1	43.6538	16.2261	-1.42779	1.58139e-07	2.21355e-06
AXL	5.61373	1.91404	-1.55234	8.2263e-08	1.29105e-06
ANKRD33	0.0119152	0.279158	4.55021	0.0188381	0.0374397
TTYH1	0.181923	0.0683756	-1.41177	0.000371389	0.00136856
TMEM145	0.0620237	0.742814	3.58211	0.0002421	0.000952351
PSCA	0.0173931	0.0871228	2.32454	0.000838342	0.00271984
TMIGD2	0.574697	0.25106	-1.19477	6.85297e-05	0.000333662
CHAF1A	1.79803	4.37676	1.28345	3.46112e-09	1.06873e-07
MFSD3	21.0821	42.9245	1.02578	1.2013e-05	7.75898e-05
KIFC2	6.27195	18.567	1.56576	6.02089e-06	4.35984e-05
TRPV3	0.992853	0.259162	-1.93773	9.67565e-06	6.45837e-05
C19orf48	6.31712	13.2732	1.07118	2.99881e-09	9.54427e-08
KLK11	0.203751	0.0146119	-3.8016	1.93543e-08	4.06868e-07
RCOR2	0.122069	0.429824	1.81605	0.0191137	0.0378699
C3P1	85.9478	34.043	-1.3361	1.6122e-06	1.47014e-05
CD300C	0.930415	0.409348	-1.18455	0.000226971	0.00090439
CD300A	6.97471	2.07284	-1.75052	1.96546e-12	8.29422e-10
TEKT1	0.0280768	0.0831435	1.56622	0.00518073	0.0126591
TMC8	7.81083	2.42321	-1.68855	1.42239e-10	1.03889e-08
TK1	4.87766	17.3836	1.83346	1.09028e-10	8.84174e-09
CASKIN1	0.0320218	0.170244	2.41048	0.00114221	0.00353172
NLRC3	1.46103	0.621368	-1.23346	1.17674e-07	1.75494e-06
FTH1	263.036	558.09	1.08524	3.05251e-05	0.000169647
SPINDOC	2.18381	5.37564	1.29959	1.26378e-06	1.193e-05
ULK4	0.474005	1.51749	1.67872	0.00253858	0.00690077
SAC3D1	4.90532	12.1602	1.30975	1.91701e-08	4.03369e-07
SLC22A11	0.154126	2.67902	4.11952	0.00533198	0.0129533
SCARA3	1.85565	6.10675	1.71848	0.000620515	0.00210484
PBK	0.520196	3.54635	2.7692	2.73337e-12	9.43757e-10
SCARA5	1.31685	0.163989	-3.00541	5.22569e-09	1.4484e-07
PNOC	0.138493	0.0515893	-1.42467	0.0023056	0.0063671
KCNJ4	1.1725	3.42039	1.54457	0.011129	0.0241371
RNF187	20.2677	53.5125	1.40069	7.24956e-09	1.8583e-07
PTGDR	0.917487	0.208214	-2.13962	1.09028e-10	8.84174e-09
NT5DC2	1.46035	5.79866	1.9894	6.98384e-06	4.90742e-05
HIST1H1E	0.122986	0.881521	2.8415	5.72603e-08	9.60859e-07
SCN11A	0.113285	0.0460798	-1.29775	1.37795e-06	1.28429e-05
[truncated: 3,348 more rows]

## Sheet: GSE84402
The differentially expressed genes in GSE84402 cohort
gene	conMean	treatMean	logFC	pValue	fdr
TIMD4	112.453	20.1528	-2.48026	1.85958e-05	0.000645033
MFSD6L	9.39043	3.88635	-1.27278	0.00416177	0.028298
MOGAT1	69.998	16.3357	-2.09928	2.24346e-06	0.000163649
TIGD1	23.6865	47.7913	1.01269	0.0024863	0.0198434
ZNF572	6.98686	20.7251	1.56866	0.000794384	0.0086349
POMK	5.87404	15.2817	1.37938	0.000523275	0.00647679
GPR128	58.123	15.9322	-1.86716	4.53179e-05	0.00117536
UROC1	34.6199	11.487	-1.5916	0.00786587	0.0446671
NPB	7.07321	30.524	2.10951	0.00674339	0.0401066
SPIC	18.7344	7.94815	-1.237	0.000167312	0.0029248
SNX29P1 /// SNX29P2	11.5844	4.70644	-1.29948	0.00207754	0.0174961
PALM2	60.2117	25.8651	-1.21904	7.8222e-05	0.00170176
RPRML	5.9646	2.35848	-1.33857	0.00674339	0.0401066
CCDC172	6.02659	2.7118	-1.15209	0.00490555	0.0318805
LOC284926	7.99745	23.4223	1.55027	0.000337516	0.00479703
CTB-167B5.2	57.2858	11.1385	-2.36262	4.98547e-08	4.12153e-05
RP11-235E17.4	33.6731	15.8814	-1.08426	0.00296311	0.0224394
LOC284889	5.49343	36.6529	2.73815	0.00576106	0.0359563
CTC-471J1.2	6.26824	14.9856	1.25744	0.00576106	0.0359563
AC012360.6	4.69324	11.7726	1.32677	0.00296311	0.0224394
LOC100132005	10.443	4.65249	-1.16646	0.00416177	0.028298
LINC01296 /// LOC100653149 /// LOC102725127	18.2842	45.1298	1.30348	5.97259e-05	0.00142259
PLGLB2	88.829	35.5104	-1.32279	0.000167312	0.0029248
ARHGAP11B /// LOC100288637	5.6125	16.4541	1.55173	0.000337516	0.00479703
NUTM2A-AS1	10.9476	22.152	1.01682	0.00786587	0.0446671
LINC01018	185.186	75.8108	-1.2885	0.000794384	0.0086349
CLEC4G	209.614	17.0037	-3.62381	4.98547e-08	4.12153e-05
LOC101928505	82.2368	38.1481	-1.10817	0.00914629	0.0497182
LOC100129917	3.25823	11.572	1.82848	0.000646216	0.00749362
LINC01093	208.247	26.0589	-2.99844	4.8359e-06	0.000263597
LOC101927066	0.510013	1.63782	1.68317	4.31553e-05	0.00117536
AHCTF1 /// AHCTF1P1	7.01403	14.6952	1.06702	0.0024863	0.0198434
AC007557.2 /// BC031974	2.0831	7.03023	1.75484	5.97259e-05	0.00142259
LINC01127	30.3555	15.0256	-1.01454	0.00674339	0.0401066
RP11-510C10.2	2.20434	5.54381	1.33053	0.00351854	0.0252546
LOC101927273	9.47991	4.53406	-1.06407	0.00914629	0.0497182
AX747135 /// RP11-863K10.7	9.04834	3.73189	-1.27775	0.00416177	0.028298
LINC00970	8.64247	3.63253	-1.25047	0.00576106	0.0359563
SIGLEC16	15.526	6.95568	-1.15842	0.00914629	0.0497182
BC044614	6.7898	3.05625	-1.15161	0.00416177	0.028298
AC004538.3 /// BC040327	25.1892	7.96154	-1.66168	0.000167312	0.0029248
LOC101927095	1.25332	3.6801	1.554	0.00438368	0.0297559
AP001605.4	4.05191	1.94273	-1.06052	0.00172931	0.0152494
HNF4A-AS1	19.6894	9.01403	-1.12718	0.00351854	0.0252546
LOC101927331	83.3325	22.7298	-1.8743	0.00914629	0.0497182
LOC157273	43.5977	8.12009	-2.42468	9.72166e-06	0.000417505
LOC100130815	2.30861	5.99165	1.37593	0.00172931	0.0152494
SNHG4	3.97749	9.68667	1.28414	0.000646216	0.00749362
FLJ45482	16.7501	41.0658	1.29377	5.97259e-05	0.00142259
SPRY4-IT1	28.4964	6.14126	-2.21417	0.000130819	0.00247197
IDO2	91.8205	15.089	-2.60532	4.53179e-05	0.00117536
GMNC	15.3561	5.83782	-1.39531	7.8222e-05	0.00170176
CTD-2251F13.1	3.69732	10.1514	1.45713	0.00021278	0.00346899
BC024027 /// RP11-268G12.1	2.96818	16.8305	2.50343	0.00296311	0.0224394
AK311120 /// LSAMP	0.907526	2.31199	1.34912	0.00242166	0.0198434
RP11-646E18.4	12.078	5.3963	-1.16234	0.00490555	0.0318805
ILF2	192.334	527.462	1.45546	3.48983e-07	6.35245e-05
NDRG1	340.2	1354.78	1.99361	0.000971368	0.0100642
SSR2	534.167	1151.02	1.10755	3.34026e-06	0.000206462
CCT3 /// LOC101927137	450.574	1151.1	1.35317	3.34026e-06	0.000206462
RPL8	1632.06	3267.05	1.0013	4.70712e-05	0.00121924
SERPING1	2912.26	1249.72	-1.22053	1.39257e-05	0.000540704
PCNA	154.919	374.023	1.27161	0.000268667	0.00409104
PSMC4	134.833	299.9	1.1533	5.97259e-05	0.00142259
NME1-NME2 /// NME2	503.731	1087.94	1.11087	2.53262e-05	0.000803995
FDPS	370.228	976.618	1.39938	0.000337516	0.00479703
ALDH2	3666.2	1361.7	-1.42887	7.44642e-06	0.000356011
JUNB	410.012	144.374	-1.50586	0.000130819	0.00247197
SRM	85.7986	176.988	1.04463	0.0011827	0.0116514
ZFP36	885.356	407.843	-1.11824	0.00914629	0.0497182
MCM3	78.7881	206.754	1.39186	1.49564e-06	0.000128463
NME1	255.384	680.663	1.41427	2.13063e-05	0.000736479
DDX39A	144.39	325.506	1.17271	3.40009e-05	0.00096927
IFITM1 /// IFITM2	978.339	443.764	-1.14054	0.00543229	0.0351425
MYBL2	6.18756	37.3048	2.59192	0.00172931	0.0152494
TUBG1	74.0042	162.051	1.13077	0.000646216	0.00749362
CD14	1419.41	562.695	-1.33486	1.49564e-06	0.000128463
NCAPD2	26.6178	59.617	1.16333	4.53179e-05	0.00117536
HSPB1	585.56	1522.71	1.37875	7.03738e-05	0.00166225
IMPDH2	294.48	827.743	1.49101	0.000167312	0.0029248
PSRC1	17.656	42.9265	1.28171	0.000523275	0.00647679
CKS1B	177.995	472.927	1.40978	9.47239e-07	9.944e-05
PGM1	1125.91	480.585	-1.22823	5.98256e-07	8.02027e-05
KIAA0196	85.4008	213.862	1.32436	3.40009e-05	0.00096927
IER2	806.513	301.651	-1.41882	4.8359e-06	0.000263597
MCM2	42.9123	141.401	1.72033	3.40009e-05	0.00096927
LY6E	333.852	114.214	-1.54747	2.24346e-06	0.000163649
PYCR1	29.5999	108.212	1.87019	0.00786587	0.0446671
PKN1	35.4788	85.2067	1.26401	0.000337516	0.00479703
AK6 /// TAF9	175.217	376.009	1.10162	9.47239e-07	9.944e-05
PLK1	17.5385	41.0132	1.22557	0.000794384	0.0086349
CDK4	172.5	435.053	1.3346	1.85958e-05	0.000645033
VPS72	88.7763	241.642	1.44463	4.98547e-08	4.12153e-05
G6PD	17.8154	84.6849	2.24898	0.00786587	0.0446671
FABP5	91.2284	346.061	1.92347	4.53179e-05	0.00117536
ACADS	164.938	71.5486	-1.20493	1.85958e-05	0.000645033
PCOLCE	219.849	80.211	-1.45464	4.53179e-05	0.00117536
TMEM147	180.836	419.647	1.2145	7.8222e-05	0.00170176
PRKCD	9.30759	33.0998	1.83034	0.00786587	0.0446671
FOXM1	12.0719	49.1677	2.02605	4.8359e-06	0.000263597
ACTL6A	70.9614	147.94	1.05991	0.000337516	0.00479703
LIG1	19.1375	42.1986	1.14079	0.000268667	0.00409104
FOSB	257.341	11.9226	-4.43191	3.48983e-07	6.35245e-05
UBE2S	57.0929	220.41	1.94881	4.8359e-06	0.000263597
STK39	30.7715	64.2914	1.06303	0.00914629	0.0497182
PCK2	925.965	405.417	-1.19155	0.000130819	0.00247197
CDC20	17.0561	80.3858	2.23665	4.8359e-06	0.000263597
UBE2C	41.4998	183.078	2.14129	1.99419e-07	5.7343e-05
HCLS1	287.636	134.988	-1.09142	0.000101454	0.00204985
RNASEH2A	34.2001	86.8422	1.3444	1.49564e-06	0.000128463
TP53BP2	67.8277	169.166	1.31849	9.72166e-06	0.000417505
SPAG5	51.504	121.018	1.23246	3.34026e-06	0.000206462
PAFAH1B3	45.2115	140.076	1.63145	5.98256e-07	8.02027e-05
LMNB1	37.8413	77.4151	1.03265	0.000646216	0.00749362
EZH2	23.5459	73.2682	1.63771	4.53179e-05	0.00117536
ARMCX2	42.4643	20.3193	-1.0634	0.0024863	0.0198434
PPL	83.2364	37.0072	-1.16941	2.53262e-05	0.000803995
POLD1	25.2569	55.7831	1.14315	0.000646216	0.00749362
COL15A1	33.9818	100.081	1.55834	0.00296311	0.0224394
EPHA2	72.7138	36.1493	-1.00826	0.000794384	0.0086349
PTTG1	55.5956	280.869	2.33685	5.98256e-07	8.02027e-05
AGL	405.987	180.23	-1.17159	6.9298e-06	0.000333724
BYSL	18.4434	51.9462	1.49391	0.000130819	0.00247197
GADD45A	535.284	257.467	-1.05592	0.000523275	0.00647679
BUB1B	22.7305	89.7878	1.98189	0.000130819	0.00247197
CTSO	448.142	194.572	-1.20365	1.85958e-05	0.000645033
DLGAP5	14.8128	52.8848	1.83601	9.47239e-07	9.944e-05
CD302 /// LY75 /// LY75-CD302	1136.17	514.363	-1.14332	3.90753e-05	0.00110441
VRK1	32.311	75.5477	1.22536	0.000337516	0.00479703
FZD6	30.7659	84.7591	1.46203	0.00786587	0.0446671
RFC4	69.5481	236.335	1.76475	3.48983e-07	6.35245e-05
ZWINT	57.9435	206.225	1.8315	3.48983e-07	6.35245e-05
TRIP13	13.4815	60.6631	2.16984	2.53262e-05	0.000803995
LEPREL4	10.0761	39.6062	1.97478	0.00192288	0.0168888
CCL4	300.685	90.5254	-1.73186	0.000646216	0.00749362
CDC45	9.51276	23.3147	1.29331	0.000646216	0.00749362
BCL9	22.0524	44.5163	1.0134	0.000101454	0.00204985
RRP9	12.686	30.1475	1.24881	0.00207754	0.0174961
PDE2A	66.5837	18.0878	-1.88016	3.34026e-06	0.000206462
TUBB2A	483.73	1156.92	1.25802	0.000523275	0.00647679
RAD51AP1	12.5272	55.1057	2.13713	2.24346e-06	0.000163649
NDC80	14.8093	67.6168	2.19088	1.49564e-06	0.000128463
EMILIN1	49.7853	16.9045	-1.55832	3.40009e-05	0.00096927
CKS2	85.5198	409.253	2.25866	6.9298e-06	0.000333724
SLC31A2	94.0834	43.2844	-1.12009	7.8222e-05	0.00170176
GCH1	844.941	327.393	-1.36783	3.34026e-06	0.000206462
FAAH	66.8965	25.7073	-1.37975	0.000101454	0.00204985
DBF4	24.1028	71.698	1.57273	4.8359e-06	0.000263597
KBTBD11	50.2327	15.3738	-1.70815	9.72166e-06	0.000417505
TRIM16	24.1712	77.4345	1.67969	0.00416177	0.028298
TRAF2	6.46186	16.9347	1.38996	0.00914629	0.0497182
MRC1	498.377	177.136	-1.49238	6.9298e-06	0.000333724
KIF11	9.01301	37.6702	2.06334	6.9298e-06	0.000333724
SLC16A2	157.443	68.7079	-1.19628	4.53179e-05	0.00117536
CDC7	24.6815	54.1048	1.13233	0.00351854	0.0252546
RAD54L	6.44962	16.98	1.39655	0.00490555	0.0318805
MMP12	6.9727	140.545	4.33317	0.000130819	0.00247197
EXO1	11.3338	35.9747	1.66635	4.8359e-06	0.000263597
CCL21	199.422	64.1619	-1.63604	0.0024863	0.0198434
SGCE	137.144	366.649	1.4187	0.00143302	0.0133738
COL9A3	30.8303	11.3652	-1.43973	0.00416177	0.028298
CDH13	3.85989	10.3864	1.42807	0.00576106	0.0359563
IARS	300.425	662.326	1.14054	2.53262e-05	0.000803995
THBS4	24.7288	101.889	2.04274	0.00914629	0.0497182
VSIG4	308.341	98.0081	-1.65355	1.35605e-05	0.000527556
TTK	9.21282	69.4251	2.91374	3.34026e-06	0.000206462
MELK	24.4503	109.004	2.15646	9.72166e-06	0.000417505
MSLN	8.99152	4.39534	-1.03259	0.00576106	0.0359563
SRPX	261.548	53.3596	-2.29326	9.72166e-06	0.000417505
CENPA /// SLC35F6	14.3779	66.1049	2.2009	2.53262e-05	0.000803995
GNAZ	17.5326	54.1851	1.62786	4.53179e-05	0.00117536
VIPR1	105.49	9.12806	-3.53066	9.97093e-08	4.3963e-05
GNE	390.723	125.797	-1.63505	5.98256e-07	8.02027e-05
GABRP	43.2899	9.71805	-2.15529	0.00914629	0.0497182
CENPE	3.29898	28.3245	3.10196	3.90753e-05	0.00110441
PRIM1	34.1624	95.6021	1.48463	9.47239e-07	9.944e-05
CYP2J2	374.247	153.03	-1.29017	1.85958e-05	0.000645033
ORC1	2.64547	8.90128	1.75049	0.00143302	0.0133738
EFNA4	17.8728	43.9263	1.29732	0.00021278	0.00346899
CCL3 /// CCL3L1 /// CCL3L3	277.132	80.4746	-1.78397	0.00172931	0.0152494
ANG	2634.62	1147.79	-1.19873	0.000124467	0.00247197
CLEC3B /// EXOSC7	202.771	51.6548	-1.97288	9.97093e-08	4.3963e-05
EHHADH	504.33	234.009	-1.1078	0.000130819	0.00247197
SLC16A4	47.1611	9.44643	-2.31976	9.47239e-07	9.944e-05
EGR2	109.904	27.0813	-2.02087	0.000421272	0.00557974
NR3C2	66.2807	18.8672	-1.81271	9.97093e-08	4.3963e-05
CD3EAP	27.0584	55.1483	1.02724	7.8222e-05	0.00170176
RAMP3	66.6608	20.1193	-1.72826	6.9298e-06	0.000333724
CLDN10	85.3146	36.6504	-1.21896	0.0011827	0.0116514
PVALB	14.1697	2.13737	-2.7289	3.34026e-06	0.000206462
STIL	22.9756	52.2445	1.18517	1.49564e-06	0.000128463
SERPINI1	31.4288	82.5408	1.39302	0.000337516	0.00479703
BBOX1	181.875	19.5036	-3.22114	9.72166e-06	0.000417505
CFD	93.3407	40.2495	-1.21354	0.000130819	0.00247197
FXYD1	465.838	225.485	-1.0468	0.00416177	0.028298
CCL14 /// CCL15-CCL14	629.947	179.309	-1.81279	3.34026e-06	0.000206462
HSD11B1	2057.89	365.458	-2.49339	4.98547e-08	4.12153e-05
BCHE	921.476	187.271	-2.29882	3.34026e-06	0.000206462
NPY1R	76.9056	15.9583	-2.26878	3.48983e-07	6.35245e-05
SAC3D1	43.7494	114.989	1.39416	0.000337516	0.00479703
RYR1	5.89943	2.52513	-1.22422	0.00143302	0.0133738
GHR	802.286	203.685	-1.97778	9.72166e-06	0.000417505
AQP9	1410.86	617.508	-1.19205	0.0024863	0.0198434
GGT5	35.0727	9.32787	-1.91073	0.000794384	0.0086349
MMRN1	33.58	13.0012	-1.36896	7.8222e-05	0.00170176
CDA	94.4887	18.8146	-2.32829	9.47239e-07	9.944e-05
HAAO	211.595	63.0049	-1.74777	7.8222e-05	0.00170176
GAL3ST1	11.9524	51.6991	2.11284	0.000130819	0.00247197
MTTP	662.55	321.286	-1.04417	1.85958e-05	0.000645033
COMP	9.14401	28.3475	1.63232	0.000523275	0.00647679
BLM	20.2118	46.5512	1.20362	0.000646216	0.00749362
CYP1A1	99.3872	18.9174	-2.39335	0.000268667	0.00409104
F2	2032.15	901.498	-1.17261	0.000103129	0.00207734
F8	197.251	59.6892	-1.72449	9.47239e-07	9.944e-05
CD1D	105.864	28.7779	-1.87917	5.98256e-07	8.02027e-05
SKAP1	112.525	40.5489	-1.47252	3.40009e-05	0.00096927
TUFT1	45.0915	121.178	1.4262	0.00021278	0.00346899
MAT1A	2397.39	805.928	-1.57274	9.47239e-07	9.944e-05
MARCO	310.291	29.7746	-3.38147	1.49564e-06	0.000128463
CLGN	16.1374	92.2179	2.51464	0.000167312	0.0029248
NGFR	46.0516	11.3909	-2.01537	6.9298e-06	0.000333724
S100A12	30.2524	10.8613	-1.47785	0.00914629	0.0497182
FCN3	943.29	107.758	-3.1299	3.48983e-07	6.35245e-05
GABBR1 /// UBD	543.024	1857.23	1.77407	0.000421272	0.00557974
POLE2	28.2703	68.084	1.26803	9.47239e-07	9.944e-05
PTH1R	120.033	29.8684	-2.00674	4.98547e-08	4.12153e-05
FOXF1	36.8711	18.2077	-1.01794	0.0024863	0.0198434
HK3	30.0651	8.51531	-1.81996	0.000523275	0.00647679
CRHBP	324.335	36.1426	-3.16571	2.24346e-06	0.000163649
PRG4	79.2622	27.6985	-1.51682	0.000523275	0.00647679
HPD	3285.5	1163.7	-1.49739	0.000215769	0.00350459
SLBP	97.6043	219.23	1.16743	4.8359e-06	0.000263597
GINS1	19.0716	130.191	2.77113	9.72166e-06	0.000417505
RAC3	4.85695	14.9094	1.6181	0.00674339	0.0401066
EGR3	51.0862	17.0991	-1.57901	0.00207754	0.0174961
BHMT	1808.92	678.118	-1.41552	0.0011827	0.0116514
CYP4F11	114.438	45.8314	-1.32016	0.000268667	0.00409104
CD180	35.8804	16.2007	-1.14714	0.00786587	0.0446671
CETP	185.504	46.5701	-1.99397	9.72166e-06	0.000417505
SELE	77.1092	13.5412	-2.50955	0.00207754	0.0174961
SPINK1	821.069	2863.82	1.80236	0.00416177	0.028298
ADH1C	2676.73	696.61	-1.94205	3.40009e-05	0.00096927
CTRC	4.12551	8.41154	1.0278	0.00914629	0.0497182
C8A	1109.1	276.746	-2.00276	1.85958e-05	0.000645033
KNTC1	24.8254	55.4833	1.16024	2.24346e-06	0.000163649
SLCO1B3	570.811	145.467	-1.97232	3.40009e-05	0.00096927
CFP	116.014	10.6712	-3.44251	4.98547e-08	4.12153e-05
NR0B2	224.326	86.5686	-1.37368	3.40009e-05	0.00096927
CNGA1	122.684	50.0496	-1.29352	0.000421272	0.00557974
CYP26A1	100.387	13.2741	-2.91889	4.53179e-05	0.00117536
MT1H	3096.18	524.166	-2.5624	1.26067e-05	0.000527556
OCA2	10.9774	28.7603	1.38955	0.00674339	0.0401066
CYP4F2 /// CYP4F3	379.338	114.521	-1.72787	9.72166e-06	0.000417505
T	5.61129	17.5483	1.64493	0.00172931	0.0152494
KLKB1	695.103	141.318	-2.29828	3.48983e-07	6.35245e-05
NUP155	33.955	75.3138	1.14929	2.24346e-06	0.000163649
ZNF702P	5.33087	14.5577	1.44934	0.000971368	0.0100642
TAF1A	11.6368	25.4266	1.12764	0.00296311	0.0224394
ADAMTSL2	18.1012	5.1375	-1.81695	0.0024863	0.0198434
PTGER2	21.4524	4.59094	-2.22427	3.34026e-06	0.000206462
GAGE12B /// GAGE12C /// GAGE12D /// GAGE12E /// GAGE12F /// GAGE12G /// GAGE12H /// GAGE12I /// GAGE2A /// GAGE2C /// GAGE4 /// GAGE5 /// GAGE6 /// GAGE7	1.83029	516.346	8.14012	0.00914629	0.0497182
GZMK	93.9902	35.9055	-1.3883	0.0011827	0.0116514
CD5L	381.433	99.5672	-1.93769	1.49564e-06	0.000128463
ZNF165	10.273	30.8397	1.58594	0.00490555	0.0318805
HP	8256.8	4045.15	-1.02939	0.000193876	0.00336249
NTF3	40.152	9.68227	-2.05206	9.72166e-06	0.000417505
GPT	131.662	54.5415	-1.27141	2.53262e-05	0.000803995
C9	2010.94	506.527	-1.98916	4.8359e-06	0.000263597
SSUH2	14.1402	110.755	2.96949	0.00914629	0.0497182
RDH16	806.53	198.977	-2.01913	9.72166e-06	0.000417505
CYP2B6 /// CYP2B7P	1685.56	295.165	-2.51364	3.34026e-06	0.000206462
CHST7	55.2122	15.421	-1.84009	2.24346e-06	0.000163649
UPK3A	2.1271	21.8967	3.36375	0.00416177	0.028298
NAT2	339.212	44.9145	-2.91693	4.8359e-06	0.000263597
NGF	20.5911	9.43437	-1.12602	0.0011827	0.0116514
AFM	982.941	268.692	-1.87115	2.53262e-05	0.000803995
LILRB5	56.676	24.5508	-1.20697	5.97259e-05	0.00142259
GCKR	190.988	78.8757	-1.27583	2.53262e-05	0.000803995
BAAT	986.433	381.188	-1.37172	0.00021278	0.00346899
CPNE1	112.588	235.425	1.06422	0.00490555	0.0318805
CH25H	54.9586	16.9677	-1.69556	0.00351854	0.0252546
C8B	1589.55	542.252	-1.55159	3.34026e-06	0.000206462
CCR6	5.4213	16.4011	1.59708	0.00416177	0.028298
CXCR2	32.2644	13.2537	-1.28355	5.97259e-05	0.00142259
HGFAC	244.132	38.2237	-2.67512	1.49564e-06	0.000128463
ASS1	4015.48	1519.12	-1.40233	9.38026e-05	0.00202518
GAGE1 /// GAGE12B /// GAGE12C /// GAGE12D /// GAGE12E /// GAGE12F /// GAGE12G /// GAGE12H /// GAGE12I /// GAGE12J /// GAGE13 /// GAGE2A /// GAGE2C /// GAGE2D /// GAGE2E /// GAGE4 /// GAGE5 /// GAGE6 /// GAGE7 /// GAGE8	2.5095	498.596	7.63433	0.00296311	0.0224394
SAA2-SAA4 /// SAA4	2356.47	763.645	-1.62565	0.00021278	0.00346899
AKR1D1	1056.33	179.001	-2.56103	2.24346e-06	0.000163649
EMR1	41.9032	14.2846	-1.5526	0.000130819	0.00247197
SLC10A1	1651.59	488.799	-1.75654	0.000258851	0.00409104
SLC22A1	1481.98	162.036	-3.19315	2.24346e-06	0.000163649
F9	2760.86	613.616	-2.16971	1.73363e-05	0.000645033
ZFP69B	3.00963	9.40287	1.64351	0.000794384	0.0086349
HIST1H2BN	2.13527	6.68667	1.64687	0.000646216	0.00749362
MBL2	836.536	288.013	-1.53829	4.8359e-06	0.000263597
APOF	680.833	69.609	-3.28996	4.98547e-08	4.12153e-05
SLC17A3	142.853	61.543	-1.21486	0.00172931	0.0152494
PZP	186.197	44.8796	-2.0527	3.40009e-05	0.00096927
RHBDL1	3.20676	8.76173	1.4501	0.0024863	0.0198434
CYP7B1	44.5517	21.786	-1.03208	0.000268667	0.00409104
LECT2	2104.28	849.948	-1.30788	0.000337516	0.00479703
COLEC10	73.3897	18.4603	-1.99115	1.99419e-07	5.7343e-05
SFRP5	25.8611	12.6128	-1.0359	0.00490555	0.0318805
CYP2D6 /// CYP2D7P /// LOC101929829	2003.6	792.84	-1.33749	0.0043783	0.0297559
PITX2	5.20179	18.9223	1.86301	0.000646216	0.00749362
LPA	195.218	74.1807	-1.39597	7.8222e-05	0.00170176
ADRA1B	16.7606	3.87883	-2.11138	0.000523275	0.00647679
PEMT	391.692	121.085	-1.69371	9.97093e-08	4.3963e-05
GPR171	19.4356	9.11875	-1.09179	0.000971368	0.0100642
INHBC	90.1402	37.1705	-1.27801	0.000421272	0.00557974
ALX3	4.83763	12.6058	1.38172	0.000971368	0.0100642
CYP2A7	528.481	65.1643	-3.0197	5.98256e-07	8.02027e-05
PROS1	867.904	405.117	-1.0992	0.000101454	0.00204985
ADH1A	3219.7	1336.67	-1.26828	0.000180215	0.0031283
CD160	48.3575	19.6736	-1.29748	0.000421272	0.00557974
CCL22	5.21594	2.42277	-1.10627	0.00576106	0.0359563
CFHR4	2553.22	731.482	-1.80342	0.00021278	0.00346899
NVL	21.5537	46.483	1.10877	0.00021278	0.00346899
PROZ	97.8993	25.364	-1.94851	3.34026e-06	0.000206462
PABPC3	1183.92	2685.93	1.18185	0.000136348	0.00257155
PCK1	3640.02	1147.69	-1.66521	0.000729941	0.00840993
ESM1	11.7219	53.1566	2.18104	7.8222e-05	0.00170176
FGR	54.2633	26.7518	-1.02034	0.000167312	0.0029248
HP /// HPR	8168.2	3932.24	-1.05466	0.000119746	0.00240474
HPR	984.843	403.224	-1.28831	0.0002162	0.00350459
HIST1H3G	2.07111	5.18591	1.32419	0.000337516	0.00479703
PPARG	28.5557	60.2763	1.07781	0.00576106	0.0359563
PTTG3P	6.01856	18.8097	1.64399	0.000101454	0.00204985
HIST1H3B	3.97481	11.9587	1.58911	7.8222e-05	0.00170176
LILRA6	36.7422	15.3235	-1.2617	0.00674339	0.0401066
SAA1 /// SAA2 /// SAA2-SAA4	1586.69	537.264	-1.56232	0.00576106	0.0359563
CLIC1	418.17	918.866	1.13577	1.49564e-06	0.000128463
ATIC	213.821	429.261	1.00545	2.53262e-05	0.000803995
GOT1	1046.55	450.625	-1.21564	4.76373e-05	0.0012275
NEU1	119.911	340.543	1.50588	3.34026e-06	0.000206462
ID1	716.737	322.313	-1.15298	0.00416177	0.028298
MAGED1	478.645	1025.78	1.0997	0.00207754	0.0174961
MDK	76.3304	383.021	2.32709	6.9298e-06	0.000333724
SF3B4	103.267	249.608	1.27329	3.48983e-07	6.35245e-05
AKR1C3	1156.65	3128.76	1.43564	3.40009e-05	0.00096927
FOS	1104.99	138.965	-2.99123	9.22614e-06	0.000417505
MIR1236 /// NELFE	104.162	272.514	1.38751	2.24346e-06	0.000163649
CA2	446.538	162.068	-1.46218	3.40009e-05	0.00096927
AZGP1	2812.13	938.375	-1.58343	1.14081e-05	0.000487817
EFHD1	107.971	44.1835	-1.28907	0.00143302	0.0133738
ECM1	200.42	48.1027	-2.05884	4.98547e-08	4.12153e-05
EPHX2	479.974	131.744	-1.86522	9.72166e-06	0.000417505
TUBB2A /// TUBB2B	37.2908	85.1568	1.1913	0.00207754	0.0174961
MSH2	34.4198	85.9186	1.31973	5.98256e-07	8.02027e-05
DUSP5	120.87	59.5957	-1.02018	0.00143302	0.0133738
GSTZ1	233.205	43.3565	-2.42728	9.97093e-08	4.3963e-05
RRS1	89.8242	185.41	1.04554	0.00021278	0.00346899
RGL1	210.418	103.359	-1.02559	0.000101454	0.00204985
TTR	5342.33	2629.68	-1.02258	0.00051587	0.00647679
KIFC1	9.28042	47.7878	2.36438	7.8222e-05	0.00170176
FBP1	1326.17	385.092	-1.784	6.9298e-06	0.000333724
ABCG2	162.886	75.0243	-1.11843	0.00490555	0.0318805
CD69	83.0214	25.4937	-1.70334	0.000167312	0.0029248
KRT16	16.2374	4.31142	-1.91309	0.000421272	0.00557974
IL33	78.3564	26.3563	-1.5719	7.8222e-05	0.00170176
SLC9A3R2	37.4665	13.6626	-1.45537	1.85958e-05	0.000645033
BOLA2 /// BOLA2B	83.1063	171.339	1.04382	7.8222e-05	0.00170176
SPC25	9.28903	31.1233	1.7444	2.24346e-06	0.000163649
LPA /// PLG	3453.23	1487.71	-1.21485	1.35605e-05	0.000527556
TPX2	38.0147	140.886	1.8899	9.47239e-07	9.944e-05
CCL19	318.3	80.8788	-1.97655	0.0011827	0.0116514
BLOC1S1-RDH5 /// RDH5	99.7242	22.5253	-2.1464	3.40009e-05	0.00096927
RPL39L	20.3656	58.173	1.51422	0.00351854	0.0252546
EFNA3	9.4639	24.6321	1.38003	0.00674339	0.0401066
ANXA10	506.619	80.9073	-2.64656	5.98256e-07	8.02027e-05
C6	2596.53	843.145	-1.62273	0.00014992	0.00281149
CYP2B7P	135.352	33.8955	-1.99755	0.00207754	0.0174961
C8G	378.246	167.09	-1.1787	0.000167312	0.0029248
GNMT	709.074	137.771	-2.36366	3.40009e-05	0.00096927
SLCO1B1	768.638	300.348	-1.35567	0.000268667	0.00409104
MSH5 /// MSH5-SAPCD1 /// SAPCD1	23.4492	55.9216	1.25387	5.97259e-05	0.00142259
CYP4F2	972.711	302.398	-1.68556	3.34026e-06	0.000206462
FETUB	270.586	74.5594	-1.85962	7.8222e-05	0.00170176
GCGR	103.701	22.2483	-2.22066	4.98547e-08	4.12153e-05
GBAP1	56.937	120.82	1.08542	0.000523275	0.00647679
TP53I3	71.6937	144.685	1.01299	0.00490555	0.0318805
SOAT2	7.66767	50.404	2.71668	0.00674339	0.0401066
CLDN14	76.5742	36.2489	-1.07892	0.000167312	0.0029248
RGN	780.963	306.754	-1.34817	3.40009e-05	0.00096927
ITIH1	1615.9	685.432	-1.23726	0.000113325	0.0022781
FCGR2B	153.391	47.7765	-1.68284	6.9298e-06	0.000333724
HESX1	8.43776	3.55746	-1.24601	0.00786587	0.0446671
FOLH1B	128.313	24.1667	-2.40858	1.99419e-07	5.7343e-05
MT1HL1	4397.9	759.957	-2.53282	9.20018e-06	0.000417505
GABARAPL1 /// GABARAPL3	754.877	218.147	-1.79094	1.49564e-06	0.000128463
FBL	271.544	781.242	1.52458	1.73363e-05	0.000645033
UGT2B28	2068.26	891.685	-1.21381	3.40009e-05	0.00096927
CYP3A7-CYP3AP1	2487.88	1186.51	-1.06819	0.00674339	0.0401066
C1R	2115.36	687.189	-1.62212	2.24346e-06	0.000163649
MT2A	5239.73	1312.59	-1.99708	2.1251e-05	0.00073585
TENC1	140.349	55.7298	-1.3325	4.53179e-05	0.00117536
AIM1	119.78	53.0087	-1.17608	0.000130819	0.00247197
IGJ	509.124	164.959	-1.62591	0.000646216	0.00749362
MFAP4	84.8981	17.4608	-2.28161	7.8222e-05	0.00170176
RND3	719.89	230.477	-1.64315	4.8359e-06	0.000263597
PAQR4	9.55287	25.646	1.42473	0.00674339	0.0401066
LYPD1	2.74668	11.2383	2.03266	0.00914629	0.0497182
NCAPH	4.61122	22.2879	2.27304	3.40009e-05	0.00096927
ROBO1	173.627	668.701	1.94537	0.000268667	0.00409104
SALL2	27.0833	63.3574	1.22611	0.00143302	0.0133738
TRIM22	464.391	225.54	-1.04196	0.000523275	0.00647679
AGO2 /// CASC7 /// CASC7 /// DQ574852	23.6621	54.5806	1.20581	1.49564e-06	0.000128463
LOC101930052 /// LOC102724562 /// MST1 /// MST1L /// MST1P2	1092.5	499.179	-1.13001	2.61327e-05	0.000826951
CLIC2	89.8799	40.5052	-1.14989	0.000523275	0.00647679
G0S2	578.322	250.466	-1.20726	0.00207754	0.0174961
OSR2	4.87966	19.8512	2.02438	0.000337516	0.00479703
APLNR	67.39	29.3765	-1.19787	0.000268667	0.00409104
OIP5	11.3188	46.0027	2.023	9.47239e-07	9.944e-05
TRMU	10.5815	33.4705	1.66134	0.000337516	0.00479703
PAMR1	91.5703	22.2117	-2.04356	1.99419e-07	5.7343e-05
PON3	2626.6	810.537	-1.69625	5.98256e-07	8.02027e-05
MYO1F	103.853	49.5548	-1.06745	1.35605e-05	0.000527556
STARD5	105.153	33.0187	-1.67114	1.99419e-07	5.7343e-05
SERPINA4	604.143	273.966	-1.14089	0.000421272	0.00557974
NKG7	85.375	38.0467	-1.16604	0.000794384	0.0086349
IFITM1	1045.52	476.826	-1.13268	0.00207754	0.0174961
TUBB2B	11.7421	56.6448	2.27025	0.00416177	0.028298
ZG16	122.935	18.6996	-2.71682	4.53179e-05	0.00117536
PPBP	39.6567	4.59279	-3.11012	0.000421272	0.00557974
LOC102724788 /// PRODH	101.192	41.8198	-1.27483	0.00296311	0.0224394
NAT1	178.964	79.9955	-1.16168	0.000124467	0.00247197
SAA1 /// SAA2	2635.4	1056.5	-1.31873	0.00674339	0.0401066
HOXA2	9.74369	4.58278	-1.08824	0.00786587	0.0446671
GPR65	62.6518	30.3314	-1.04654	7.8222e-05	0.00170176
KLRB1	114.654	45.7356	-1.3259	9.72166e-06	0.000417505
SPP2	958.832	365.264	-1.39234	0.000731169	0.00840993
HIST1H2AM	8.75364	18.6891	1.09424	0.00674339	0.0401066
TSHB	12.0902	5.04139	-1.26195	0.00021278	0.00346899
IVL	4.24528	11.5012	1.43785	0.00490555	0.0318805
GYS2	578.725	75.1232	-2.94555	1.99419e-07	5.7343e-05
MIR22 /// MIR22HG	197.028	77.5949	-1.34437	1.49564e-06	0.000128463
SLC46A3	289.266	82.8891	-1.80314	1.85958e-05	0.000645033
CEP131	5.60944	17.1268	1.61033	0.00674339	0.0401066
ZNF468	22.351	76.6147	1.77728	4.8359e-06	0.000263597
RP11-119F7.5	8.69707	25.654	1.56058	0.00490555	0.0318805
PIK3C2G	75.452	20.2863	-1.89506	1.99419e-07	5.7343e-05
ANO3	12.6674	5.73444	-1.1434	0.00143302	0.0133738
DIRAS3	35.0819	8.2824	-2.08261	0.000101454	0.00204985
SHBG	93.6267	16.7308	-2.48441	3.40009e-05	0.00096927
IGFALS	157.744	33.8161	-2.2218	6.9298e-06	0.000333724
SLC6A10P /// SLC6A10PB /// SLC6A8	22.2967	64.9039	1.54148	0.0024863	0.0198434
PABPC1 /// RLIM	873.144	2050.03	1.23135	0.000124467	0.00247197
ZNF280A	5.28935	12.4824	1.23873	0.0024863	0.0198434
CYP2C19	158.473	65.5922	-1.27264	0.000368837	0.00521975
LOC100506699	17.585	8.07577	-1.12268	4.53179e-05	0.00117536
LMNB2	8.18769	30.6504	1.90438	0.000258851	0.00409104
AZGP1P1	67.7531	22.8335	-1.56914	3.40009e-05	0.00096927
AZGP1 /// AZGP1P1	1304.02	355.963	-1.87316	7.44642e-06	0.000356011
IGH /// IGHA1 /// IGHA2	1915.84	624.667	-1.61682	0.0011827	0.0116514
AV8S2A1N1T /// hADV36S1 /// TCR-alpha /// TCR-alpha /// TCRA /// TRAC /// TRAJ20 /// TRAJ20 /// TRAV36DV7 /// TRAV36DV7 /// YME1L1	3.92685	9.14458	1.21954	0.00490555	0.0318805
TCRDV2 /// TRDC /// TRDC /// YME1L1	40.6495	16.2281	-1.32474	0.000421272	0.00557974
RP3-507I15.1	327.772	716.188	1.12764	0.00143302	0.0133738
ABCA6	238.947	82.2643	-1.53835	3.40009e-05	0.00096927
OLFML1	71.0698	33.1156	-1.10173	0.000646216	0.00749362
MT1M	742.885	42.6193	-4.12356	1.49564e-06	0.000128463
SKA1	2.78839	19.7305	2.82292	0.000164412	0.0029248
ZNF813	21.368	52.5906	1.29935	0.000523275	0.00647679
MIF	1028.73	2140.21	1.05688	6.9298e-06	0.000333724
FXYD6	111.223	43.1137	-1.36724	3.34026e-06	0.000206462
DCXR	2894.78	1121.42	-1.36813	0.000258347	0.00409104
WBP5	174.801	396.313	1.18093	0.000421272	0.00557974
PRC1	27.7177	130.66	2.23694	1.49564e-06	0.000128463
NPDC1	55.118	24.8373	-1.15001	7.8222e-05	0.00170176
ASF1B	18.4327	42.6161	1.20913	6.9298e-06	0.000333724
OLFML3	173.702	86.8327	-1.0003	0.00296311	0.0224394
TACC3	16.9876	58.5589	1.7854	0.00021278	0.00346899
GMNN	144.02	500.218	1.79629	1.99419e-07	5.7343e-05
KIF4A	13.5452	67.0193	2.3068	5.98256e-07	8.02027e-05
NRSN2	19.78	44.9675	1.18484	0.00207754	0.0174961
DARS2	34.8602	73.3716	1.07364	5.97259e-05	0.00142259
AACS	44.572	104.399	1.2279	7.8222e-05	0.00170176
H2AFY2	26.5717	84.7938	1.67407	0.00416177	0.028298
C8orf4	359.402	109.611	-1.71321	2.53262e-05	0.000803995
CEP55	9.51582	35.5205	1.90025	0.000646216	0.00749362
DUSP12	62.5283	130.924	1.06615	0.000101454	0.00204985
C10orf2	15.1631	35.1088	1.21126	0.00416177	0.028298
PLEK2	126.454	42.3272	-1.57896	0.00416177	0.028298
RAPGEFL1	2.0669	9.01441	2.12476	0.00119633	0.0117565
SCNM1 /// TNFAIP8L2-SCNM1	104.534	217.344	1.05601	1.49564e-06	0.000128463
HJURP	7.4683	48.2536	2.69178	6.9298e-06	0.000333724
CENPM	7.82385	36.1648	2.20864	0.000421272	0.00557974
KIF20A	14.8474	69.7087	2.23113	6.9298e-06	0.000333724
SMYD3	36.7814	110.143	1.58232	7.8222e-05	0.00170176
FHL3	8.26588	19.6266	1.24757	0.0011827	0.0116514
FNDC4	116.13	34.0997	-1.76792	0.000101454	0.00204985
PLSCR4	348.698	137.069	-1.34708	1.49564e-06	0.000128463
RAB17	229.603	100.648	-1.18982	5.97259e-05	0.00142259
MYO5C	84.1557	178.336	1.08346	0.000268667	0.00409104
PUS7	71.4098	167.66	1.23135	0.000268667	0.00409104
C1orf106	31.5207	104.714	1.73208	0.00351854	0.0252546
PLAC8	341.686	66.1154	-2.36961	3.48983e-07	6.35245e-05
WDYHV1	33.5022	80.9754	1.27323	1.49564e-06	0.000128463
PXMP2	658.429	279.791	-1.23468	9.72166e-06	0.000417505
ORC6	26.0235	85.1451	1.71011	5.98256e-07	8.02027e-05
PBK	15.8359	83.0683	2.3911	5.98256e-07	8.02027e-05
KLHL2	250.274	108.979	-1.19945	4.8359e-06	0.000263597
CKLF /// CKLF-CMTM1	94.8404	212.372	1.16302	0.000794384	0.0086349
DACT1	32.2613	14.9404	-1.11059	0.00674339	0.0401066
SLC39A4	30.6569	105.169	1.77843	0.00296311	0.0224394
TMEM100	52.2096	12.5435	-2.05737	9.47239e-07	9.944e-05
GIMAP4	143.969	62.897	-1.19469	0.000130819	0.00247197
OGDHL	245.457	64.884	-1.91954	4.98547e-08	4.12153e-05
CENPQ	12.3985	25.4783	1.0391	4.8359e-06	0.000263597
ECHDC3	441.626	182.529	-1.2747	0.00207754	0.0174961
KIF15	12.5334	40.7666	1.70161	1.85958e-05	0.000645033
GRAMD1C	135.695	41.4121	-1.71224	3.34026e-06	0.000206462
TMEM45A	503.393	116.109	-2.11621	1.99419e-07	5.7343e-05
FAT4	49.3937	19.5385	-1.33801	5.98256e-07	8.02027e-05
WFDC1	46.8623	17.36	-1.43266	0.000646216	0.00749362
TTC13	47.8753	101.427	1.08309	0.000101454	0.00204985
SHCBP1	10.5338	26.263	1.31801	0.000268667	0.00409104
NEIL3	10.3061	21.4256	1.05583	2.53262e-05	0.000803995
GCNT3	16.0179	58.0468	1.85754	0.0024863	0.0198434
TRPV4	29.0631	12.6604	-1.19887	0.000421272	0.00557974
BORA	25.4733	52.2616	1.03676	0.00143302	0.0133738
C16orf59	7.93756	19.0511	1.2631	0.00786587	0.0446671
NCAPG2	23.4422	56.0802	1.25838	0.000523275	0.00647679
KCNK5	57.2392	23.9888	-1.25464	7.8222e-05	0.00170176
ZSCAN16	25.9959	53.0913	1.03019	0.00143302	0.0133738
CPNE7	30.4406	14.0864	-1.1117	0.00416177	0.028298
NT5M	2.0456	6.30676	1.62438	0.00207754	0.0174961
HIGD1B	2.93571	7.76856	1.40394	0.00177884	0.0156514
MYOT	13.6649	2.48221	-2.46078	4.53179e-05	0.00117536
PRR7	5.74911	14.1228	1.29661	0.00914629	0.0497182
INCENP	7.03399	14.4608	1.03974	0.00786587	0.0446671
ZFPM2	46.1646	19.1766	-1.26744	0.000421272	0.00557974
PVRIG	36.3032	15.9465	-1.18686	0.000167312	0.0029248
HERC5	87.3554	34.8742	-1.32474	0.000167312	0.0029248
COLEC11	577.352	198.468	-1.54054	6.9298e-06	0.000333724
HS3ST3A1	19.6558	7.35874	-1.41743	6.9298e-06	0.000333724
E2F8	13.6017	46.6724	1.77879	0.000101454	0.00204985
P2RY13	90.8344	27.5353	-1.72196	4.8359e-06	0.000263597
ANKRD55	43.9505	10.1645	-2.11233	9.47239e-07	9.944e-05
KCNN2	136.605	11.9869	-3.51048	3.48983e-07	6.35245e-05
ALDH8A1	1469.58	386.769	-1.92586	7.03738e-05	0.00166225
C2orf54	22.017	49.357	1.16464	0.00296311	0.0224394
CDHR2	177.595	67.1021	-1.40416	7.8222e-05	0.00170176
ATAD5	13.8801	28.4112	1.03344	0.000337516	0.00479703
HAO1	917.427	302.074	-1.60269	5.98256e-07	8.02027e-05
RERGL	13.651	4.32685	-1.65762	0.00296311	0.0224394
ATP8B4	37.7021	17.0875	-1.1417	2.53262e-05	0.000803995
NDST3	16.7526	5.74018	-1.54522	3.40009e-05	0.00096927
CHST4	97.6055	24.467	-1.99613	9.47239e-07	9.944e-05
HAMP	3452.03	726.219	-2.24897	3.1908e-05	0.00096927
CLEC1B	236.092	26.3689	-3.16244	3.48983e-07	6.35245e-05
SERPINA10	822.47	369.059	-1.15611	0.000646216	0.00749362
KLRF1	29.6608	8.33603	-1.83113	0.000794384	0.0086349
C6orf48	226.418	602.21	1.41128	0.000101454	0.00204985
ETNPPL	531.119	116.215	-2.19224	7.8222e-05	0.00170176
LRRC3	14.3182	6.1905	-1.20973	0.00786587	0.0446671
COLEC12	22.0661	72.835	1.7228	0.00674339	0.0401066
GDF2	47.6066	15.4973	-1.61915	0.00296311	0.0224394
CIDEB	1123.01	439.203	-1.35442	3.34026e-06	0.000206462
MXD3	12.4023	31.8095	1.35885	0.00143302	0.0133738
KIF18A	7.73291	24.7969	1.68108	0.000794384	0.0086349
C6orf25	6.68858	2.89139	-1.20994	0.00914629	0.0497182
CDCA8	4.81103	34.4327	2.83936	3.34026e-06	0.000206462
PLVAP	56.5403	115.033	1.0247	0.000421272	0.00557974
MIR6824 /// SLC26A6	17.3878	41.4973	1.25494	0.00416177	0.028298
E2F5	10.1313	33.9163	1.74316	0.000794384	0.0086349
FAM64A	7.61511	25.9951	1.7713	0.000523275	0.00647679
MIR6516 /// SCARNA16 /// SNHG20	9.02985	20.7654	1.20141	0.000421272	0.00557974
SPDL1	22.664	51.4618	1.1831	0.00021278	0.00346899
LOC100507577 /// LONP2 /// SIAH1	155.191	60.6235	-1.35609	2.53262e-05	0.000803995
ZGPAT	390.364	97.6969	-1.99844	1.49564e-06	0.000128463
EMX2	1.94636	4.2523	1.12746	0.00296311	0.0224394
KIF18B	14.2011	54.9878	1.95311	1.49564e-06	0.000128463
RACGAP1	41.4029	155.52	1.90929	3.48983e-07	6.35245e-05
DBNDD1	19.1085	38.7746	1.02089	0.00296311	0.0224394
PPIL1	67.7503	176.777	1.38363	1.85958e-05	0.000645033
CENPK	10.6633	37.9562	1.83168	6.9298e-06	0.000333724
MRPS21	298.381	644.795	1.11169	3.90753e-05	0.00110441
DNAJB11	310.896	663.528	1.09373	0.000101454	0.00204985
NOA1	98.8252	204.566	1.04961	0.0024863	0.0198434
TMEM98	76.999	177.21	1.20254	0.00207754	0.0174961
UBE2T	22.9302	96.8771	2.07891	4.98547e-08	4.12153e-05
TATDN1	134.015	340.424	1.34493	1.35605e-05	0.000527556
TCF19	22.1303	55.1013	1.31606	2.53262e-05	0.000803995
GJB2	170.726	75.2105	-1.18268	0.000794384	0.0086349
CCDC3	219.4	66.4068	-1.72416	1.35605e-05	0.000527556
SPATC1L	22.2502	46.3119	1.05757	0.0024863	0.0198434
NUF2	7.37404	72.7193	3.30181	1.35605e-05	0.000527556
ZNF581	19.9256	68.7205	1.78611	0.00021278	0.00346899
RASD1	245.291	114.593	-1.09797	0.00296311	0.0224394
C15orf48	18.2246	74.731	2.03582	0.00172931	0.0152494
AADAT	127.082	26.4247	-2.2658	3.48983e-07	6.35245e-05
TMEM133	70.682	33.555	-1.07482	0.000794384	0.0086349
C2orf40	26.8544	8.42385	-1.67261	0.00172931	0.0152494
ZMYND12	39.2144	17.2205	-1.18725	0.000971368	0.0100642
ZIC2	7.27474	30.3967	2.06295	0.000421272	0.00557974
ZNF607	11.4613	23.3927	1.02929	0.00914629	0.0497182
CNDP1	222.736	25.8273	-3.10837	3.34026e-06	0.000206462
MND1	10.8908	23.3417	1.09981	0.00021278	0.00346899
ZNF256	11.7767	23.5867	1.00204	0.00576106	0.0359563
TMEM27	147.404	29.3353	-2.32906	1.35605e-05	0.000527556
RBP5	423.302	122.953	-1.78358	2.53262e-05	0.000803995
ACTR3C	53.933	24.8438	-1.11829	0.000130819	0.00247197
OPTC	8.75989	18.1037	1.0473	0.00351854	0.0252546
SUCNR1	79.0486	35.5403	-1.15328	0.00143302	0.0133738
ANGPTL6	96.1351	13.8204	-2.79826	1.99419e-07	5.7343e-05
INMT	171.982	23.3042	-2.8836	3.48983e-07	6.35245e-05
BEX2	38.8322	170.989	2.13858	0.00207754	0.0174961
PDCD2L	40.7727	84.9936	1.05975	0.00129639	0.0127021
C19orf48 /// SNORD88C	24.5558	108.428	2.1426	1.35605e-05	0.000527556
AGPAT9	101.917	46.9007	-1.11971	0.00490555	0.0318805
SNHG1 /// SNORD22 /// SNORD25 /// SNORD26 /// SNORD27 /// SNORD28 /// SNORD29 /// SNORD30 /// SNORD31	133.502	361.33	1.43645	2.24346e-06	0.000163649
ERRFI1	1464.13	690.192	-1.08498	0.000523275	0.00647679
CNOT11	121.931	269.695	1.14527	1.85958e-05	0.000645033
CDCA5	9.66633	49.8519	2.36661	9.47239e-07	9.944e-05
GPT2	200.408	74.9766	-1.41843	7.8222e-05	0.00170176
LRP11	66.2795	145.944	1.13878	0.00490555	0.0318805
CDCA7L	39.2158	82.0711	1.06544	0.00172931	0.0152494
SLC25A25	253.835	90.2653	-1.49165	0.000794384	0.0086349
APOA1BP	289.449	661.602	1.19266	0.000236625	0.00382631
LYRM5	586.715	236.175	-1.3128	1.35605e-05	0.000527556
SNHG6 /// SNORD87	625.78	1356.19	1.11583	0.000149607	0.00281149
CSRNP1	136.075	52.82	-1.36525	0.000523275	0.00647679
ACAD11 /// NPHP3 /// NPHP3-ACAD11	302.333	111.083	-1.44449	9.47239e-07	9.944e-05
SPRYD4	211.522	97.7521	-1.11361	1.49564e-06	0.000128463
UHRF1	19.8557	69.2516	1.8023	1.85958e-05	0.000645033
CTHRC1	48.9198	334.764	2.77465	0.000523275	0.00647679
FAM83D	36.43	142.533	1.96809	9.47239e-07	9.944e-05
BRI3BP	93.9381	189.523	1.01259	0.00172931	0.0152494
LINC00152 /// LOC101930489 /// MIR4435-1HG	80.8414	254.299	1.65336	4.53179e-05	0.00117536
CYB5D2	93.2416	45.2715	-1.04237	3.34026e-06	0.000206462
FAM72A /// FAM72B /// FAM72C /// FAM72D	22.0457	124.729	2.50023	1.99419e-07	5.7343e-05
CCDC137	24.4022	52.5221	1.10591	0.00786587	0.0446671
TOMM40L	25.5731	73.6101	1.52528	0.000167312	0.0029248
PKN3	11.3698	25.4462	1.16224	0.00674339	0.0401066
RMI2	11.4368	52.1857	2.18997	0.00021278	0.00346899
FAM222A	16.8625	54.6283	1.69583	0.000421272	0.00557974
NSMCE2	118.209	282.024	1.25447	0.000167312	0.0029248
REEP6	478.487	223.145	-1.1005	0.00143302	0.0133738
PHYHIPL	32.9927	77.9624	1.24063	0.00914629	0.0497182
NR2C2AP	31.3388	72.3855	1.20775	4.8359e-06	0.000263597
PHYHD1	106.043	29.1534	-1.86291	0.000103129	0.00207734
DNAJC25 /// DNAJC25-GNG10	203.707	90.9249	-1.16375	0.000421272	0.00557974
CENPW	35.5188	125.024	1.81555	5.98256e-07	8.02027e-05
DEPDC1B	10.5385	43.9272	2.05944	9.72166e-06	0.000417505
NOSTRIN	53.8756	20.4323	-1.39878	6.9298e-06	0.000333724
METTL7B	756.038	369.079	-1.03453	0.00351854	0.0252546
C11orf96	611.268	184.125	-1.73112	0.000337516	0.00479703
SKA3	16.1291	35.7354	1.14768	0.00172931	0.0152494
MRAP2	8.8192	29.4816	1.7411	0.00438368	0.0297559
BOLA3	220.169	467.097	1.08511	4.76373e-05	0.0012275
TMEM119	8.42372	17.575	1.06099	0.00674339	0.0401066
DTX1	43.6844	20.6609	-1.08022	0.00296311	0.0224394
MRGPRF	34.0723	15.3305	-1.15219	0.000268667	0.00409104
RNF139-AS1	17.2065	35.2055	1.03285	0.0024863	0.0198434
TRIM59	9.57634	29.0771	1.60234	0.00021278	0.00346899
TLCD1	26.1868	76.217	1.54127	0.00351854	0.0252546
LINGO1	8.01378	27.6026	1.78425	0.000646216	0.00749362
RP11-196G18.24	21.7107	61.3412	1.49845	0.000646216	0.00749362
LL22NC03-N14H11.1	9.96575	52.4849	2.39685	5.97259e-05	0.00142259
LOC100996732 /// LOC100996735 /// LOC645166 /// LOC654342	33.337	147.064	2.14124	0.00172931	0.0152494
RSPO3	91.5651	28.1139	-1.70351	3.40009e-05	0.00096927
LOC100509445 /// LOC728715 /// OVOS /// OVOS2	16.3586	53.768	1.7167	0.0024863	0.0198434
DEPDC7	348.649	106.686	-1.7084	9.47239e-07	9.944e-05
COLCA2	17.1159	76.089	2.15235	5.98256e-07	8.02027e-05
PLIN4	67.914	25.5255	-1.41177	1.35605e-05	0.000527556
NANOS1	4.43151	26.0883	2.55753	0.000167312	0.0029248
MIR29B2 /// MIR29C	90.0902	29.0165	-1.6345	4.8359e-06	0.000263597
C1orf162	114.602	55.4069	-1.0485	0.000167312	0.0029248
PEAR1	54.9641	24.9074	-1.14192	6.9298e-06	0.000333724
LRG1	721.468	279.089	-1.37021	0.000646216	0.00749362
GPR146	58.2977	25.9812	-1.16597	0.000421272	0.00557974
SLC13A5	821.567	345.501	-1.24969	0.000167312	0.0029248
MAMDC2	24.4581	10.1315	-1.27146	0.000167312	0.0029248
CES4A	14.2281	3.32219	-2.09854	0.000523275	0.00647679
TET1	12.2624	46.5352	1.92408	0.000523275	0.00647679
LOC729680	4.83406	21.2807	2.13824	0.000101454	0.00204985
AGXT2	293.943	83.179	-1.82125	2.53262e-05	0.000803995
NRG3	13.2433	5.32857	-1.31344	0.00416177	0.028298
LDHD	81.1515	20.4686	-1.98721	1.99419e-07	5.7343e-05
RP11-111M22.4	6.90714	21.9658	1.66909	0.00351854	0.0252546
LRRK2	49.3073	16.7842	-1.55469	0.000101454	0.00204985
AMDHD1	780.539	286.953	-1.44365	0.000167312	0.0029248
CKAP2L	10.1817	30.3876	1.57751	0.000421272	0.00557974
SALL4	15.5221	43.4046	1.48352	0.000794384	0.0086349
CLRN3	242.067	79.7242	-1.60232	0.000167312	0.0029248
A1BG	2211.28	916.703	-1.27036	3.48983e-07	6.35245e-05
CNTN3	68.8143	15.8804	-2.11546	0.000971368	0.0100642
C5orf34	9.99541	21.0591	1.0751	0.000101454	0.00204985
SAPCD1-AS1 /// SAPCD1-AS1 /// XXbac-BPG32J3.18	9.0146	20.6077	1.19285	0.00786587	0.0446671
PCAT19	41.9528	19.3569	-1.11592	0.000421272	0.00557974
RP11-700J17.2	6.79318	16.5612	1.28565	0.00296311	0.0224394
TBX15	50.1973	22.3065	-1.17015	0.000971368	0.0100642
COX10-AS1 /// LOC100506974	13.6031	6.45855	-1.07465	0.00490555	0.0318805
OIT3	382.403	38.2228	-3.32259	1.99419e-07	5.7343e-05
LINC00844	457.249	62.9896	-2.8598	3.34026e-06	0.000206462
ACMSD	484.974	120.781	-2.00551	3.34026e-06	0.000206462
TSACC	9.7669	22.2281	1.18641	4.53179e-05	0.00117536
ZNF883	1.80861	9.74815	2.43025	0.00261261	0.0207762
ASPDH	75.7385	30.6821	-1.30363	0.00143302	0.0133738
PALM3	100.775	42.0507	-1.26094	0.000180215	0.0031283
TRIM71	22.0791	191.975	3.12016	0.00224357	0.0188701
LINC00487	12.1154	4.18386	-1.53394	0.00152007	0.0141595
LOC102725436 /// PMS2P4	3.6933	9.35102	1.34021	0.00172931	0.0152494
C3P1	910.508	158.064	-2.52616	9.97093e-08	4.3963e-05
FLJ36848	79.5938	39.0614	-1.02691	0.00172931	0.0152494
CENPH	12.4069	31.7246	1.35446	5.97259e-05	0.00142259
AP000525.9	19.1654	55.6526	1.53795	0.00021278	0.00346899
SASS6	11.7404	24.2328	1.04547	0.00172931	0.0152494
SMIM24	239.7	42.661	-2.49024	0.00101726	0.0105177
FAM198A	16.3989	5.91582	-1.47095	0.00143302	0.0133738
LOC101928612	18.4182	8.54962	-1.1072	0.00172931	0.0152494
LYSMD1	13.8312	33.8553	1.29146	0.000794384	0.0086349
ZSWIM5	17.0499	43.243	1.34271	0.000268667	0.00409104
CTC-462L7.1	1.6014	5.64636	1.81799	0.00416177	0.028298
BCO2	177.125	22.4575	-2.97949	3.48983e-07	6.35245e-05
AB074162 /// MIR181A2HG	7.08386	21.3297	1.59026	0.00786587	0.0446671
CYP8B1	1636.11	483.268	-1.75938	0.000130819	0.00247197
DCDC1 /// DCDC5	14.2388	5.06505	-1.49118	0.000971368	0.0100642
ISX	4.77404	35.8059	2.90692	0.00416177	0.028298
RNASEH1-AS1	9.15466	18.4028	1.00735	0.00416177	0.028298
GPR1-AS	1.57092	6.22628	1.98676	0.00786587	0.0446671
LOC100128988	5.17915	13.3075	1.36146	0.000523275	0.00647679
LRRC55	6.67659	2.80287	-1.25221	0.00143302	0.0133738
NR2F2-AS1	35.8179	10.0881	-1.82802	5.97259e-05	0.00142259
FLJ22763	86.8819	13.0559	-2.73436	2.24346e-06	0.000163649
ITIH6	4.4611	2.2014	-1.01898	0.00786587	0.0446671
RBM24	20.7159	56.4008	1.44498	0.000523275	0.00647679
ZNF792	11.3123	22.6756	1.00325	0.000523275	0.00647679
FLVCR1-AS1	22.0511	56.5232	1.35799	0.00207754	0.0174961
GNGT2	16.3922	5.94739	-1.46268	0.00914629	0.0497182
CCDC112	12.4926	25.0938	1.00625	0.00786587	0.0446671
SBSN	4.17111	16.7893	2.00904	0.000268667	0.00409104
CTC-459F4.3	16.5724	39.548	1.25482	0.000794384	0.0086349
IFT80 /// TRIM59	21.7919	49.1979	1.1748	0.0011827	0.0116514
SYNE4	38.5325	102.357	1.40946	0.00416177	0.028298
DAZAP2 /// LOC102723983	6.82768	19.2269	1.49366	0.000731169	0.00840993
SMKR1	4.25529	11.6022	1.44706	0.000971368	0.0100642
TSLP	52.6638	11.6089	-2.18158	1.99419e-07	5.7343e-05
RP11-2E11.9	9.26614	19.9434	1.10587	0.00172931	0.0152494
RP11-5C23.2	9.60338	4.55236	-1.07693	0.00674339	0.0401066
LOC149703	339.734	98.0323	-1.79308	3.40009e-05	0.00096927
RP11-327J17.2	19.0052	6.26288	-1.6015	0.00207754	0.0174961
RP11-66N11.8	2.63769	6.74911	1.35542	0.00471084	0.0318805
TTC36	292.055	23.0492	-3.66345	9.97093e-08	4.3963e-05
USP43	46.9221	22.7328	-1.04549	0.000646216	0.00749362
SLC25A47	264.666	55.6684	-2.24924	4.98547e-08	4.12153e-05
HEPACAM /// HEPN1	91.5048	29.2392	-1.64594	0.000101454	0.00204985
PRR18	43.6038	19.8159	-1.13779	0.000130819	0.00247197
FAM150B	45.5069	9.60599	-2.24408	4.8359e-06	0.000263597
LOC100506388	17.7022	6.12997	-1.52998	0.00914629	0.0497182
SMIM2-AS1	22.4639	6.94981	-1.69256	0.000421272	0.00557974
DYNLRB2	4.7949	1.79547	-1.41714	0.00296311	0.0224394
LRRC69	2.78929	12.1552	2.1236	0.000337516	0.00479703
MICU3	52.6261	25.9962	-1.01748	0.00172931	0.0152494
IPO11 /// LRRC70	16.4154	7.45797	-1.13819	0.00172931	0.0152494
RP11-138A9.1	345.351	145.391	-1.24813	3.40009e-05	0.00096927
HOGA1	187.968	63.2614	-1.57109	3.40009e-05	0.00096927
DAPK1-IT1 /// DAPK1-IT1	135.397	66.8202	-1.01884	0.000646216	0.00749362
LOC102724387	8.46091	17.9321	1.08366	0.00786587	0.0446671
C5orf27	207.329	20.4411	-3.34238	4.98547e-08	4.12153e-05
RP11-1109F11.3	6.37506	13.8405	1.11838	0.000971368	0.0100642
LOC101927972	14.0897	3.74528	-1.91149	0.00576106	0.0359563
LOC101928635	50.2017	24.1311	-1.05684	0.00351854	0.0252546
KLHL23	21.6699	56.3043	1.37755	0.0024863	0.0198434
PRAM1	10.3717	3.02813	-1.77616	0.00101726	0.0105177
C3orf62 /// MIR4271	9.80523	19.705	1.00694	0.00786587	0.0446671
EIF5 /// SNORA28	86.1036	35.4311	-1.28106	1.99419e-07	5.7343e-05
ACOT6	6.65995	2.76792	-1.26671	0.00351854	0.0252546
BMPER	23.3619	3.52302	-2.72927	3.48983e-07	6.35245e-05
RP11-61L19.3	7.30261	14.8206	1.02112	0.00416177	0.028298
MATR3	8.44649	40.4104	2.2583	0.000421272	0.00557974
FAM19A4	3.54394	13.6039	1.94059	0.0011827	0.0116514
ZNF600	54.9135	139.18	1.34172	7.8222e-05	0.00170176
DUXAP10 /// LINC01296	13.756	45.1364	1.71423	0.00172931	0.0152494
RP11-932O9.10	4.37105	9.65077	1.14266	0.00786587	0.0446671
PGLYRP2	809.684	215.512	-1.90959	7.8222e-05	0.00170176
BC017398 /// CTD-2314B22.3 /// DQ786293 /// DUXAP10 /// LL22NC03-N64E9.1	14.1867	83.6122	2.55917	5.97259e-05	0.00142259
PRRT3-AS1	17.0337	36.1665	1.08626	0.00786587	0.0446671
NPW	50.196	7.46735	-2.74891	0.00172931	0.0152494
RP11-250B2.6	27.7126	12.4864	-1.15019	0.00416177	0.028298
RP11-355F16.1	1.31224	4.01116	1.61198	0.00823321	0.0466596
AP000230.1	5.53648	13.4311	1.27854	0.0024863	0.0198434
TRAM1L1	7.82277	18.8035	1.26525	0.00021278	0.00346899
KDM4C /// KDM4C	29.0501	10.2212	-1.50697	7.8222e-05	0.00170176
LIME1 /// ZGPAT	381.616	99.9449	-1.93292	5.98256e-07	8.02027e-05
SDS	674.844	123.933	-2.44499	1.35605e-05	0.000527556
SIGIRR	200.348	71.3071	-1.49039	1.85958e-05	0.000645033
TFR2	429.814	204.272	-1.07322	0.000368837	0.00521975
ADAMTS13	63.7928	23.1995	-1.4593	4.98547e-08	4.12153e-05
KCND3	26.6505	8.05364	-1.72645	1.85958e-05	0.000645033
BGN	254.789	122.414	-1.05753	7.8222e-05	0.00170176
SYNPO2	61.2989	27.1038	-1.17737	0.000523275	0.00647679
STX6	17.5928	36.2158	1.04164	1.35605e-05	0.000527556
IL1RAP	253.452	103.518	-1.29184	0.000167312	0.0029248
NEK2	11.1087	48.8987	2.1381	1.49564e-06	0.000128463
ZKSCAN3	14.2426	28.8764	1.01968	0.00207754	0.0174961
SP8	5.12717	11.1726	1.12374	0.00786587	0.0446671
ONECUT2	86.6364	199.16	1.20088	0.000794384	0.0086349
BCAT1	15.6908	44.5087	1.50417	0.000337516	0.00479703
C1S	3249.78	1438.25	-1.17603	7.03738e-05	0.00166225
KCNJ8	218.57	105.876	-1.04572	0.00242166	0.0198434
SORL1	694.632	203.829	-1.76889	4.98547e-08	4.12153e-05
MT1X	3750.65	698.053	-2.42573	9.22614e-06	0.000417505
PEG10	115.22	764.227	2.72961	0.0024863	0.0198434
CYP39A1	242.001	32.3052	-2.90517	4.98547e-08	4.12153e-05
CRISPLD2	111.337	54.3386	-1.03489	0.00914629	0.0497182
MT1F	2407.72	342.523	-2.81339	9.47239e-07	9.944e-05
MT1G	1588.69	220.464	-2.84922	3.48983e-07	6.35245e-05
MT1E	3329.61	664.671	-2.32464	1.14081e-05	0.000487817
IGF1	220.164	59.7755	-1.88095	1.85958e-05	0.000645033
MSRA	149.54	56.2987	-1.40936	3.48983e-07	6.35245e-05
LOC100506990	105.184	52.327	-1.00729	7.8222e-05	0.00170176
VMO1	23.4117	7.31173	-1.67894	1.49564e-06	0.000128463
MST1	951.88	449.929	-1.08108	1.56261e-05	0.000603184
MRPS23	55.0589	113.313	1.04127	3.34026e-06	0.000206462
CACYBP	136.268	294.308	1.11088	1.85958e-05	0.000645033
PITPNM3	17.347	6.74496	-1.3628	1.49564e-06	0.000128463
ZNF83	42.9352	98.9427	1.20443	0.0024863	0.0198434
ZNF93	10.8455	29.2101	1.42936	0.00351854	0.0252546
TAT	228.173	37.3344	-2.61155	6.9298e-06	0.000333724
CAT	1256.67	586.598	-1.09916	0.000130819	0.00247197
RRM2	61.0759	291.727	2.25594	1.49564e-06	0.000128463
CD4	136.956	50.7659	-1.43178	1.49564e-06	0.000128463
TEK	45.177	20.1823	-1.1625	6.9298e-06	0.000333724
MTBP	3.06575	8.98399	1.55112	1.35605e-05	0.000527556
HOMER3	21.9232	50.4541	1.20252	0.00674339	0.0401066
SDPR	105.25	45.8537	-1.19872	4.53179e-05	0.00117536
HECW2	20.5578	9.68807	-1.0854	0.000101454	0.00204985
PRKDC	45.723	104.33	1.19017	0.00416177	0.028298
CFI	1532.22	727.624	-1.07436	0.000616977	0.00749362
ST3GAL6	80.071	25.0024	-1.67922	2.24346e-06	0.000163649
ADAMTSL3	43.9365	17.5946	-1.32029	4.53179e-05	0.00117536
TK1	23.173	66.5649	1.52232	5.97259e-05	0.00142259
ANGPTL3	223.202	102.109	-1.12824	0.000268667	0.00409104
GAS1	46.4051	13.9647	-1.7325	0.000646216	0.00749362
TKT	198.633	552.142	1.47494	0.000337516	0.00479703
ANGPTL1	39.3552	7.2405	-2.44239	4.8359e-06	0.000263597
METTL21A	26.293	57.3138	1.12421	0.000523275	0.00647679
CDKN2A	9.81728	30.1443	1.61849	0.000794384	0.0086349
MIR6883 /// PER1	138.547	48.8624	-1.50358	9.47239e-07	9.944e-05
DNM3OS	27.9804	8.66237	-1.69158	2.53262e-05	0.000803995
C1orf168	137.695	60.1837	-1.19403	1.35605e-05	0.000527556
CPD	90.9865	200.901	1.14276	0.000124467	0.00247197
MCM7	90.1848	196.73	1.12526	7.8222e-05	0.00170176
THBD	44.2142	19.0432	-1.21523	0.000794384	0.0086349
APOA5	501.364	131.108	-1.9351	3.40009e-05	0.00096927
PPAP2B	673.737	323.512	-1.05837	4.8359e-06	0.000263597
MCM4	8.99547	32.7651	1.86489	1.35605e-05	0.000527556
MCM5	43.6446	108.798	1.31778	5.97259e-05	0.00142259
MCM6	46.3041	111.143	1.2632	2.24346e-06	0.000163649
STOX1	3.97876	9.74139	1.29181	0.00914629	0.0497182
CTH	667.896	154.297	-2.11391	1.35605e-05	0.000527556
VPS45	46.1364	99.5339	1.10928	7.8222e-05	0.00170176
MKI67	17.2205	54.89	1.67241	5.98256e-07	8.02027e-05
GBA3	496.811	61.0739	-3.02407	9.97093e-08	4.3963e-05
SLC35D1	211.792	88.6811	-1.25595	6.9298e-06	0.000333724
ACSM2A /// ACSM2B	938.226	466.244	-1.00885	0.00669482	0.0401066
SLC22A7	311.326	121.914	-1.35256	0.000268667	0.00409104
TENM1	42.9144	13.838	-1.63283	0.00021278	0.00346899
TYMS	30.2763	105.226	1.79722	6.9298e-06	0.000333724
NR6A1	6.6604	14.1785	1.09003	0.000971368	0.0100642
GSTA4	104.69	215.751	1.04325	0.000794384	0.0086349
ZMAT1	32.9236	15.8685	-1.05296	0.000101454	0.00204985
DAK	124.743	44.0226	-1.50264	0.00143302	0.0133738
DBH	25.4527	7.24356	-1.81305	1.35605e-05	0.000527556
PRIM2 /// PRIM2B	4.86582	12.5034	1.36156	6.9298e-06	0.000333724
DCN	416.035	109.593	-1.92455	9.72166e-06	0.000417505
RBL2	253.811	126.307	-1.00682	0.000180215	0.0031283
BUB1	2.822	7.29279	1.36975	0.00543229	0.0351425
MUC6	35.1117	10.6503	-1.72106	1.85958e-05	0.000645033
KIAA0907	125.623	271.422	1.11144	4.98547e-08	4.12153e-05
LOC101927699	11.1524	24.6717	1.14551	0.00296311	0.0224394
AR	184.107	73.6091	-1.32259	0.000130819	0.00247197
SHOX2	2.83463	6.12698	1.11201	0.00101726	0.0105177
FPR1	61.8162	25.8322	-1.25881	0.000167312	0.0029248
CYP2B6	328.636	51.0198	-2.68736	9.47239e-07	9.944e-05
HSPH1	91.7708	277.898	1.59845	0.00914629	0.0497182
C7	564.01	112.358	-2.32762	9.72166e-06	0.000417505
EXPH5	63.6259	16.5835	-1.93986	3.48983e-07	6.35245e-05
NETO2	10.8495	34.6945	1.67708	0.00021278	0.00346899
CYP2C9	2897.08	869.772	-1.73589	7.00526e-05	0.00166225
CYP2C8	1651.86	423.81	-1.9626	5.98256e-07	8.02027e-05
BDH2	220.567	94.5485	-1.22209	1.35605e-05	0.000527556
MYCT1	59.1416	27.9649	-1.08055	4.53179e-05	0.00117536
UBAP2	90.8842	183.169	1.01108	3.40009e-05	0.00096927
FAM13A	149.409	54.0331	-1.46735	2.53262e-05	0.000803995
PFKFB1	32.0133	15.8083	-1.01799	0.00490555	0.0318805
DPT	116.71	24.9614	-2.22516	4.8359e-06	0.000263597
SOCS2	112.072	34.6402	-1.69391	0.000337516	0.00479703
MRPL9	140.369	309.442	1.14044	3.48983e-07	6.35245e-05
CYP2A6	1318.49	132.14	-3.31875	1.49564e-06	0.000128463
DTL	29.8641	110.807	1.89157	9.72166e-06	0.000417505
KATNB1	8.71862	23.549	1.4335	5.97259e-05	0.00142259
SLITRK6	12.8337	4.31901	-1.57117	3.34026e-06	0.000206462
GLYATL1 /// LOC100287413	398.389	103.204	-1.94868	3.34026e-06	0.000206462
CYP4A11 /// CYP4A22	117.004	27.4955	-2.08928	3.48983e-07	6.35245e-05
EPHA3	22.2943	10.1339	-1.13748	0.00674339	0.0401066
LPPR1	36.4975	86.3646	1.24264	0.00786587	0.0446671
GCDH	207.228	68.592	-1.59511	9.97093e-08	4.3963e-05
MST1L	48.5781	24.2174	-1.00426	0.000101454	0.00204985
ART4	126.936	36.2741	-1.80709	2.24346e-06	0.000163649
RAB11FIP4	19.8214	46.1074	1.21794	4.53179e-05	0.00117536
AASS	73.8081	21.3302	-1.79088	0.000167312	0.0029248
MAD2L1	14.6989	52.554	1.83809	2.24346e-06	0.000163649
CCNE2	14.6097	42.2183	1.53094	0.000101454	0.00204985
NDRG2	309.335	119.869	-1.36771	1.85958e-05	0.000645033
CCNB1	14.761	99.024	2.74599	9.97093e-08	4.3963e-05
RCL1	301.964	90.1413	-1.74412	1.49564e-06	0.000128463
RTP3	195.653	65.7455	-1.57334	0.000478519	0.00629595
YWHAZ	361.511	726.241	1.00641	1.35605e-05	0.000527556
CCNA2	14.7902	51.0438	1.7871	3.34026e-06	0.000206462
LEPREL1	18.7761	5.31531	-1.82068	1.35605e-05	0.000527556
ABAT	1563.61	528.773	-1.56416	2.61327e-05	0.000826951
ENO3	98.6381	21.0147	-2.23074	1.35605e-05	0.000527556
CPED1	209.596	40.2748	-2.37966	3.48983e-07	6.35245e-05
RNF125	71.3001	28.9709	-1.2993	1.35605e-05	0.000527556
GPR182	48.0332	15.9833	-1.58747	3.48983e-07	6.35245e-05
CYP1A2	1233.07	214.176	-2.52539	9.72166e-06	0.000417505
CPEB3	43.3211	12.7004	-1.77019	7.8222e-05	0.00170176
GPR126	70.0013	28.634	-1.28965	0.00021278	0.00346899
GPR125	84.9235	36.1499	-1.23217	0.00786587	0.0446671
ENG	106.202	33.4985	-1.66465	5.98256e-07	8.02027e-05
F12	621.399	209.654	-1.56751	3.40009e-05	0.00096927
F11	43.5497	13.0312	-1.74069	0.0024863	0.0198434
DACH1	22.945	8.35612	-1.45728	0.000337516	0.00479703
ENY2	43.5403	89.0461	1.0322	0.00914629	0.0497182
ABHD6	161.914	78.4003	-1.0463	0.000337516	0.00479703
CD163	606.903	225.327	-1.42944	1.85958e-05	0.000645033
ASNS	13.6377	73.2595	2.42542	0.000523275	0.00647679
LSM4	151.219	352.77	1.22209	9.72166e-06	0.000417505
ZFP82	20.4227	51.9095	1.34582	0.000101454	0.00204985
ADRA1A	21.3541	8.38782	-1.34815	4.53179e-05	0.00117536
ASPM	17.8372	65.2508	1.8711	5.97259e-05	0.00142259
ASPG	59.0281	13.9705	-2.07902	4.8359e-06	0.000263597
ASPA	42.1774	9.88642	-2.09295	3.40009e-05	0.00096927
TXNRD1	157.439	343.297	1.12466	0.00576106	0.0359563
OVOL1	8.19388	23.8073	1.53878	0.000421272	0.00557974
GPM6A	71.3902	15.779	-2.17772	9.97093e-08	4.3963e-05
EIF5A2	11.7228	27.2112	1.21488	5.97259e-05	0.00142259
GPM6B	18.8296	8.27111	-1.18685	0.00576106	0.0359563
PTPRN2	19.0006	8.51747	-1.15755	0.00674339	0.0401066
HIST1H4H	11.5045	28.2539	1.29626	0.00172931	0.0152494
ALDH18A1	91.5989	194.903	1.08936	0.00296311	0.0224394
STAB2	65.9335	11.6302	-2.50314	4.98547e-08	4.12153e-05
STAB1	91.3745	45.0121	-1.02148	2.53262e-05	0.000803995
AVPR1A	23.5346	10.979	-1.10004	0.00674339	0.0401066
B3GNT5	4.26358	18.9279	2.15038	3.34026e-06	0.000206462
LILRB2	57.5891	24.5619	-1.22937	5.97259e-05	0.00142259
FAH	296.646	138.2	-1.10199	6.9298e-06	0.000333724
TPPP2	20.9607	6.48342	-1.69286	4.8359e-06	0.000263597
FAS	103.021	49.4344	-1.05935	0.000794384	0.0086349
NUSAP1	63.2683	209.807	1.72951	5.98256e-07	8.02027e-05
NFKBIA	552.012	270.571	-1.02869	1.85958e-05	0.000645033
DLG5	40.9654	88.6053	1.11299	1.35605e-05	0.000527556
NFKBIZ	674.263	332.89	-1.01826	0.00379038	0.02714
PDE4B	53.3597	24.6929	-1.11165	0.000130819	0.00247197
FGA	4567.46	2088.61	-1.12885	0.000164073	0.0029248
PON1	1174.86	304.983	-1.94569	3.48983e-07	6.35245e-05
LCAT	167.86	18.8636	-3.15358	3.48983e-07	6.35245e-05
POLQ	9.28916	30.3992	1.71042	6.9298e-06	0.000333724
ARID3A	24.2409	58.1121	1.2614	0.00576106	0.0359563
PDE7B	14.3952	5.56939	-1.36999	0.000130819	0.00247197
ACE2	27.6194	12.0805	-1.193	0.00021278	0.00346899
ATF5	154.923	63.1448	-1.29481	0.000523275	0.00647679
CDCA2	10.3621	26.7307	1.36718	3.40009e-05	0.00096927
CDCA3	19.7166	60.6224	1.62044	5.98256e-07	8.02027e-05
CDCA7	13.7635	68.5202	2.31568	1.85958e-05	0.000645033
SMPD3	16.1436	7.79273	-1.05076	0.00140413	0.0133738
SAMD5	39.8075	16.705	-1.25276	0.000421272	0.00557974
ADORA3	35.0248	17.004	-1.04251	0.000421272	0.00557974
CDC25A	3.42978	13.3453	1.96015	0.00576106	0.0359563
ACLY	91.0057	188.712	1.05216	2.53262e-05	0.000803995
SLC27A2	790.707	312.996	-1.337	7.8222e-05	0.00170176
SLC27A5	510.821	148.428	-1.78306	4.8359e-06	0.000263597
CORO2A	16.4049	33.7357	1.04015	0.00576106	0.0359563
ACO1	239.677	107.563	-1.1559	9.72166e-06	0.000417505
FYN	151.163	64.7041	-1.22418	4.53179e-05	0.00117536
PCDH9	16.7367	5.22245	-1.68021	9.47239e-07	9.944e-05
EIF3H	298.601	726.947	1.28363	8.5277e-05	0.00184312
EIF3E	562.621	1126.11	1.00111	0.000337516	0.00479703
DMGDH	153.31	55.6952	-1.46082	0.000167312	0.0029248
HHIP	27.6548	8.29165	-1.7378	2.53262e-05	0.000803995
NUDT6	90.0995	36.938	-1.28641	2.24346e-06	0.000163649
PPAT	41.2816	89.8011	1.12123	0.00769128	0.0446671
MFSD2A	158.802	29.7817	-2.41473	4.8359e-06	0.000263597
LPAR2	8.09037	17.3006	1.09655	0.00490555	0.0318805
ATP6V1C1	82.8734	205.2	1.30805	0.0024863	0.0198434
GREB1	10.773	24.0709	1.15987	0.000971368	0.0100642
ALDH6A1	978.78	344.399	-1.5069	5.98256e-07	8.02027e-05
ZNF321P /// ZNF816-ZNF321P	1.86901	5.23272	1.48529	0.00296311	0.0224394
XDH	337.778	101.285	-1.73765	9.72166e-06	0.000417505
PNPLA7	12.7307	6.17258	-1.04437	0.00416177	0.028298
CFHR3	585.425	156.332	-1.90487	0.000794384	0.0086349
C8orf46	17.8941	8.35957	-1.09799	0.00351854	0.0252546
TMEM246	18.9601	58.124	1.61617	0.000523275	0.00647679
IL7R	113.674	45.6642	-1.31577	0.000646216	0.00749362
MS4A7	393.054	169.93	-1.20979	7.8222e-05	0.00170176
LDB2	92.1219	28.7224	-1.68137	3.48983e-07	6.35245e-05
SGOL2	19.2367	54.8934	1.51277	1.85958e-05	0.000645033
GREM2	40.3299	9.86703	-2.03116	3.34026e-06	0.000206462
TMEM201	10.1339	24.1781	1.25452	0.00207755	0.0174961
MAN1C1	142.282	38.1082	-1.90058	9.97093e-08	4.3963e-05
LOC645166 /// LOC654342	28.1953	161.546	2.51841	0.000646216	0.00749362
ADH6	973.78	421.939	-1.20656	7.8222e-05	0.00170176
ADH4	604.299	179.64	-1.75015	3.34026e-06	0.000206462
BARD1	15.954	33.0858	1.0523	0.000130819	0.00247197
LOC101928916 /// NNMT	3092.19	863.318	-1.84066	0.000672397	0.00777902
LOC101928000	16.6925	47.0774	1.49584	0.0024863	0.0198434
RAB3B	5.19279	18.9085	1.86446	0.00914629	0.0497182
PLXNC1	14.5217	40.9649	1.49617	0.000421272	0.00557974
SNRPB	226.509	627.811	1.47076	1.40774e-05	0.000544464
CYR61	489.398	144.908	-1.75587	0.000971368	0.0100642
FCAR	4.23929	2.03323	-1.06005	0.00576106	0.0359563
FTCD	489.468	148.161	-1.72405	9.72166e-06	0.000417505
ADSL	154.863	333.436	1.10642	2.24346e-06	0.000163649
RFC3	17.9766	43.5441	1.27636	0.000167312	0.0029248
MTFR2	9.13144	19.2006	1.07223	0.000523275	0.00647679
MSTO1	25.3387	51.7263	1.02956	4.8359e-06	0.000263597
VARS	35.0622	72.6872	1.05178	0.00416177	0.028298
FOLH1 /// FOLH1B	199.625	44.2903	-2.17223	9.47239e-07	9.944e-05
HAL	507.028	149.177	-1.76504	0.000130819	0.00247197
LOC81691	12.0189	24.2557	1.01302	0.00576106	0.0359563
TOP2A	24.6629	164.058	2.73379	1.99419e-07	5.7343e-05
ZFAS1	319.422	641.196	1.0053	0.00786587	0.0446671
HBB	1513	487.409	-1.63421	0.000523275	0.00647679
LOC100507577 /// LONP2	283.25	137.694	-1.04061	3.48983e-07	6.35245e-05
ZNF8	8.23833	16.9787	1.0433	0.00351854	0.0252546
FLJ42627	7.4007	19.848	1.42326	0.00674339	0.0401066
FCN2	70.552	13.5069	-2.38499	4.98547e-08	4.12153e-05
FAIM3	32.164	16.0415	-1.00363	0.00674339	0.0401066
HGD	505.13	221.358	-1.19028	7.8222e-05	0.00170176
HGF	25.43	12.2312	-1.05597	0.000130819	0.00247197
KAZN	35.2508	16.7921	-1.06988	4.53179e-05	0.00117536
MEGF10	4.83017	1.97857	-1.28761	0.0002162	0.00350459
HAPLN1	3.62143	10.0138	1.46736	0.00879982	0.0497182
H2AFZ	323.406	792.015	1.29218	4.76373e-05	0.0012275
ETFDH	260.951	70.1996	-1.89424	9.47239e-07	9.944e-05
ZNF826P	4.20708	12.7275	1.59706	0.000402475	0.00557974
CCBE1	24.6077	9.81231	-1.32645	1.35605e-05	0.000527556
UPB1	200.241	96.7484	-1.04943	0.00490555	0.0318805
RFX5	56.6272	133.833	1.24086	0.000523275	0.00647679
NCAPG	18.4315	79.4194	2.10732	9.97093e-08	4.3963e-05
HPX	4692.05	1576.34	-1.57364	4.98547e-08	4.12153e-05
KLRC4-KLRK1 /// KLRK1	56.64	26.136	-1.11578	5.97259e-05	0.00142259
PTGS2	34.1178	8.00051	-2.09236	0.000421272	0.00557974
RP13-39P12.3	9.18253	18.6423	1.02162	0.00021278	0.00346899
SLC9B2	104.55	51.1654	-1.03095	0.000130819	0.00247197
CRNDE	13.9534	54.4811	1.96513	0.000646216	0.00749362
SLC38A4	1091.72	362.843	-1.58918	8.50865e-05	0.00184301
UPP2	32.4582	10.5668	-1.61905	0.00786587	0.0446671
SLC25A6	507.119	1063.22	1.06804	0.00416177	0.028298
ATP9A	68.1828	137.103	1.00778	4.53179e-05	0.00117536
TPD52L1	194.046	90.4339	-1.10147	4.53179e-05	0.00117536
PPP1R3B	191.029	46.1755	-2.0486	0.000101454	0.00204985
HMGCLL1	5.9861	2.94388	-1.0239	0.00914629	0.0497182
KIF14	14.7105	39.9591	1.44167	5.97259e-05	0.00142259
BRCA2	8.28788	18.0698	1.12451	0.000167312	0.0029248
KIF23	6.40249	23.9564	1.90371	5.98256e-07	8.02027e-05
KIF2C	21.1614	53.668	1.34263	9.97093e-08	4.3963e-05
STX11	16.1468	7.94439	-1.02324	0.000268667	0.00409104
NLE1	9.72908	21.6827	1.15617	0.000971368	0.0100642
PRND	6.72685	15.4193	1.19674	0.00296311	0.0224394
PLA2G16	172.52	86.0057	-1.00426	1.85958e-05	0.000645033
MASP2	345.407	92.4818	-1.90106	5.98256e-07	8.02027e-05
MASP1	85.5105	34.1909	-1.32249	0.000101454	0.00204985
QDPR	516.923	252.458	-1.0339	0.000167312	0.0029248
PHF19	10.9465	28.8379	1.3975	0.00207754	0.0174961
CPXM2	23.1355	11.129	-1.05578	0.00914629	0.0497182
PPP1R9A	7.80077	23.9378	1.6176	0.000646216	0.00749362
CLN8	43.098	21.533	-1.00107	0.000130819	0.00247197
AURKB	7.13667	24.0571	1.75314	0.000794384	0.0086349
AURKA	26.8629	119.353	2.15155	2.53262e-05	0.000803995
SH3TC2	4.45606	2.01543	-1.14468	0.00490555	0.0318805
MAPK13	23.0574	55.7445	1.2736	0.000646216	0.00749362
SERPINE1	250.673	113.432	-1.14398	0.00914629	0.0497182
SOX12	15.9529	32.9178	1.04505	0.000101454	0.00204985
SYTL5	37.0098	13.2728	-1.47944	2.24346e-06	0.000163649
S100A10	308.189	784.327	1.34764	0.000794384	0.0086349
IVD	179.567	79.1911	-1.18111	3.48983e-07	6.35245e-05
CHRM3	4.27966	11.8759	1.47247	0.000971368	0.0100642
IGFBP3	1846.08	832.375	-1.14916	5.97259e-05	0.00142259
TTPAL	132.39	59.4605	-1.15479	1.85958e-05	0.000645033
DNALI1	39.1719	14.8571	-1.39867	0.000337516	0.00479703
PSD3	157.176	65.4153	-1.26468	0.000421272	0.00557974
SLC37A4	349.772	156.085	-1.16409	9.72166e-06	0.000417505
RAD51	10.0548	20.1198	1.00074	4.53179e-05	0.00117536
ANTXR2	58.2582	28.8672	-1.01303	1.49564e-06	0.000128463
SIGLEC11	27.0399	8.99452	-1.58797	2.24346e-06	0.000163649
FEN1	36.6459	111.642	1.60715	5.98256e-07	8.02027e-05
DNASE1L3	506.237	82.0442	-2.62534	1.99419e-07	5.7343e-05
PBLD	801.874	248.689	-1.68903	9.47239e-07	9.944e-05
HRSP12	1285.35	439.935	-1.54679	3.90753e-05	0.00110441
TUBE1	92.642	30.3154	-1.61161	6.9298e-06	0.000333724
STEAP3	287.567	67.7518	-2.08557	4.98547e-08	4.12153e-05
STEAP4	149.045	32.4101	-2.20123	3.48983e-07	6.35245e-05
PSPH	34.6408	112.277	1.69652	0.00207754	0.0174961
ARHGAP25	73.6529	33.0635	-1.1555	5.97259e-05	0.00142259
PTGIS	17.9288	8.49936	-1.07685	0.00296311	0.0224394
NAP1L5	49.0983	20.7277	-1.24411	3.90753e-05	0.00110441
FEZ1	73.1078	34.9675	-1.06401	7.8222e-05	0.00170176
JUN	215.016	105.745	-1.02385	0.00296311	0.0224394
FAM111B	6.43342	14.7882	1.20079	0.00914629	0.0497182
KDM8	60.8535	22.4669	-1.43754	0.000130819	0.00247197
DUSP1	211.73	105.447	-1.00571	0.00674339	0.0401066
ATAD2	40.2994	107.435	1.41463	7.03738e-05	0.00166225
LAPTM4B	177.668	698.143	1.97434	9.97093e-08	4.3963e-05
UGT2B15	1016.89	504.404	-1.01151	0.00674339	0.0401066
MIR6778 /// SHMT1	695.844	252.634	-1.46172	4.8359e-06	0.000263597
AGXT	1067.8	376.443	-1.50413	1.35605e-05	0.000527556
E2F7	12.2948	25.0529	1.02693	6.9298e-06	0.000333724
TM6SF2	82.2346	34.9801	-1.23321	0.000268667	0.00409104
TRIM24	113.046	274.323	1.27897	0.000101454	0.00204985
PTK7	7.71735	19.8748	1.36476	0.00351854	0.0252546
ECM2	130.482	60.1107	-1.11815	0.000421272	0.00557974
GRIN1	7.725	3.65663	-1.07902	0.00914629	0.0497182
CELSR3	9.96696	23.8954	1.26151	0.00207754	0.0174961
TMOD1	64.2585	29.5963	-1.11847	0.000794384	0.0086349
KMO	417.785	75.8824	-2.46092	9.47239e-07	9.944e-05
SLC41A2	103.709	47.4832	-1.12705	0.000101454	0.00204985
GLYAT	306.979	51.0312	-2.58869	1.35605e-05	0.000527556
ECT2	8.64235	26.5205	1.61761	4.8359e-06	0.000263597
CNTN4	15.845	6.24955	-1.3422	0.000167312	0.0029248
SLC3A1	76.3345	23.984	-1.67026	0.000523275	0.00647679
SLC4A4	59.6059	29.0827	-1.03529	0.00021278	0.00346899
SMC4	59.6871	153.317	1.36103	0.000309297	0.00468097
NAMPT	547.436	233.498	-1.22928	0.000167312	0.0029248
PLAC9	12.7951	6.38495	-1.00284	0.00296311	0.0224394
LOC100507472 /// PCSK6	358.551	145.913	-1.29707	3.86955e-05	0.00110152
LOC100996643 /// LOC101928195 /// MTHFD1L	18.6368	42.633	1.19382	0.00172931	0.0152494
HELLS	10.4252	40.9392	1.97341	3.34026e-06	0.000206462
TPMT	70.5391	34.8929	-1.01549	3.40009e-05	0.00096927
CHD1L	68.4399	143.939	1.07255	0.0024863	0.0198434
OR13C4	17.705	8.07812	-1.13206	0.000130819	0.00247197
HMMR	16.782	71.601	2.09306	6.9298e-06	0.000333724
FANCI	12.3807	40.2373	1.70044	9.47239e-07	9.944e-05
LHX2	24.7677	8.97564	-1.46438	4.53179e-05	0.00117536
DNAJC6	8.16339	16.4916	1.01449	0.0011827	0.0116514
COCH	13.0788	92.2212	2.81786	0.00351854	0.0252546
KIAA0101	64.7367	214.112	1.72571	2.24346e-06	0.000163649
TIAM2	7.34126	20.2075	1.46079	0.000646216	0.00749362
TIAM1	51.974	25.52	-1.02616	0.000268667	0.00409104
STXBP6	16.1236	33.2284	1.04325	5.97259e-05	0.00142259
PLGLB1 /// PLGLB2	569.6	213.681	-1.41449	6.9298e-06	0.000333724
TRIM52-AS1	11.3604	25.0503	1.14081	0.0011827	0.0116514
EDN1	48.8858	23.9866	-1.02719	0.00143302	0.0133738
NOL7	269.143	598.043	1.15188	5.98256e-07	8.02027e-05
GAS5 /// SNORD44 /// SNORD47 /// SNORD74 /// SNORD76 /// SNORD77 /// SNORD79 /// SNORD80 /// SNORD81	223.122	521.534	1.22493	1.35605e-05	0.000527556
KLHL23 /// PHOSPHO2-KLHL23	24.2051	51.1246	1.07871	0.00143302	0.0133738
LIFR	106.359	26.4825	-2.00584	4.8359e-06	0.000263597
LPL	10.1171	27.702	1.4532	1.85958e-05	0.000645033
GRHPR	1049.36	371.203	-1.49922	5.98256e-07	8.02027e-05
COPE	104.651	210.268	1.00665	0.00416177	0.028298
GPSM2	8.11856	25.3141	1.64065	6.9298e-06	0.000333724
CYP3A43	159.132	57.1788	-1.47667	0.00172931	0.0152494
ALDH1A3	27.7177	12.4339	-1.15653	0.00914629	0.0497182
COL6A6	10.2548	3.98527	-1.36355	0.000971368	0.0100642
CDH19	17.8028	4.43386	-2.00547	6.9298e-06	0.000333724
ERICH5	34.0293	107.665	1.66171	0.00786587	0.0446671
ALDH1B1	127.19	56.0342	-1.18261	0.000337516	0.00479703
GABARAPL1	182.18	68.0019	-1.42172	9.97093e-08	4.3963e-05
MCM3AP-AS1	8.15682	19.6825	1.27083	0.000167312	0.0029248
PARPBP	5.35446	16.3872	1.61376	0.00021278	0.00346899
PPARGC1A	70.9738	30.6162	-1.21299	0.000337516	0.00479703
B3GALNT1	6.44745	16.7732	1.37935	0.00416177	0.028298
NAPSB	48.4932	11.497	-2.07653	3.34026e-06	0.000206462
FLVCR1	41.6967	147.62	1.82388	1.85958e-05	0.000645033
RAB11B-AS1	51.7333	25.6419	-1.01259	0.000421272	0.00557974
RIPK2	38.28	79.1345	1.04771	0.000167312	0.0029248
RECQL4	11.3366	31.5365	1.47603	0.000101454	0.00204985
P2RY12	18.5004	6.06448	-1.6091	7.8222e-05	0.00170176
SAMD4A	18.9602	9.47417	-1.0009	0.00786587	0.0446671
CSE1L	100.51	217.534	1.1139	3.34026e-06	0.000206462
CXCL14	121.073	18.2803	-2.72752	9.72166e-06	0.000417505
KPNA2	137.943	460.607	1.73946	3.34026e-06	0.000206462
ZNF681	7.42793	15.9297	1.10068	0.00416177	0.028298
TROAP	19.705	53.3047	1.4357	3.48983e-07	6.35245e-05
SRD5A2	125.429	18.15	-2.78883	5.98256e-07	8.02027e-05
SRD5A1	159.566	60.3483	-1.40276	9.72166e-06	0.000417505
MCC	103.872	41.4341	-1.32592	0.000337516	0.00479703
CXCL12	761.879	293.094	-1.3782	3.40009e-05	0.00096927
MCM10	5.16154	22.695	2.1365	5.97259e-05	0.00142259
SLC25A15	415.508	183.3	-1.18067	2.53262e-05	0.000803995
DHODH	57.9899	26.4568	-1.13216	0.000794384	0.0086349
FNDC5	36.9815	10.6559	-1.79515	0.000268667	0.00409104
ZNF706	231.18	467.657	1.01643	5.97259e-05	0.00142259
SUV39H2	18.7805	39.1554	1.05998	6.9298e-06	0.000333724
MOGAT2	126.13	19.3872	-2.70173	9.97093e-08	4.3963e-05
CCDC124	18.3489	36.788	1.00354	0.00543229	0.0351425
ACADL	95.3334	24.665	-1.95052	1.85958e-05	0.000645033
HBA1 /// HBA2	1181.71	329.718	-1.84157	0.000101454	0.00204985
MME	46.212	7.29069	-2.66414	1.49564e-06	0.000128463
DBN1	15.9017	51.7126	1.70133	0.000646216	0.00749362
SATB1	37.7842	17.9734	-1.07192	0.00296311	0.0224394
NPM1	564.504	1315.22	1.22025	1.49564e-06	0.000128463
ALDH4A1	327.486	143.349	-1.1919	1.85958e-05	0.000645033
PER3	37.9499	18.5547	-1.03232	0.00351854	0.0252546
CAPN3	44.3586	20.0591	-1.14496	1.35605e-05	0.000527556
ACAA1	854.132	407.883	-1.0663	0.000101454	0.00204985
NPR3	52.6739	16.6077	-1.66523	2.53262e-05	0.000803995
MRO	26.2467	11.2119	-1.22711	2.53262e-05	0.000803995
ACACB	189.232	84.8596	-1.157	4.53179e-05	0.00117536
ACACA	43.5268	104.391	1.26202	0.000268667	0.00409104
CCDC134	10.6859	23.2931	1.12419	4.53179e-05	0.00117536
ARHGEF39	8.05351	16.5589	1.03992	0.00172931	0.0152494
HMGA1	42.9093	121.623	1.50305	3.40009e-05	0.00096927
BMP5	17.4828	6.51977	-1.42304	0.000421272	0.00557974
HMGB2	112.386	236.281	1.07205	0.000794384	0.0086349
LAMC1	134.508	274.89	1.03116	5.98256e-07	8.02027e-05
CPT2	128.993	53.5287	-1.26891	9.72166e-06	0.000417505
ZNF385B	67.8588	24.6099	-1.46329	0.000794384	0.0086349
BCKDHB	113.622	47.7621	-1.2503	1.85958e-05	0.000645033
LAMA2	54.3858	21.6423	-1.32938	0.000971368	0.0100642
MAGED4 /// MAGED4B /// SNORA11D /// SNORA11E	16.3205	113.98	2.80402	0.00351854	0.0252546
THRSP	476.359	99.1572	-2.26426	0.000130819	0.00247197
SLC6A8	16.2015	82.4603	2.34758	0.000167312	0.0029248
GIPC2	81.4209	33.2245	-1.29315	0.000268667	0.00409104
MS4A6A	361.555	145.601	-1.3122	1.85958e-05	0.000645033
SLC28A1	59.1058	16.3901	-1.85048	2.53262e-05	0.000803995
STIP1	85.7039	174.262	1.02383	0.000167312	0.0029248
CYBRD1	111.318	52.3879	-1.08738	0.000337516	0.00479703
NEB	22.3708	80.8004	1.85275	0.00674339	0.0401066
GLS2	163.707	19.1857	-3.09301	4.98547e-08	4.12153e-05
ACSM3	155.852	45.6655	-1.771	5.98256e-07	8.02027e-05
ACSM5	570.733	164.433	-1.79532	2.53262e-05	0.000803995
EDNRB	199.803	59.3658	-1.75087	9.47239e-07	9.944e-05
CHEK1	9.19821	26.4912	1.52609	3.48983e-07	6.35245e-05
UBAP2L	53.0472	119.15	1.16743	3.48983e-07	6.35245e-05
SOX9	143.589	362.423	1.33573	0.00786587	0.0446671
SOX4	16.6744	69.8348	2.06631	0.00416177	0.028298
ACSL1	1433.71	515.528	-1.47564	5.97259e-05	0.00142259
ACSL4	31.9374	215.709	2.75577	0.000421272	0.00557974
DTNA	7.92876	20.608	1.37803	3.40009e-05	0.00096927
CDK5R1	3.70223	8.34062	1.17176	0.00172931	0.0152494
LTBP4	42.3254	13.0413	-1.69843	1.49564e-06	0.000128463
ARHGAP15 /// LOC101928361	54.7623	23.2449	-1.23627	4.53179e-05	0.00117536
CXCL2	274.648	46.4504	-2.56382	4.8359e-06	0.000263597
HPGD	433.948	188.091	-1.20609	0.00143302	0.0133738
PRELP	83.3089	36.4131	-1.19401	0.00172931	0.0152494
CMTM4	26.9098	63.2608	1.23318	2.53262e-05	0.000803995
GDAP1	16.1287	38.6658	1.26143	0.000646216	0.00749362
GTSE1	9.453	30.7992	1.70405	1.85958e-05	0.000645033
PLA2G5	32.0416	14.1443	-1.17973	0.000268667	0.00409104
SULT1A1	711.52	246.321	-1.53037	6.9298e-06	0.000333724
SULT1A2	329.813	125.776	-1.3908	3.34026e-06	0.000206462
SULT1C2	15.7341	126.772	3.01027	0.000421272	0.00557974
ABCB11	84.6305	26.6104	-1.66919	7.8222e-05	0.00170176
CENPF	12.6578	30.2298	1.25595	3.34026e-06	0.000206462
CENPL	15.5501	37.4742	1.26898	4.8359e-06	0.000263597
SIGLEC1	90.4379	37.4064	-1.27364	4.8359e-06	0.000263597
CDKN3	25.173	147.501	2.55078	3.48983e-07	6.35245e-05
TNXA /// TNXB	99.1895	33.1209	-1.58245	5.97259e-05	0.00142259
NAAA	71.8404	34.88	-1.04239	4.8359e-06	0.000263597
SMIM14	416.938	181.074	-1.20325	4.53179e-05	0.00117536
ITGA2	20.3104	54.5978	1.42662	0.0024863	0.0198434
RP11-21L23.2	33.4231	12.181	-1.45621	0.0024863	0.0198434
ITGA6	63.5654	136.323	1.10071	7.8222e-05	0.00170176
IGF2BP3	9.32819	52.3073	2.48734	0.000337516	0.00479703
IGF2BP2	23.896	176.29	2.88311	3.40009e-05	0.00096927
SNRPD1	99.8136	217.506	1.12375	3.40009e-05	0.00096927
SEC14L2	119.907	41.7617	-1.52166	3.40009e-05	0.00096927
EGR1	775.856	180.572	-2.10321	6.9298e-06	0.000333724
ECHDC2	595.591	247.591	-1.26636	7.44642e-06	0.000356011
NUDCD1	34.5404	85.0825	1.30058	0.000130819	0.00247197
MUC13	17.2954	57.285	1.72777	0.00351854	0.0252546
DEPDC1	6.22793	31.8448	2.35423	1.49564e-06	0.000128463
DDR2	60.5037	26.043	-1.21613	5.97259e-05	0.00142259
HSD17B6	2242.15	953.491	-1.23359	0.000727488	0.00840993
CAP2	51.8278	192.532	1.8933	1.85958e-05	0.000645033
AKR7A3	523.214	141.307	-1.88857	9.97093e-08	4.3963e-05
TBC1D31	12.8848	28.3688	1.13864	0.00129639	0.0127021
IRAK2	5.0889	10.6416	1.06429	0.00576106	0.0359563
GNAO1	30.4129	13.7492	-1.14533	0.000794384	0.0086349
UBXN10	41.7258	20.8107	-1.00362	0.000421272	0.00557974
ALPL	71.1621	22.3217	-1.67266	1.49564e-06	0.000128463
CYP4A11	731.973	166.346	-2.1376	1.99419e-07	5.7343e-05
CHI3L1	834.635	234.244	-1.83313	0.00416177	0.028298
ASAP1	47.8453	112.945	1.23917	0.00786587	0.0446671
GNG4	11.0818	35.6108	1.68412	0.00786587	0.0446671
MUC5B	7.4838	2.97991	-1.3285	0.00172931	0.0152494
LRPAP1	21.0889	47.8418	1.18179	0.00416177	0.028298
SQLE	68.1753	299.632	2.13587	0.00021278	0.00346899
EHD3	77.1911	26.698	-1.5317	5.98256e-07	8.02027e-05
C1QTNF1	79.5788	34.4316	-1.20865	2.24346e-06	0.000163649
C1QTNF7	22.7635	10.3244	-1.14066	0.000971368	0.0100642
NR1I2	162.395	29.5043	-2.46051	1.99419e-07	5.7343e-05
MPC1	625.52	282.214	-1.14827	4.53179e-05	0.00117536
ZNF320	23.7494	57.2879	1.27034	0.00576106	0.0359563
PGP	23.0288	50.3395	1.12825	0.000794384	0.0086349
MPDZ	279.229	102.89	-1.44034	3.34026e-06	0.000206462
CTC-338M12.4	20.1518	42.1805	1.06567	1.49564e-06	0.000128463
ADAMTS2	46.6293	16.305	-1.51592	2.53262e-05	0.000803995
CCDC34	25.8483	55.0471	1.0906	0.000337516	0.00479703
PLG	1104.36	291.788	-1.92022	1.73363e-05	0.000645033
CYP3A4	1656.87	368.33	-2.16939	5.97259e-05	0.00142259
POLR3C	49.7665	104.696	1.07296	9.72166e-06	0.000417505
LEPR /// LEPROT	494.388	145.295	-1.76666	4.53179e-05	0.00117536
CABYR	17.3996	45.1423	1.37542	0.00351854	0.0252546
MAGED2	83.0458	167.35	1.01089	0.000283022	0.00430302
XPO5	31.029	67.0645	1.11193	4.8359e-06	0.000263597
PTGER1	4.51537	9.54872	1.08046	0.000646216	0.00749362
ADH1B	2374.33	647.848	-1.87379	9.22614e-06	0.000417505
PTN	45.7183	20.764	-1.13869	0.000167312	0.0029248
C1RL	397.36	145.438	-1.45004	3.48983e-07	6.35245e-05
NRCAM	9.8706	50.2186	2.34701	0.00576106	0.0359563
FAM81A	2.96849	6.37054	1.10168	0.00281722	0.0223765
GUCY1A3	92.4689	43.8108	-1.07768	0.000337516	0.00479703
GAS2L3	33.6114	104.594	1.63777	5.97259e-05	0.00142259
IDI1	443.294	972.209	1.133	0.00352197	0.0252546
HIST1H3A /// HIST1H3B /// HIST1H3C /// HIST1H3D /// HIST1H3E /// HIST1H3F /// HIST1H3G /// HIST1H3H /// HIST1H3I /// HIST1H3J	8.07455	17.5012	1.116	0.00296311	0.0224394
SAE1	71.5941	146.43	1.0323	4.53179e-05	0.00117536
FAM84A	7.54707	3.70644	-1.02588	0.000101454	0.00204985
RBMS3	20.7018	9.32959	-1.14987	0.000101454	0.00204985
GNA14	32.2499	11.0281	-1.54812	9.97093e-08	4.3963e-05
UXS1	76.1122	152.926	1.00663	0.000421272	0.00557974
TMEM97	380.643	884.824	1.21695	1.35605e-05	0.000527556
FAM134B	38.5413	11.6972	-1.72024	1.49564e-06	0.000128463
PSMD4	355.183	946.259	1.41367	9.47239e-07	9.944e-05
TDO2	1582.89	335.71	-2.23728	1.40774e-05	0.000544464
WDHD1	5.22124	13.7862	1.40076	0.000646216	0.00749362
ABCB4	437.874	184.32	-1.2483	0.00490555	0.0318805
IQGAP3	6.87506	14.6381	1.09028	0.000646216	0.00749362
HAO2	416.986	92.8406	-2.16717	4.53179e-05	0.00117536
ZNF260	44.2452	96.0564	1.11836	0.000167312	0.0029248
ABCA9	52.2686	15.9491	-1.71247	3.34026e-06	0.000206462
ABCA8	29.4511	8.93954	-1.72005	0.000180215	0.0031283
LRRC1	18.3056	54.3616	1.5703	0.000130819	0.00247197
TMEM47	195.209	61.3378	-1.67017	2.24346e-06	0.000163649
TMEM106C	68.7054	152.544	1.15073	0.000971368	0.0100642
PSMB4	576.909	1281.57	1.1515	1.85958e-05	0.000645033
TMEM65	25.5883	91.4765	1.83792	0.000130819	0.00247197
TMEM56	318.172	149.445	-1.09019	2.24346e-06	0.000163649
RORA	75.9066	35.9712	-1.07738	1.85958e-05	0.000645033
ISG20L2	48.2087	114.526	1.2483	6.9298e-06	0.000333724
FADS1 /// MIR1908	73.8589	248.002	1.74751	0.00490555	0.0318805
TFPI2	52.1114	23.7334	-1.13468	0.000646216	0.00749362
PTPRD	36.1331	13.8128	-1.38732	3.40009e-05	0.00096927
PTPRB	37.7691	17.777	-1.0872	4.53179e-05	0.00117536
HSP90AB1	651.574	1437.98	1.14204	1.85958e-05	0.000645033
MIR1292 /// NOP56 /// SNORD110 /// SNORD57 /// SNORD86	97.7478	205.883	1.07469	3.40009e-05	0.00096927
BIRC5	13.2461	39.8044	1.58736	9.72166e-06	0.000417505
ST6GAL2	24.3909	8.45695	-1.52813	2.24346e-06	0.000163649
ANK3	57.3702	21.7948	-1.39631	5.97259e-05	0.00142259
SPATA18	13.2462	3.4639	-1.93511	9.47239e-07	9.944e-05
WNK4	6.92551	15.3592	1.14911	0.00786587	0.0446671
LRRN3	27.5297	12.6384	-1.12318	0.000794384	0.0086349
ZFR2	3.06046	7.08125	1.21026	0.00786587	0.0446671
ANLN	11.6748	54.1471	2.21349	2.24346e-06	0.000163649
CD24	186.23	738.896	1.98829	0.000101454	0.00204985
ANO1	112.491	43.0348	-1.38624	0.000167312	0.0029248
GPC3	155.152	1264.49	3.0268	0.000258851	0.00409104
CCT5	117.043	279.535	1.25599	9.47239e-07	9.944e-05
CSHL1	6.32232	2.92577	-1.11164	0.00172931	0.0152494
KIF26B	3.83482	8.2926	1.11267	0.00207754	0.0174961
SPC24	5.56684	14.9386	1.42412	0.00143302	0.0133738
GIMAP8	74.6209	32.1088	-1.21661	3.34026e-06	0.000206462
RUNDC3B	84.5865	32.9755	-1.35903	0.000523275	0.00647679
GPD1	47.2773	7.62321	-2.63268	5.98256e-07	8.02027e-05
SLC1A1	267.931	89.5908	-1.58044	0.000167312	0.0029248
SLC1A2	82.1231	33.0496	-1.31316	0.000523275	0.00647679
LOC101927137 /// SCLT1	4.17749	9.72946	1.21972	0.000421272	0.00557974
ACSM2A	980.061	443.068	-1.14534	0.00207754	0.0174961
GPHN	95.5542	42.7203	-1.1614	5.97259e-05	0.00142259
SCN7A	24.6887	6.75906	-1.86896	2.53262e-05	0.000803995
RAN	265.597	572.446	1.1079	0.00261261	0.0207762
ENPEP	219.072	73.4565	-1.57644	1.85958e-05	0.000645033
FAM149A	78.4004	36.1767	-1.1158	4.53179e-05	0.00117536
MIR3658 /// UCK2	38.0997	93.6427	1.29739	1.99419e-07	5.7343e-05
KIAA1244	4.03782	17.1723	2.08844	0.00786587	0.0446671
CDC6	11.9615	43.4144	1.85978	5.98256e-07	8.02027e-05
LINC00665	8.58776	17.6068	1.03578	0.00303638	0.0229068
TCF21	21.1837	7.86371	-1.42967	9.97093e-08	4.3963e-05
CCL23	19.7802	6.58131	-1.58761	5.97259e-05	0.00142259
FMO2	145.759	37.8308	-1.94596	2.53262e-05	0.000803995
FMO3	1482.55	693.4	-1.09632	0.00296311	0.0224394
CLEC4M	235.098	14.0982	-4.05968	4.98547e-08	4.12153e-05
CTNND2	8.81741	30.0704	1.76992	0.000971368	0.0100642
RCAN1	196.927	51.4541	-1.9363	6.9298e-06	0.000333724
CDK1	20.5132	101.566	2.3078	3.48983e-07	6.35245e-05
SERF1A /// SERF1B	34.0158	76.4429	1.16818	0.00143302	0.0133738
C4orf46	9.18476	18.4082	1.00303	0.000794384	0.0086349
DCAF16	25.5355	53.3537	1.06309	1.35605e-05	0.000527556
FNIP2	229.063	112.153	-1.03027	0.00471084	0.0318805
DCAF13	23.7865	52.5478	1.14348	0.00296311	0.0224394
KLF4	204.333	68.4541	-1.57772	0.000167312	0.0029248
KLF2	138.59	64.7411	-1.09807	0.000268667	0.00409104
FAM65C	58.3803	8.34503	-2.80649	4.98547e-08	4.12153e-05
HIST1H2BG /// HIST1H2BJ	19.6735	105.842	2.42759	0.00576106	0.0359563
IGSF1	9.99751	23.0165	1.20302	0.00296311	0.0224394
CDT1	9.2257	33.0568	1.84121	6.9298e-06	0.000333724
GADD45B	282.576	135.787	-1.0573	0.000794384	0.0086349
TSC22D3	40.1744	17.5065	-1.19839	0.00416177	0.028298
CUX2	104.44	40.3948	-1.37043	0.000646216	0.00749362
CTNNA3	15.8497	4.17557	-1.92441	1.85958e-05	0.000645033
LYVE1	194.918	40.7431	-2.25824	9.72166e-06	0.000417505
AXL	110.508	44.7221	-1.3051	3.34026e-06	0.000206462
DSCC1	14.3835	29.5133	1.03695	0.00576106	0.0359563
NR4A2	143.612	35.2495	-2.0265	0.000101454	0.00204985
NR4A1	33.861	15.7703	-1.10242	0.00242166	0.0198434
PLCXD3	30.2751	8.93386	-1.76078	7.8222e-05	0.00170176
CYP4V2	207.556	71.9097	-1.52925	9.72166e-06	0.000417505
CKAP4	190.457	474.542	1.31707	0.000130819	0.00247197
TGFBR3	160.459	75.5265	-1.08715	7.8222e-05	0.00170176

## Sheet: GSE174570
The differentially expressed genes in GSE174570 cohort
gene	conMean	treatMean	logFC	pValue	fdr
UGT2B11	321.627	42.3517	-2.92489	1.29065e-12	6.64894e-11
SSX1	65.7912	17.2964	-1.92742	9.28221e-11	2.4711e-09
CT47A1	111.077	39.6635	-1.48568	0.000108531	0.000444405
HBB	1451.82	3970.77	1.45156	2.40824e-11	7.83483e-10
LY6E	107.203	240.482	1.16559	1.6755e-14	1.91248e-12
OLFML3	53.6816	169.722	1.66068	8.85586e-16	2.24143e-13
CD24	1424.07	622.852	-1.19306	0.0139107	0.0287096
PIR	220.318	105.02	-1.06892	1.24008e-07	1.20994e-06
XPOT	1131.44	562.172	-1.00907	1.16473e-12	6.14529e-11
SRXN1	1026.14	334.587	-1.61677	4.61853e-12	1.91587e-10
P4HA2	110.855	49.8214	-1.15383	2.28971e-07	2.10129e-06
CCDC3	119.012	263.885	1.1488	3.31084e-14	3.15959e-12
DKK1	310.898	23.7817	-3.70852	0.00786265	0.0176136
S100P	746.922	196.561	-1.92598	0.000319864	0.00112442
AURKA	206.696	60.4939	-1.77265	4.52843e-12	1.88297e-10
SPINK1	533.999	52.7618	-3.33927	3.28797e-09	5.25834e-08
BBOX1	182.59	480.773	1.39675	3.50441e-08	4.04234e-07
REG3A	725.434	37.5566	-4.27171	0.00180981	0.00502569
BRP44L	833.299	1713.74	1.04024	5.24752e-15	7.63786e-13
AG2	186.589	430.072	1.20472	6.26915e-13	3.62531e-11
SPOCK1	131.77	26.0308	-2.33974	5.52959e-07	4.51467e-06
COL15A1	251.618	40.2577	-2.6439	2.5455e-15	4.53619e-13
KIAA0196	753.995	345.85	-1.12441	3.2846e-12	1.4342e-10
SRPX	76.9822	253.271	1.71809	1.40461e-15	2.99148e-13
THBS4	93.6864	38.6242	-1.27833	4.90898e-15	7.39055e-13
FBP1	706.535	2046.98	1.53466	1.11501e-15	2.63282e-13
SERPINI1	93.3035	27.1343	-1.78181	1.1675e-05	6.32614e-05
C12orf75	123.293	46.1002	-1.41925	2.05442e-05	0.000104025
TMEM27	60.221	294.061	2.28777	3.48885e-16	1.05051e-13
FAM38B	101.775	39.4099	-1.36876	1.31215e-05	6.99309e-05
PAGE4	216.285	40.8548	-2.40436	0.0139105	0.0287096
CYP2J2	332.805	689.254	1.05036	7.5536e-14	6.19324e-12
GGH	3190.49	1501.7	-1.08718	5.06685e-10	1.04178e-08
GABBR1	1157.02	313.907	-1.88201	4.87497e-09	7.3839e-08
PDZK1IP1	594.605	157.8	-1.91384	6.2796e-06	3.69763e-05
CYP17A1	171.385	36.1174	-2.24648	3.01546e-06	1.96573e-05
CCNB1	140.318	31.67	-2.14751	5.70494e-11	1.61739e-09
AADAT	68.8619	291.322	2.08084	1.53949e-15	3.12624e-13
ANXA10	395.479	991.832	1.32649	2.28342e-12	1.06058e-10
AKR1B10	1469.99	116.381	-3.65887	4.88986e-10	1.01085e-08
E2F5	76.1222	36.2309	-1.0711	1.07966e-05	5.91812e-05
RSPO3	30.8192	73.1384	1.2468	1.23437e-16	4.31142e-14
CCL20	1062.81	412.161	-1.3666	0.00116508	0.0034399
GBA3	448.788	1185.31	1.40116	2.92098e-11	9.20793e-10
CPT1A	146.524	400.197	1.44958	1.16852e-15	2.68514e-13
GYS2	746.989	1809.7	1.27659	6.77645e-14	5.69487e-12
PTH1R	64.985	176.933	1.44503	1.09867e-17	7.67487e-15
ZNRF3	175.783	68.7331	-1.35472	0.00578163	0.0135658
XAGE1A	385.961	32.7122	-3.56056	2.98126e-08	3.51856e-07
LCAT	164.67	504.844	1.61626	4.98133e-18	5.11729e-15
MAGEC2	59.8976	24.7091	-1.27746	0.0157684	0.0319441
MAGEA3	306.856	45.0863	-2.7668	0.000769673	0.00240328
ALDH3A1	333.22	57.7133	-2.5295	1.22984e-08	1.64341e-07
ASPA	29.2092	59.9192	1.0366	4.5879e-15	7.02923e-13
MARCO	128.202	922.97	2.84786	1.05112e-18	2.2946e-15
C19orf77	98.3823	267.692	1.44411	3.89732e-11	1.17756e-09
CFP	92.688	305.699	1.72166	6.63142e-17	2.82466e-14
CETP	58.8646	162.402	1.46409	4.96841e-17	2.41023e-14
KLKB1	381.778	851.566	1.15738	2.38241e-14	2.5385e-12
ZNF323	71.5002	28.556	-1.32415	0.000229897	0.000847412
OIP5	109.819	54.2881	-1.01642	1.16473e-12	6.14529e-11
TMEM45A	375.003	867.196	1.20946	3.03033e-12	1.35018e-10
PHGDH	213.866	629.227	1.55687	1.40443e-15	2.99148e-13
KRT20	192.609	26.8189	-2.84435	3.69587e-05	0.000174122
TRIM16	263.429	72.5627	-1.86011	1.80127e-11	6.03844e-10
CD163	962.877	2019.69	1.06871	1.21027e-13	9.31112e-12
C8B	710.512	1663.29	1.22711	4.00601e-15	6.2481e-13
MFAP4	53.9212	146.086	1.43789	6.40135e-13	3.66535e-11
UBE2T	234.99	75.1102	-1.64552	2.95336e-13	1.96861e-11
MNS1	74.8057	31.122	-1.26521	0.000645731	0.00206011
SPP2	372.871	1064.78	1.51381	3.85833e-14	3.60331e-12
CYP2B6	1541.93	3257.56	1.07905	3.74686e-11	1.14122e-09
DNAH11	172.75	69.4639	-1.31435	0.000372266	0.00127985
COLEC11	170.571	450.17	1.4001	1.28445e-14	1.55775e-12
CDHR2	162.555	575.122	1.82294	8.22598e-15	1.11363e-12
AQP7	66.8467	142.748	1.09455	9.68033e-13	5.25023e-11
AFM	1921.95	4655.86	1.27648	9.68753e-17	3.46645e-14
PEMT	235.455	793.601	1.75297	9.72193e-17	3.46645e-14
SLC22A1	1799.76	4184.77	1.21735	5.58475e-11	1.59106e-09
CT45A1	76.5465	30.3002	-1.33701	1.31215e-05	6.99309e-05
MT1H	62.5548	355.856	2.5081	8.79514e-15	1.17251e-12
HGFAC	151.383	441.832	1.54529	4.78325e-13	2.86078e-11
CYP3A43	203.317	498.611	1.29419	3.64481e-09	5.74568e-08
RDH16	390.79	1181.96	1.59672	6.2203e-14	5.3513e-12
FAM176A	176.225	368.353	1.06367	4.38689e-10	9.24381e-09
TUBE1	127.653	345.081	1.4347	3.94289e-14	3.66269e-12
NAT2	191.503	811.388	2.08303	1.8042e-16	5.72963e-14
CH25H	68.8931	166.272	1.27111	8.20426e-07	6.32021e-06
CYP26A1	40.1247	141.653	1.81979	1.29065e-12	6.64894e-11
GAGE1	193.869	82.6555	-1.2299	0.00128658	0.00374043
CLEC1B	107.291	759.088	2.82273	1.28735e-18	2.49802e-15
HIST1H3B	209.002	62.704	-1.73689	1.31723e-12	6.76589e-11
TSPAN8	2038.44	974.359	-1.06494	0.000210262	0.000786537
ODAM	59.2773	26.372	-1.16847	7.81332e-05	0.00033506
GPR182	51.2515	164.133	1.67919	1.7664e-15	3.5055e-13
COX7B2	65.5386	29.6245	-1.14555	0.000113686	0.0004626
FAM45A	227.723	112.356	-1.0192	6.8465e-08	7.27738e-07
AKR1D1	432.4	1128.89	1.38447	1.51433e-10	3.76193e-09
SSX2	124.103	21.941	-2.49984	0.000156824	0.00061065
UROC1	103.304	229.797	1.15346	3.2846e-12	1.4342e-10
APOF	472.147	1456.73	1.62543	2.11977e-15	3.98061e-13
MAEL	105.637	38.5225	-1.45534	7.1913e-05	0.000310941
COLEC10	93.0478	508.462	2.4501	6.38245e-18	6.1661e-15
NIPAL1	38.7113	90.0902	1.21861	3.10134e-14	3.0258e-12
UGT2A1	262.438	52.7962	-2.31347	0.00339031	0.00856866
SLC26A10	136.598	47.0609	-1.53733	2.13241e-09	3.63676e-08
TOX3	238.719	99.3041	-1.26539	2.16113e-05	0.000108955
BMP10	50.3364	123.148	1.29072	2.07649e-17	1.20879e-14
CCL14	65.9604	166.924	1.33952	1.93566e-15	3.71476e-13
SERPINA11	519.979	1532.39	1.55926	5.24818e-15	7.63786e-13
HOXA13	142.458	23.6816	-2.5887	3.78084e-12	1.61835e-10
RGPD3	80.5681	175.825	1.12586	1.18374e-07	1.16401e-06
LPA	123.004	298.222	1.27768	1.00465e-10	2.63837e-09
C1orf156	244.85	104.629	-1.22662	1.13633e-13	8.85928e-12
A1BG	214.054	443.55	1.05112	4.5638e-07	3.80985e-06
HIST1H3D	867.09	400.069	-1.11593	1.19315e-06	8.75513e-06
LAMA3	199.443	53.179	-1.90705	0.000108528	0.000444405
AKR1B15	366.704	69.0546	-2.40881	5.49188e-09	8.14871e-08
HIST2H3A	94.6283	38.6888	-1.29035	3.2881e-07	2.87708e-06
FBLN5	86.2061	212.041	1.29848	3.28551e-08	3.81504e-07
C8A	1546.57	3221.08	1.05848	1.16606e-15	2.68514e-13
C15orf48	119.055	42.786	-1.47642	0.000326904	0.00114479
DHODH	145.868	351.424	1.26855	2.73868e-12	1.23587e-10
HSD17B2	845.223	1697.59	1.00608	3.49226e-13	2.22708e-11
OIT3	563.712	1572.65	1.48017	2.73589e-18	3.67536e-15
KRT23	633.254	239.4	-1.40336	0.0210804	0.0410284
POLE2	167.059	64.4241	-1.37469	5.18706e-11	1.50227e-09
SLC38A6	101.788	48.1107	-1.08113	1.4008e-12	7.11149e-11
CRNDE	81.4104	24.3665	-1.74031	1.88934e-08	2.38062e-07
TDGF1	573.212	99.3852	-2.52797	6.42687e-08	6.8947e-07
DNASE1L3	129.477	759.524	2.5524	9.03355e-19	2.25374e-15
LOC100170939	817.659	387.368	-1.07779	2.24654e-09	3.80226e-08
TPX2	100.351	36.1296	-1.47381	1.5635e-06	1.10413e-05
SFRP5	26.5589	54.9467	1.04884	3.65895e-15	5.97348e-13
MRC1L1	73.5425	199.581	1.44032	1.18601e-13	9.16481e-12
BAGE	116.956	46.5074	-1.33043	3.89697e-11	1.17756e-09
RAB9BP1	149.252	24.2073	-2.62423	3.40777e-11	1.05147e-09
MT1JP	53.7701	209.977	1.96535	2.71941e-14	2.74519e-12
MT2A	1041.39	3205.05	1.62184	1.60186e-14	1.86544e-12
CLRN3	182.384	434.636	1.25283	1.35425e-10	3.40384e-09
KPNA2	833.793	385.66	-1.11236	5.74596e-15	8.2252e-13
GMNN	844.436	321.655	-1.39248	2.24687e-09	3.80226e-08
TARBP1	164.824	73.9325	-1.15664	1.52016e-12	7.56354e-11
GPX2	809.695	299.839	-1.43319	1.7754e-06	1.23191e-05
GPR128	35.8265	182.915	2.35208	6.70843e-18	6.1661e-15
FAP	81.2321	33.8644	-1.26228	7.5671e-06	4.33996e-05
GADD45G	118.576	287.445	1.27747	4.80306e-10	9.98579e-09
CLVS1	2819.71	1211.3	-1.21899	3.23112e-09	5.19195e-08
MFSD2A	103.096	306.32	1.57105	4.90482e-12	2.00135e-10
OVOS	76.6118	30.9563	-1.30733	3.41295e-06	2.19051e-05
NBPF22P	92.2665	29.6577	-1.6374	4.79957e-15	7.28866e-13
STAB2	56.1791	191.899	1.77224	1.21214e-17	7.84027e-15
KCNN2	26.7513	66.3706	1.31093	2.54795e-13	1.74538e-11
IL13RA2	52.5507	218.321	2.05467	6.02315e-17	2.76811e-14
COL2A1	101.32	23.6338	-2.09999	0.0188214	0.0371703
TMEM98	305.776	147.646	-1.05033	0.000312965	0.00110461
LCN2	267.917	32.7553	-3.03199	2.09016e-07	1.9375e-06
HSD17B6	446.066	947.387	1.0867	2.81008e-11	8.91065e-10
OVOS2	46.9704	22.4694	-1.06379	0.000205621	0.000772106
HIST2H2BC	568.216	269.397	-1.07671	1.45928e-12	7.34434e-11
LOC51152	73.4534	25.8975	-1.50402	4.52798e-12	1.88297e-10
C18orf23	62.5248	131.407	1.07154	1.80445e-16	5.72963e-14
MT1JP	42.2892	150.051	1.82709	1.12414e-14	1.39233e-12
APOC1P1	282.068	821.512	1.54224	1.88934e-08	2.38062e-07
CRHBP	148.879	1296.99	3.12296	1.57511e-18	2.66702e-15
AGTR1	283.411	573.043	1.01575	2.02357e-11	6.68047e-10
BGN	296.662	595.926	1.00631	2.58575e-10	5.93496e-09
GSTZ1	100.156	230.785	1.20429	1.86393e-12	8.96742e-11
ZHX1	112.56	54.8696	-1.03662	0.000587854	0.00189981
ZIC2	67.2153	22.8126	-1.55896	4.90103e-14	4.36692e-12
RRM2	162.812	53.2485	-1.61239	3.89732e-11	1.17756e-09
CD4	140.867	314.8	1.1601	3.85833e-14	3.60331e-12
PLIN2	1128.31	2340.35	1.05255	1.54074e-11	5.35091e-10
PLIN1	58.8031	120.996	1.041	1.00154e-11	3.69007e-10
FOSB	360.657	871.472	1.27283	5.16202e-10	1.05934e-08
APOA1	1182.87	2475.23	1.06527	9.0922e-13	4.99328e-11
APOA5	450.138	1096.33	1.28425	4.49087e-13	2.72321e-11
BCO2	113.024	389.435	1.78475	4.30769e-16	1.25383e-13
DCAF4L2	136.708	24.4886	-2.48091	5.44908e-07	4.45102e-06
C6orf97	77.5712	35.3397	-1.13423	0.00315104	0.00805251
POSTN	253.977	39.0621	-2.70085	0.00960037	0.0208871
DCN	473.214	1305.16	1.46366	1.56447e-13	1.1676e-11
CYP2B6	1229.29	2895.19	1.23584	8.21691e-12	3.11491e-10
C7	573.068	1433.26	1.32252	3.16204e-10	7.05491e-09
C9	1809.61	3671.74	1.02078	4.39048e-09	6.75554e-08
NGFR	108.063	218.534	1.01599	8.07494e-16	2.07383e-13
GLYATL1	652.681	1353.08	1.0518	1.89991e-12	9.09878e-11
CYP2C8	2286.46	4911	1.1029	4.79172e-12	1.969e-10
BDH2	224.822	459.454	1.03114	3.31084e-14	3.15959e-12
F9	1192.51	2496.18	1.06572	4.30422e-13	2.62857e-11
FAM13C	70.4024	28.697	-1.29472	2.10132e-06	1.43293e-05
SOCS2	80.3622	242.211	1.59167	2.86658e-11	9.06919e-10
DTL	44.3955	21.0491	-1.07665	1.20958e-08	1.62006e-07
HSD17B13	360.511	1009.23	1.48514	2.36299e-11	7.71423e-10
LPPR1	455.285	161.492	-1.49531	6.42687e-08	6.8947e-07
SLC7A11	86.189	27.4281	-1.65185	5.52893e-12	2.20955e-10
ENAH	569.352	174.405	-1.70688	3.56748e-13	2.26554e-11
CYP1A2	542.559	1652.03	1.60638	1.07239e-12	5.72969e-11
CHML	68.8484	31.6276	-1.12224	9.08429e-08	9.32127e-07
GPM6A	29.1951	85.3941	1.54841	6.63142e-17	2.82466e-14
FAM180A	55.3928	167.161	1.59347	3.03141e-16	9.45367e-14
DLAT	356.544	163.356	-1.12606	1.94652e-11	6.47565e-10
AVPR1A	102.302	216.724	1.08303	3.9715e-09	6.20378e-08
DLC1	186.188	386.226	1.05269	2.18285e-14	2.39757e-12
DLG5	96.2487	45.4467	-1.08259	9.42018e-09	1.29948e-07
CDCA7	120.172	32.6788	-1.87867	0.00378039	0.00939797
FOS	95.8886	239.837	1.32262	5.75303e-12	2.27332e-10
SLC7A8	75.8338	180.877	1.2541	6.32612e-19	2.25374e-15
ACLY	941.786	454.997	-1.04954	9.40419e-15	1.20791e-12
HHIPL2	72.3452	32.1283	-1.17105	0.0109415	0.0233739
GHR	347.932	970.4	1.47977	5.01894e-15	7.43084e-13
EPRS	998.501	442.127	-1.1753	9.40303e-15	1.20791e-12
GPNMB	592.009	260.031	-1.18694	0.00345259	0.0086998
RAB3B	83.6078	37.468	-1.15798	7.26314e-10	1.41273e-08
TKTL1	66.4303	27.851	-1.25411	0.00906095	0.0199198
HAL	443.076	908.384	1.03575	1.65642e-08	2.13188e-07
HBB	877.084	2440.78	1.47655	1.19507e-11	4.30325e-10
GABRE	226.272	82.0249	-1.46392	0.00221128	0.00594866
ETFDH	357.568	829.204	1.21351	3.05283e-15	5.27868e-13
CCBE1	25.1006	53.476	1.09117	9.95549e-18	7.24428e-15
SPARCL1	832.652	291.834	-1.51257	9.61859e-07	7.28128e-06
CLEC12A	48.9615	107.212	1.13074	4.00703e-15	6.2481e-13
SLC12A1	52.9963	26.3017	-1.01074	0.00354813	0.00890936
FCGR2B	59.0835	134.622	1.18809	4.29964e-17	2.20849e-14
PPP1R3B	299.056	650.29	1.12067	5.8563e-10	1.17019e-08
TSPAN7	61.573	158.475	1.36389	1.21195e-17	7.84027e-15
ICK	157.399	67.006	-1.23206	1.65631e-08	2.13188e-07
TMPRSS2	84.2128	175.064	1.05578	2.03636e-10	4.87832e-09
AKR1C3	1732.74	863.376	-1.005	1.73941e-13	1.27706e-11
CLGN	70.4272	23.0438	-1.61175	5.64071e-06	3.37969e-05
VCAN	270.044	85.125	-1.66554	0.00197288	0.00540386
IGFBP3	802.191	2721.88	1.76258	3.69407e-18	4.60809e-15
ESM1	73.7886	23.0695	-1.67741	3.65988e-15	5.97348e-13
IGF2	731.812	1786.42	1.28753	4.20594e-11	1.25798e-09
AGR2	160.63	25.5164	-2.65425	0.0025227	0.00665102
ATAD2	185.613	58.6317	-1.66254	4.95943e-09	7.47941e-08
KMO	185.718	453.283	1.2873	1.98099e-12	9.35026e-11
OSBPL3	132.616	65.8089	-1.0109	9.08321e-08	9.32127e-07
COCH	139.556	58.6615	-1.25036	0.00027744	0.000995932
CNDP1	73.6705	337.163	2.19429	8.78416e-14	7.06943e-12
LIFR	62.1175	232.062	1.90144	8.58848e-18	7.14234e-15
LPA	64.6704	133.635	1.04712	8.97588e-11	2.39341e-09
TOPBP1	497.313	245.978	-1.01563	2.79452e-08	3.32924e-07
LIPC	289.267	617.01	1.09289	3.01618e-13	2.00283e-11
CXCL14	33.1102	96.9638	1.55017	9.02265e-18	7.16234e-15
CXCL11	54.1356	23.9891	-1.1742	0.00165919	0.00466023
CXCL12	118.539	408.978	1.78666	8.03193e-17	3.1884e-14
MDK	609.104	267.68	-1.18618	3.93551e-10	8.43309e-09
ME1	167.76	52.6448	-1.67204	0.000546268	0.00177986
MET	639.864	298.06	-1.10216	1.06382e-06	7.9129e-06
GNPAT	386.741	193.345	-1.00019	2.96745e-14	2.92789e-12
LAMC1	412.227	200.508	-1.03978	3.59295e-10	7.82449e-09
FZD6	117.247	58.0077	-1.01524	3.90401e-09	6.10973e-08
ACSM3	397.339	852.979	1.10214	6.3993e-13	3.66535e-11
ACSL6	75.9795	32.767	-1.21336	0.0163924	0.0330311
ACSL4	652.178	150.579	-2.11475	4.07762e-05	0.000189393
NQO1	562.321	74.1604	-2.92267	2.94015e-10	6.64254e-09
TBCE	602.107	297.722	-1.01606	7.59401e-12	2.89567e-10
IGF2BP3	205.152	47.8532	-2.10001	5.9866e-12	2.35473e-10
C14orf68	204.726	497.016	1.2796	1.42945e-12	7.21575e-11
OTUD6B	105.5	51.952	-1.02199	1.63113e-10	4.00086e-09
MUC13	320.683	52.4086	-2.61327	1.00435e-06	7.53796e-06
C1orf31	725.441	342.33	-1.08347	3.41901e-15	5.74131e-13
UBXN2B	152.271	74.0818	-1.03945	1.26759e-11	4.51778e-10
RARRES1	227.243	85.3235	-1.41322	1.63128e-06	1.14372e-05
CYP4A11	1140.16	2552.73	1.16281	8.97816e-15	1.18784e-12
CCDC34	72.4289	31.128	-1.21835	4.20872e-16	1.24578e-13
PM20D2	97.3405	44.7735	-1.12039	4.18959e-06	2.60473e-05
UGDH	1396.33	682.749	-1.03221	4.84112e-07	4.01938e-06
IDO2	43.2079	117.431	1.44244	7.71994e-14	6.27074e-12
HAO2	386.932	1537.04	1.99	1.84912e-15	3.58812e-13
CADM1	287.73	126.846	-1.18164	5.6412e-06	3.37969e-05
HAMP	480.884	2161.57	2.16832	5.96833e-16	1.62861e-13
EZH2	121.432	58.2891	-1.05885	2.50747e-07	2.27024e-06
TMEM65	95.9635	45.1702	-1.08711	0.000139901	0.000553267
SSX4	51.8289	23.8441	-1.12013	0.0240976	0.0460377
TCF19	166.016	77.9777	-1.09019	9.67021e-08	9.80724e-07
DCAF13	188.802	89.0102	-1.08483	2.97884e-11	9.33976e-10
VSIG4	44.9828	106.183	1.23911	7.2981e-17	3.03462e-14
AKR1B10	4987.3	537.101	-3.21499	3.09922e-10	6.96226e-09
LYVE1	64.7826	405.928	2.64755	4.08316e-18	4.75389e-15
COL4A1	1354.29	538.677	-1.33005	4.46778e-10	9.38933e-09
LIN28B	75.98	28.2577	-1.42697	8.86816e-06	4.98467e-05
PGLYRP2	83.8305	176.341	1.07282	3.34329e-11	1.03524e-09
FXYD1	145.784	399.319	1.45371	7.71816e-14	6.27074e-12
IL1RAP	133.473	409.566	1.61754	4.59125e-14	4.13307e-12
MT1M	48.7719	219.362	2.16919	2.08908e-14	2.30909e-12
MT1X	195.559	772.111	1.9812	4.58765e-13	2.77227e-11
CYP39A1	128.632	397.141	1.6264	4.72958e-16	1.33222e-13
MT1F	201.002	868.119	2.11068	2.28871e-17	1.28936e-14
MT1G	56.8561	352.662	2.6329	1.56535e-16	5.25717e-14
IGF1	259.873	542.85	1.06275	5.30837e-09	7.90384e-08
SORT1	182.046	81.5917	-1.15781	3.5222e-09	5.57172e-08
TES	149.554	55.609	-1.42727	0.000149835	0.0005875
SDPR	108.117	230.178	1.09015	2.90386e-14	2.88142e-12
PRKDC	297.388	124.078	-1.2611	1.75098e-14	1.98566e-12
CDKN2B	73.0576	31.0174	-1.23595	6.40135e-13	3.66535e-11
LOC440459	225.966	87.8034	-1.36376	3.52871e-10	7.72249e-09
AQP7	106.865	217.731	1.02676	4.58848e-15	7.02923e-13
AQP3	372.936	759.723	1.02655	6.0101e-15	8.53337e-13
MRC1	230.395	551.503	1.25926	3.28362e-12	1.4342e-10
TM4SF20	108.649	29.8215	-1.86525	1.03814e-05	5.72311e-05
BMPER	57.2624	178.011	1.6363	7.36935e-19	2.25374e-15
HIST1H2AG	131.283	48.245	-1.44423	7.30193e-12	2.79651e-10
ADAMDEC1	62.3755	22.6403	-1.46208	2.84891e-05	0.000138782
COL1A1	370.966	129.453	-1.51885	8.44477e-07	6.4947e-06
COL1A2	1038.78	255.168	-2.02537	4.28218e-05	0.000197894
HEY1	129.069	61.9061	-1.05999	3.76175e-07	3.23144e-06
CYP4A11	1818.64	3960.48	1.12282	2.43242e-14	2.57453e-12
MAD2L1	55.1056	24.9754	-1.14169	1.60279e-11	5.49922e-10
CCNE1	90.0307	38.8159	-1.21377	0.000171709	0.00065943
KLHL23	113.707	49.1504	-1.21005	3.18645e-06	2.06487e-05
CCNA2	177.423	61.9625	-1.51773	2.788e-15	4.91815e-13
ANKRD43	88.3333	42.06	-1.07051	6.71328e-06	3.91063e-05
ASNS	101.682	44.2601	-1.19999	0.00421077	0.0103181
ASPM	77.9852	23.3706	-1.73851	3.49826e-15	5.81844e-13
ASPH	361.826	122.38	-1.56393	5.41789e-06	3.26607e-05
TXNRD1	364.666	107.291	-1.76505	4.40955e-16	1.26243e-13
ASS1	1775.41	3965.33	1.15929	2.65535e-14	2.72782e-12
PDE2A	102.922	238.74	1.21389	4.51057e-18	4.92329e-15
STAB1	260.127	558.234	1.10165	2.77903e-14	2.78925e-12
PODXL	456.432	185.233	-1.30106	2.22517e-08	2.74631e-07
EPHX2	636.142	1408.01	1.14624	9.05943e-16	2.2602e-13
XDH	542.806	1161.34	1.09728	7.2998e-12	2.79651e-10
IL33	68.1873	200.3	1.55458	1.4296e-12	7.21575e-11
C8orf59	180.211	80.5094	-1.16246	3.2119e-13	2.10085e-11
MAN1C1	59.4207	133.086	1.16332	4.59125e-14	4.13307e-12
CYR61	455.105	930.565	1.03191	5.30837e-09	7.90384e-08
TOP2A	195.266	32.9346	-2.56776	1.12414e-14	1.39233e-12
FCN2	46.4114	195.307	2.07319	1.04154e-19	1.81895e-15
FCN3	113.5	791.512	2.80192	9.0292e-19	2.25374e-15
ALDH8A1	464.191	997.045	1.10294	1.08844e-13	8.524e-12
C5orf45	1367.5	464.567	-1.55758	9.81939e-08	9.93781e-07
RGS5	601.898	189.825	-1.66485	3.14543e-13	2.06533e-11
MASP1	157.678	372.395	1.23985	3.1772e-16	9.73448e-14
CALCA	132.709	29.8183	-2.154	6.23084e-05	0.000274191
UCHL1	92.3075	41.0477	-1.16914	9.88656e-05	0.000409838
STEAP4	165.416	427.779	1.37077	2.06314e-12	9.63387e-11
STEAP2	80.9855	31.5589	-1.35962	1.03814e-05	5.72311e-05
ARL4A	228.648	108.715	-1.07257	6.93926e-05	0.000301311
TRIM55	136.581	55.7203	-1.29349	5.32924e-05	0.00023907
GLYAT	223.851	454.099	1.02047	3.28037e-10	7.26149e-09
ECT2	66.7972	22.6697	-1.55902	2.06233e-13	1.45832e-11
CNTN3	126.865	271.029	1.09516	3.72609e-10	8.05351e-09
SMC4	268.95	102.375	-1.39347	2.3309e-14	2.52837e-12
PDK1	241.446	118.162	-1.03093	6.61588e-05	0.000288922
CYP7A1	736.254	210.643	-1.8054	9.65834e-05	0.000401699
GINS1	66.0736	28.3322	-1.22163	7.01814e-12	2.70562e-10
STK39	83.7621	40.6771	-1.04208	5.20328e-06	3.14988e-05
SRD5A2	91.9935	495.023	2.42789	9.05223e-17	3.4367e-14
SRD5A1	127.912	271.377	1.08514	3.79507e-10	8.18235e-09
FHL1	95.4875	192.014	1.00783	1.23881e-12	6.43885e-11
LPGAT1	664.844	289.008	-1.20191	3.64389e-13	2.30568e-11
ACAA1	269.897	571.373	1.08203	1.46966e-15	3.02153e-13
MS4A6A	201.338	522.863	1.37681	7.86717e-15	1.08183e-12
SULF1	65.5525	25.0016	-1.39063	0.000575688	0.00186631
PHLDA1	213.593	507.844	1.24952	5.75233e-10	1.15337e-08
EDNRB	249.976	514.573	1.04159	2.44784e-10	5.69987e-09
ZWINT	236.292	75.9298	-1.63783	1.11358e-09	2.04711e-08
CA12	91.6474	33.5874	-1.44818	1.87957e-05	9.60427e-05
SPP1	2667.61	246.982	-3.43307	1.82602e-06	1.26346e-05
SMYD3	226.556	109.969	-1.04277	1.60076e-10	3.93809e-09
ITGA6	1206.27	387.546	-1.63811	1.72597e-15	3.46463e-13
CCDC102B	187.346	64.6893	-1.53411	3.52169e-09	5.57172e-08
EGR1	938.066	2030.5	1.11407	4.62581e-11	1.36231e-09
CAPG	172.759	76.6301	-1.17277	1.06569e-05	5.84889e-05
CAP2	346.634	54.9451	-2.65735	3.54357e-17	1.9339e-14
RND3	112.278	298.339	1.40988	1.94112e-12	9.21284e-11
PHYHIPL	127.871	42.4121	-1.59215	1.29983e-06	9.41184e-06
SQLE	497.531	180.696	-1.46122	4.0404e-09	6.27772e-08
EHD3	178.758	388.654	1.12048	7.18931e-16	1.90233e-13
C1QTNF3	143.27	29.0932	-2.29998	1.06569e-05	5.84889e-05
PI15	60.8157	27.3521	-1.15279	1.87845e-07	1.76183e-06
ROBO1	289.03	62.1219	-2.21805	5.46191e-14	4.81752e-12
SLC22A10	265.402	687.319	1.3728	9.8582e-11	2.59282e-09
LRP11	127.209	60.7097	-1.06721	4.18921e-06	2.60473e-05
THBS2	503.036	196.889	-1.35328	0.0101675	0.0219521
TMEM106C	429.094	204.988	-1.06575	1.58352e-12	7.81204e-11
FABP1	1667.09	3516.67	1.07687	5.30139e-13	3.10683e-11
ZNF208	74.0581	27.1865	-1.44577	0.000194406	0.000736465
ZBTB41	173.258	79.9241	-1.11622	1.07474e-09	1.99264e-08
ZFP1	60.3991	126.59	1.06757	2.11284e-10	5.0477e-09
ZG16	153.125	453.782	1.56729	2.49031e-14	2.60423e-12
CD14	352.569	724.806	1.03969	1.29266e-11	4.58842e-10
CD5L	142.759	742.651	2.37911	1.83259e-18	2.66702e-15
GPC3	1000.03	123.77	-3.01431	7.52543e-08	7.90284e-07
STMN1	139.624	63.2048	-1.14344	3.78084e-12	1.61835e-10
CDC6	86.5113	40.8024	-1.08423	5.65017e-10	1.13943e-08
CLEC4M	35.5249	103.47	1.54231	6.65798e-19	2.25374e-15
CLEC4G	82.4362	322.11	1.9662	1.74208e-18	2.66702e-15
BAG2	285.437	130.326	-1.13104	4.71318e-12	1.9413e-10
RCAN1	151.457	355.177	1.22963	4.49303e-14	4.08679e-12
CDK1	59.1189	25.21	-1.22962	2.71844e-14	2.74519e-12
MAP2	219.438	56.113	-1.96741	1.62925e-08	2.10467e-07
GADD45B	699.313	1562.2	1.15957	1.78957e-12	8.63345e-11
AXL	192.12	433.77	1.17492	1.407e-13	1.05913e-11
KIAA1199	81.3819	36.3762	-1.16172	4.98524e-08	5.50016e-07
FOLH1	117.147	239.987	1.03463	6.50649e-09	9.43766e-08
CKS1B	459.422	229.447	-1.00166	2.45059e-09	4.09541e-08
